# Supplementary material for: Isocitrate dehydrogenase 1 mutations drive downregulation of IL1R1 and dysregulated inflammatory response in acute myeloid leukemia
Source: Blood Cancer J. 2026 Jan 6;16(1):5. doi: 10.1038/s41408-025-01445-z (PMC12775398; doi:10.1038/s41408-025-01445-z)
Supplement: Supplementary file 2 — Supplementary Table 2 [file 41408_2025_1445_MOESM2_ESM.xlsx]

## Sheet: BEAT AML2.0
Gene Symbol	log2 Fold Change	Average Expression	P-Value	Adjusted P-Value	Median IDH1-mut	Median IDH1-wt
MIR1-1HG-AS1	3.98753842451445	-0.831621362199307	6.08391101792495e-19	2.04103046829346e-15	3.40360605174715	-1.59098318237757
COL4A5	3.71601063485563	0.662631418458043	5.03784986252566e-12	3.93046016716304e-09	5.42042506064228	0.538947454202457
NKX2-3	3.30828488833924	-1.0988125348181	4.63977954353877e-08	6.68048601401883e-06	4.15944218531097	-3.71963523743458
LINC01475	3.19590437739404	-2.20854764697369	2.09833694779919e-10	8.18546603776363e-08	2.07334484482695	-3.95391592902187
SLITRK4	3.13084594151054	2.01197195412715	1.04593416111646e-12	9.75237225572146e-10	5.12736440926662	3.54492431802064
ANKRD18B	2.9684168583122	-0.843093530513021	1.61481066604055e-13	1.9969235371338e-10	2.22993633402781	-1.2885699237321
SELENOP	2.9582295465959	3.09653105073583	2.69630237442587e-14	5.02530844762439e-11	5.95834074351489	3.23515013429749
MMP2	2.84307488205574	3.06298615156685	3.19419244783913e-13	3.5719589413369e-10	6.34121970296921	2.97650379028349
IL12A-AS1	2.80188433377852	0.240447830051067	3.27159612677555e-10	1.18016674044157e-07	3.60376434299138	-0.463639028681924
SLC7A2	2.77617185844312	-2.38642969411679	1.61556579932374e-11	1.00368521177246e-08	0.217295488696392	-3.00549549050459
CLDN10	2.72350264284128	-1.76583313839147	4.8490054660497e-09	1.07731414155653e-06	1.39651754794214	-2.4994076932146
CYP4F26P	2.63558015402496	-3.22711524164754	3.68351662336753e-12	3.01401501660326e-09	-0.330796456429456	-4.08291743430549
SERTM2	2.63101862594295	-2.13608271960401	6.01883806723924e-11	3.15499967937097e-08	0.296445782893693	-2.28524419221668
HOXA9	2.55111240307467	4.00160109571316	8.33320695237459e-08	1.05830285838932e-05	6.65607107358181	5.29135041638087
SNX18P7	2.50925198475555	-3.50301588696577	4.93322176687951e-11	2.6693503844399e-08	-0.728001536875314	-4.43614983217519
HOXA7	2.50720827484562	2.11930272858229	2.77736107359733e-07	2.70313890291699e-05	5.30108513760994	3.40872308746932
PRDM16	2.50484941568584	0.304560537771641	4.29993930700376e-06	0.000218898882961096	3.8699126501643	-1.07626670462114
BEX1	2.48386264917978	1.45598154631972	4.43227555942869e-09	9.97946177635662e-07	4.19250681065301	1.13463199494281
IRX5	2.46577925180833	-1.23192874885069	5.05578755187845e-08	7.09671802470369e-06	0.853388892504849	-2.10466094462837
HOXA6	2.41712820132576	0.853367846951846	1.1279997431742e-06	8.01251247450948e-05	3.85890304141899	1.91135115867302
LINC02147	2.38686131460883	-2.47482634864564	6.80955431768543e-09	1.38452683787703e-06	0.388178485306402	-2.73733199427259
HOXB-AS3	2.38616967033119	-0.231524771371413	6.75453870534272e-06	0.000306217924982213	3.38290353603771	-1.18817933052486
CNTN1	2.35812900263719	-3.44948752031041	8.00778470309947e-07	6.17575083263405e-05	-2.25181132281374	-4.66560893422315
HOXB5	2.34959737693952	0.133746208121046	2.28968770221994e-05	0.000762048045972961	3.69190147514081	0.285151520356163
FLRT3	2.33468141901023	-4.99409829617191	9.98621948517273e-10	2.99122938650513e-07	-2.54317019004966	-6.08476108522779
PHKA1	2.32533664396703	-0.332419534224037	2.79395532156594e-10	1.03001772668016e-07	2.31874713719872	-0.2352962649972
BICC1	2.31980356328065	-2.40941729497598	2.97392806643058e-09	7.28243348705205e-07	0.0583886307080468	-2.96510073620557
MTUS2	2.31944856207094	-2.4254359925375	7.05635842116573e-11	3.43082191758359e-08	-0.863181104326325	-2.80600353277938
DSC2	2.25584683047287	2.34443862955394	1.36135783079831e-07	1.56944441606947e-05	5.18330540361634	2.44770308295759
IRX3	2.21880940997544	-1.13688678294811	2.31708561225099e-05	0.000765094371257836	1.23271659104511	-1.99385633672414
SNCAIP	2.20448403625301	-3.07996333515838	1.4555555634744e-05	0.000551157888693837	-2.72360982177823	-4.27546638848144
HOXA10-AS	2.16472970045349	1.10178969825711	6.08680864536814e-07	5.04198164036569e-05	3.51289030766508	2.35291541431355
SCARA3	2.14515922484035	-1.69903195566669	1.86121264653105e-06	0.000117589382044866	0.783845640187759	-2.24109881155111
HOXA3	2.14309176923024	2.15997577580845	7.00159414731746e-06	0.000313185973938941	5.15191045190189	3.08817993424784
nan	2.14276515532917	-0.523675092354712	2.01347942158458e-09	5.31875650671807e-07	1.86788170993394	-0.0907586713752181
ZNF667	2.14207237416967	1.29428648368109	2.34744103228198e-08	3.93759758754979e-06	4.03377777310136	2.22182605829133
UGGT2	2.13785313577001	0.611133859202119	7.65034532948817e-07	5.98260571360534e-05	3.6327959778526	1.54010993534602
C3orf80	2.13054736115484	1.46302242385958	3.15017346863119e-08	4.84779906080914e-06	4.16005631896101	1.75988810209274
HOXB6	2.12241694758406	0.537016941201807	0.000200325901230984	0.00371641479143597	4.27155222853332	0.335200827167617
HOXA10	2.1117576788266	3.80377383836919	2.88571425284463e-07	2.76780580343284e-05	5.91027137370817	4.84571759638141
HOXB8	2.10845454840324	-3.38116990353119	0.000482815104331764	0.00699071261118775	-2.78013295572319	-5.70526398134088
HOXA5	2.10555745805321	2.73194800852297	1.34640595028635e-05	0.00052098300830688	5.6201314884897	3.62678220470139
nan	2.10171857478227	-1.05074359040228	1.11843424990922e-06	8.00026273261293e-05	1.46877701939033	-0.849907861973778
ADCY2	2.09842920875507	-1.87121508238062	2.41882021445552e-05	0.000790902344586293	-0.0667350864295052	-3.04813247058052
DPP10	2.08015583952497	-2.49769408788579	7.64457991413492e-05	0.00181562105971106	-0.809075530801381	-3.5820046473661
nan	2.05611968617137	-2.98594571935178	1.93880795343529e-06	0.00012112314566452	-1.57779473077376	-3.63817377551622
AR	2.05100952078921	-0.328521082730226	7.58555252038496e-06	0.000333089157007689	2.42872517504401	-1.15288642530282
PRDM16-DT	2.04338307091086	-1.30827607999239	0.000193616325102533	0.00361979734255998	2.05515709509353	-2.60035761793991
CIBAR1	2.03911741738375	0.716112381605973	1.46250241742803e-07	1.65756861823903e-05	2.84051052435924	1.19206262499261
DPYSL3	2.03116849071742	2.74627018795823	4.14423601571009e-08	6.04481868934965e-06	4.51375117191464	2.81994970391396
DIRAS3	1.99009005057854	-3.04398750672	1.78718641074682e-06	0.000113769506086783	-1.51641012705264	-3.66352646663436
MIR210HG	1.98244613644318	-1.38742660477523	7.46287762003024e-14	1.27195743754703e-10	0.404835321435535	-1.853504981575
CCDC3	1.98017990915908	-0.500659298598081	6.26315292611158e-08	8.37116551255742e-06	1.46677699090939	-0.838980719539819
nan	1.96370912233235	-4.93943249627377	9.80747290103995e-07	7.1792334317759e-05	-3.90440320228521	-6.08427354369749
CIBAR1P1	1.92836865841338	-0.542868676212001	2.41886840783525e-07	2.4151249210136e-05	1.43099496024774	-0.160765471361094
CERS1	1.91840294043042	-3.00927787996024	3.42917186422644e-10	1.22384955001137e-07	-1.19264131664677	-3.25110369064327
SYDE1	1.88448586690166	-2.78786590055487	4.98280382249562e-07	4.31032373983197e-05	-0.650863564465074	-3.21898360245225
SFRP4	1.87514333307838	-3.21867139314719	2.67486568555434e-09	6.647140297702e-07	-1.14131230294713	-3.36281602452508
COL4A6	1.87458541308679	-3.8066537848543	5.60394305344928e-06	0.000265913835300023	-1.67810010997994	-4.96043378978325
HOXB3	1.87432961080842	3.65501321281538	6.58763003052482e-05	0.001641915395721	6.60586875466757	4.03644808644749
SERTM1	1.87012931837208	-4.79319653496401	6.42288747286728e-09	1.32193269288191e-06	-2.6927540811689	-5.74930350609154
DST	1.86787596724068	4.09650220023567	4.52993055965704e-10	1.55192128831001e-07	6.19114187569004	4.02865029106475
CPA3	1.8647178731962	4.42676872143204	5.05615216979998e-06	0.00024798800145095	6.13868276615098	4.58709464672464
BEND6	1.85381220571906	-0.494637210739223	6.92869490638696e-06	0.000310346372272128	1.6235164053709	-0.357417690355388
WNT7B	1.85057780194314	-3.98022713901539	7.16492085277336e-05	0.0017380243294927	-3.30494369255779	-5.77196998720824
nan	1.84404004955717	-4.1193546830438	7.83532388900283e-13	7.73116017141962e-10	-2.21264620948969	-4.28861660964405
CNNM1	1.83578756370747	-0.632021736006228	3.56554199829608e-06	0.000191386884734139	1.38263085116857	-0.64109457142743
MANEAL	1.83531644540174	1.86249234389131	6.97126712380246e-15	1.37571805570191e-11	3.93716398553278	1.82189200113994
NPDC1	1.8010879946389	3.67275214329246	1.95982969523047e-10	7.73510195477551e-08	5.69795301988816	3.63295704693791
RNF217	1.79733884916514	3.67251767159306	1.31546082136666e-06	9.00634278269568e-05	5.77793079895513	4.66524602853942
DZIP1	1.76995215636278	-3.12946373779757	1.03368310889064e-05	0.00042187349071853	-1.83896895834376	-3.73817285243097
CRABP1	1.76930296893165	-3.07247507567369	1.51169187839808e-05	0.000569822911646054	-1.78750886110864	-3.71503209236069
NXF3	1.76857158005471	0.952184748619582	2.91082408553922e-06	0.000166927053712256	3.84628319821665	0.883748584147126
LHFPL6	1.76190711656881	0.234626354003991	8.09441137470262e-08	1.03251449733279e-05	2.21574099887738	0.320219735226882
MDFI	1.75788138205637	0.839654111512725	0.000164904137844566	0.00321639768395901	3.20843236455492	1.07741999907779
nan	1.75704231876348	-0.968740276486795	9.34990832637807e-10	2.82586238318317e-07	0.837491916708997	-0.772035487471146
SEMA3A	1.75217798344745	-1.64822522944707	1.28164590201494e-07	1.53013013241271e-05	0.125324468265133	-1.74248952159223
ZNF667-AS1	1.74215259767929	0.779142607950545	4.65159452146141e-06	0.00023249100938335	2.77924686692628	1.47577426218876
MAP1A	1.73847659963565	4.48248477758582	4.98642862693102e-10	1.65628423342853e-07	6.1728158294102	4.35703760983701
SLC35G2	1.73787393786038	-0.564510200663204	7.00985805855549e-08	9.23906415854244e-06	1.7757471754361	-0.2862661866341
HOXA2	1.7375383972254	-1.11696966096312	3.58391710620171e-05	0.00104550653112048	1.26009138580272	-0.50924393067037
PRR15	1.73423743835723	-2.40033358915912	1.24317913988784e-05	0.000490084298295618	-0.0516755060892817	-2.61080423191802
HSPA4L	1.7269517212969	0.160005537965201	9.77607339724755e-07	7.17653633109105e-05	2.21162077720008	0.116766256344573
NRG4	1.72635935036978	1.70380408344395	1.1179141134458e-05	0.000450766618724515	3.65438821546474	2.16904322968509
MAMDC2	1.72150747149691	3.30151695531858	9.16880362495242e-05	0.00207196333118013	5.2695614150854	3.70164516104511
NEGR1	1.720525554633	3.13940601888969	5.30328464014741e-06	0.000256102179939577	4.74477082014203	3.10730997400062
LINC01219	1.72001455585071	-3.0414318658025	1.13950585581824e-12	1.03319303921596e-09	-1.35401380825386	-3.00868413041502
ANO5	1.71437947534152	-2.65699588988216	9.597235720594e-05	0.00215219294087224	-0.783822415087881	-3.37316054490585
CPNE8	1.7051612384668	3.31035691367297	2.73913148600059e-06	0.000160635632801968	4.9583451892425	4.32983443247799
TNFRSF11B	1.70179104980894	-4.69842428225781	8.07437342886012e-07	6.20037966168346e-05	-2.97682280947639	-5.79929573704128
EGFEM1P	1.70032820580992	-3.26579373172699	8.94681243720981e-05	0.00204043279159425	-1.63498795294794	-3.99782664308965
nan	1.69857525719084	-3.35514120440192	3.19982660045191e-06	0.000177434351722249	-1.55177778923871	-3.46897246142747
HOXA4	1.69402190972332	-0.216963695128441	2.30000849361744e-05	0.000762457361105512	2.19046123599135	0.173954338975281
MYCN	1.6881679698684	2.92357486914781	7.74162148883976e-05	0.00183415196121184	4.9777055216836	3.54212443314716
HOXA-AS3	1.68035102754922	-2.27282885585766	3.1974871506702e-06	0.000177434351722249	-0.192828976383319	-1.69866232951859
RASAL2-AS1	1.67698224476835	-3.65252871378215	1.29414952616031e-09	3.71078019689112e-07	-1.9562115922943	-3.68304114970752
CACHD1	1.67584852931378	0.43819290972509	8.81916815573104e-07	6.63375455803733e-05	1.98497124216688	0.59065938657103
RBFOX3	1.67221078159315	-3.79529586802656	3.38208614542852e-05	0.00100587079793294	-2.51632369549448	-4.50191291375876
LMO1	1.65089130785691	-5.05322430420104	7.51816612995043e-08	9.73820221341996e-06	-3.92320943382553	-5.84450866560554
HOXB4	1.64177048445098	2.45229888601065	6.26904649568849e-05	0.00158011999877804	4.88136573282872	3.12667832905092
PDE1C	1.64173778770214	-3.69403436369119	3.22105814141869e-07	3.00166829245318e-05	-2.49320069290954	-3.98387793133113
PHGDH	1.64093546897396	3.27419289398078	1.32980167122961e-10	5.67934800305626e-08	4.85125512904248	3.47843659273865
CA2	1.63926656962832	4.27814888780007	2.59983843095635e-09	6.50890893147192e-07	5.95660231958264	4.16356915083597
PRELID3A	1.63071344208163	-0.0234613418971912	1.35595930980461e-08	2.4994353255673e-06	1.99657615580473	0.337981298509031
MFAP4	1.62756666589947	1.17147717378931	9.36376118200892e-07	6.91928326286422e-05	2.82881852082061	1.19740385625946
NRXN2	1.62754803813954	3.83320707345878	1.72546557803331e-07	1.8612835759441e-05	5.88813355064612	3.87851796396102
CADM3-AS1	1.61690133175565	-3.11716357490205	2.74170791333762e-06	0.000160635632801968	-1.22599299741553	-3.26909651725965
HDGFL3	1.61618230652651	2.00331336147005	5.0127568259589e-07	4.3119991281351e-05	4.59933266279872	1.83169307183718
EYA1	1.60296971784671	-4.08466716119885	7.92017333838954e-05	0.00185938401089078	-3.26930277584181	-4.7944747260825
RNF217-AS1	1.6012857518957	-1.72734155176701	1.00759285493691e-06	7.34841849943985e-05	0.325848689472547	-1.24549974300474
SYTL4	1.60096396398844	0.891883904251267	0.000106184056346282	0.00231616561918405	2.37414703701151	1.34172883858047
CRISPLD1	1.59073635499443	1.753841049188	3.34780226408228e-06	0.000183217080514572	3.54003605351226	2.30361847396449
TPTE2P1	1.58675815750755	-4.22022487681004	1.43718710790619e-05	0.000546652529433524	-2.66663086530438	-4.77078627257448
CCSER1	1.5864702363593	0.857015203538452	3.13094634457366e-07	2.93399407731165e-05	2.80785755474501	1.32517310430331
NAV3	1.58391078192	-1.05524168746611	0.000302885697918347	0.00498098499694348	0.283411598677576	-1.63284016732802
PYGO1	1.58347597341464	-3.78287758224325	1.22897046804985e-05	0.000487346350616268	-2.54864147447382	-4.40983817458683
NOTCH3	1.58323144460919	0.642352963181144	1.4289479295611e-06	9.60688279377071e-05	1.50805569339714	0.571776462460072
TTLL7	1.57971294983562	0.0892761752501955	2.68217294855244e-06	0.0001581397857259	1.96978191406238	0.091547682031281
CRNDE	1.57622936380541	1.34806845700533	7.41743501796352e-07	5.82763723612741e-05	2.81075811066154	1.13019557433019
GPC6	1.56979946685594	-2.89393136213132	0.00473789887545019	0.0352432442291802	-2.59107414667396	-4.60131893350728
GPR63	1.56750633594985	-2.59933974773657	4.19190642094858e-06	0.000214702407038142	-1.32385441150554	-2.99136150834508
nan	1.56699921573713	-4.27111779977285	0.000208531407400706	0.00382703044610442	-1.76050895947921	-5.99912309786086
PCOLCE2	1.56260856940807	-0.677134005498013	0.000727827072039771	0.00934448626589752	1.30386525447967	-0.986757121488417
HOXB9	1.56199136077332	-2.45728761959831	0.00940905798967404	0.056657959017146	-1.95383561774505	-4.10391352891575
C8orf88	1.56111116389906	-0.559542466331069	8.14941477736263e-06	0.000353682492821425	1.49556231756366	-0.977174811285687
PAWR	1.55604075511822	1.10805378394952	9.0703150438633e-05	0.00206019586385596	4.1296051585851	0.353963285734569
nan	1.55547397901985	-1.24619534185993	2.04094689726561e-12	1.75563298742222e-09	0.236895161409456	-1.33009506431537
SYT1	1.55195994802924	-3.28531363859873	0.000298719962231204	0.00493424780548125	-1.74751982741018	-4.13617056948477
WT1-AS	1.54965098367959	1.06660975852776	0.00106589958998646	0.0122408674650237	3.37453380366091	1.9876189840829
ZFYVE9	1.54152077471611	1.49940724590526	1.62991468748229e-06	0.000106566654643821	3.54582124466185	1.98671781693276
LIN7A	1.53870282885422	3.09493347270929	9.31513282102749e-05	0.00210016180026768	5.48146558438277	3.18556551081558
RASAL2	1.53523857008342	2.20675725948769	1.96134841234496e-06	0.00012230356233708	3.77135061683698	2.60410440107258
PIEZO2	1.5294833436928	1.11946904177852	0.00304548789973687	0.025954785406532	2.72427737930184	1.40496126735932
PPARGC1A	1.52823252231624	-2.06379945085988	0.00284177459304293	0.0247309873955741	-0.823564599579058	-2.87412038701146
TNXA	1.5261132768628	-3.9036205111753	2.36874222591834e-07	2.3721362446301e-05	-2.05834072299368	-4.05115583261864
nan	1.52520609708685	-2.65227282969926	7.02265816271707e-08	9.23906415854244e-06	-0.748827388405418	-2.48793267274532
ANTXR1	1.52167511306614	-2.4528566283275	2.04188299401335e-07	2.12077680133622e-05	-1.31192054476815	-2.55499686834518
LINC01645	1.51869756305814	-4.59860518309782	0.00112188270462139	0.0127151760049454	-4.31308664582116	-6.05685522118031
MSC-AS1	1.51757721356956	-1.50820533088047	3.82835044077672e-05	0.00109152712058288	-0.406690467587377	-1.93743425554025
THSD7A	1.50731624540076	-1.70381029841416	0.00464638161120995	0.0347628925720052	0.230012696599528	-2.64912927005705
TNXB	1.50652027771413	1.74066272665267	7.70336013956388e-12	5.38400679087686e-09	3.30087792038645	1.52401933022122
CPED1	1.50642542468914	0.362360031612791	8.732485496011e-05	0.00201068924790787	2.72347303505506	0.540887072627628
COL2A1	1.50180842600883	-2.39082357486814	8.56717829159443e-05	0.00197669668037421	-1.02715889575432	-2.84661478069224
MPDZ	1.49137399919578	-4.14798962333807	0.000161657341522199	0.0031696554607754	-4.17387493464118	-4.79544125834864
PCDHB2	1.48374722165897	-4.11442458114411	0.000848000603160597	0.0104435156218917	-2.78662137327901	-5.09415053447849
nan	1.48243565982503	-4.0407329432311	6.08876705354701e-08	8.1706382844958e-06	-1.93619116426245	-4.08844885912378
CPNE8-AS1	1.48175202954048	-2.12614185368826	4.00824055062636e-06	0.000208155501536243	-0.519370956748104	-1.43379086935615
nan	1.47653692742103	-0.837842668156962	2.3162496550174e-06	0.000140516353393352	0.965048236784297	-0.247854345381953
KHDRBS3	1.47441057726291	-0.0950694728951191	4.32999139309223e-06	0.000219761802201904	0.81235739250816	-0.517631568095106
nan	1.46804995666493	-3.42596380840344	1.32233144593145e-10	5.67934800305626e-08	-2.08024384026546	-3.43165390500352
TOM1L1	1.46273217623501	-0.822691729654668	0.00110971166300982	0.0126323860740671	1.12266417706961	-0.880236971463626
TUSC3	1.46058132655849	-4.7375507863061	0.000378333487798701	0.0058625089370304	-4.06144767723406	-5.97806399787597
GPR173	1.45646514273649	-1.93116292863881	0.00300169467703629	0.0256955481054385	0.622858819694456	-2.35972076177444
SHD	1.45556733372172	-1.53764664120083	0.00276575809852937	0.024264030515027	1.08195026619146	-2.17334610751368
AK4	1.4533109342181	1.93611036543361	8.76311911056878e-08	1.09695940269165e-05	3.35691304746877	1.90654855940108
STAR	1.45115013198992	2.87049467466137	2.07578419957947e-07	2.1493335903547e-05	4.36137356255308	3.02545579040051
PRODH	1.44857555046112	1.00844455822432	0.000960533191961761	0.0113624709181711	3.41931585943304	1.40546344762741
MDGA1	1.44202036247124	1.65430168572929	0.000171474439842462	0.00331372379483578	3.89778568823947	1.92966928628463
PABPC4L	1.4415016497873	-4.23828517012456	0.00256316789642923	0.023102943737079	-3.18412731109374	-5.97393211481629
WT1	1.43951464368788	2.11195343809965	0.0011394039214323	0.0128400143621803	4.53851683854053	3.0409715160091
FGFRL1	1.43068631490495	4.69545661766451	1.56732196048039e-21	1.31451292825491e-17	6.12792129221547	4.66732008061315
nan	1.42718273320164	0.956697053205209	0.00243363035729837	0.0222401065722271	2.97919055093571	1.8658391459216
NRXN2-AS1	1.42502306009712	-3.00966956587992	1.4168340049e-05	0.000541983434394357	-0.846654288956235	-2.96238457605428
nan	1.42294201564369	-2.58496810782132	1.81725573649785e-05	0.000649257672502981	-1.41728471670759	-2.60961859347656
LINC02718	1.42102526183472	-2.27869789268378	1.23640110600982e-06	8.56999675711105e-05	-0.9682090599436	-2.27752227072783
POSTN	1.41845562188877	-5.01103921418989	0.000478249500139671	0.00695462255339649	-4.31299427956877	-6.10245212183575
nan	1.41789813576119	-0.730831867221365	7.76051758430989e-05	0.0018359804221058	0.693891921278382	-0.768484038898705
LINC02573	1.41749682896277	-0.669226088651735	0.000954925060364013	0.0113212702069877	0.925376836153231	-0.485612256195123
SRSF12	1.41721620963638	-0.127161992416833	1.68925662578835e-07	1.83401881171351e-05	1.5637088974884	0.0522569018824931
CDH11	1.41642522538017	-4.59830486781254	0.00118268687570892	0.013154174242592	-3.99335892068645	-6.01866404477508
nan	1.41467781769393	-4.36629053194747	9.94235954384136e-06	0.000412294533963894	-2.27922469480327	-4.93969711013098
SLC9A3-AS1	1.41442846838263	3.39616463693362	9.7101676987947e-14	1.41633350417028e-10	5.20550489755729	3.31221742623367
SLC16A9	1.41361014770229	-0.0443266051960188	0.00056971977817384	0.00786359753161728	1.66333376071449	-0.0507292607772965
NCAM2	1.41031072152198	-2.08036916051183	3.82131295465067e-05	0.00109111328644695	-0.838354747722274	-2.152539532929
CLGN	1.4096290707399	-0.185963231696405	0.000330200082276411	0.00532536535431093	1.75965087963138	0.309406530729198
ADRB1	1.40731735116334	0.372291911187494	0.000480779059776184	0.00697327103215367	2.034878498138	0.451052708217692
CCNA1	1.40522195293605	3.19895221255125	0.000165877645909749	0.00322623050757585	4.62859561360811	3.45377693640983
nan	1.40311435303396	-2.75482434271451	0.00921521875598062	0.0558137134547098	-1.3783015658244	-4.45518379455104
FER1L6-AS1	1.4018338014662	-4.78016509669618	0.000281335320027291	0.0047214793978367	-3.88496871603499	-6.00834563081584
ASIC3	1.40073805520381	0.68676144432034	8.04866269156095e-24	2.70016535976487e-19	1.81672877846719	0.563119621882227
ADCYAP1	1.40032025105153	-4.716087781949	0.000589504308771962	0.00807211859211501	-4.10322747434043	-5.90296571380115
nan	1.39871855342323	-3.40894029753317	0.00146185351781803	0.015408825796442	-1.15141538786049	-4.35358845383849
SCHIP1	1.39864873079845	0.924556496464628	0.000163522938095614	0.00319415612641671	2.37999159638217	1.32856414110409
SCD5	1.38941082263155	1.84934925140757	9.71931655228381e-09	1.85263387336726e-06	3.28657284602704	1.76036580847931
MEIS1	1.38432479018366	4.56017996906355	0.00156573572551162	0.0161473415676188	6.30968403434299	5.44468814630915
HTRA3	1.38411215993737	3.08818489271216	3.48794879326502e-05	0.00102341507330095	4.70753896659832	3.34848288496191
nan	1.37855945792924	-3.93440169579135	7.07598106560102e-05	0.00172764602363733	-2.42226058516394	-4.48542373183599
CA3-AS1	1.37827066999502	-1.59577264154917	7.12710589695381e-09	1.4147937788817e-06	-0.172525452175434	-1.52571662424956
CPA6	1.37689892202886	-1.7130185516109	5.0817864791684e-05	0.00135519692212354	-0.233371045416106	-1.57327784641143
nan	1.37635486296608	-3.48339369165185	9.90142913565839e-05	0.00220420135795002	-2.29237726694766	-3.90911596563812
PRR16	1.36901923292377	-2.01712468596117	0.000826362276936945	0.0102335923465045	-0.644505972825275	-2.42442527541618
HOXB2	1.36607983430482	3.33957192126656	0.00037041301298949	0.00577176765432949	5.2282205403321	4.17855921406626
BAG2	1.36083804814032	1.93585513455625	2.99143640007864e-12	2.50891770874596e-09	3.06632096975976	1.93812145346992
ZNF560	1.35990242971505	-4.99526604062681	0.00178156896326592	0.0178040141732634	-4.83827833344933	-6.0635418791845
C1orf21	1.35553518883248	3.3300338763658	8.84789448137072e-08	1.1034541414908e-05	5.03136443929908	3.59241121685774
B3GALT1	1.35277158758624	-3.43462911183614	0.000279176481501868	0.00469464290798228	-2.39215573102161	-3.82794589448932
HOXA11-AS	1.34773859841592	-2.21054198371773	0.00914262247121979	0.0555143345999062	-0.949193556958562	-3.23304235322507
ZC3H12B	1.34545499522325	-1.40060976254202	0.000165766416354829	0.00322623050757585	0.721852773375848	-1.59798948630189
SLC16A2	1.33626601312885	-2.70188407393442	0.00262956333261499	0.0234823766121348	-1.53370129497076	-3.50713517413872
GLIS3	1.33368828766637	-1.63187672819658	0.00121574915025162	0.0134208464931364	0.0395952950046329	-1.93471441069981
ADD2	1.33262897797732	2.95633579273027	9.78945639342401e-05	0.00218507440510039	4.38589530037913	2.53683452380638
CRYBB1	1.33204084774315	-0.885504453812353	5.80685735984244e-12	4.32907668239987e-09	0.622281983154578	-0.909746730375634
DPP10-AS1	1.33099756438594	-4.78926882525175	0.00170908522569799	0.0172181354809958	-4.78706809604294	-6.07038623255714
UNC5C	1.32698511425355	-3.5703327834316	0.00396418438155964	0.0312474643450596	-2.9090406553133	-4.30040791823701
PLPPR3	1.3194795358321	3.97394509702163	0.000506064814181487	0.00724603601628704	5.74494045584149	4.40129294752084
LGR4-AS1	1.31083363705295	-4.58924635414515	4.21717801060247e-06	0.000215339250988876	-2.81769121351633	-4.77197174625987
SPATA18	1.30676325358972	-2.94136649149597	0.00031068087098087	0.00508673590027635	-1.50959844475726	-3.24890936440558
TCEAL9	1.30597061436241	1.55399032763775	0.000201292787510556	0.00372798721775902	3.34971866098784	2.10295272198731
PDGFRA	1.30450544516615	-3.62643188298056	2.30656380448394e-05	0.000763122312749776	-2.50805821061676	-3.7867282818133
SLC8A3	1.30395791794502	0.0671596108384832	0.00234117957227752	0.0216303261082089	1.55259641014905	0.29860717026584
HOXA11	1.3000036129765	-2.52117999459141	0.0278944085796593	0.117268373312081	-1.15717718409631	-4.20891492214175
PSD2	1.29656213088645	-1.29883689534165	2.70994832645426e-05	0.000862555469220943	0.073172737946617	-1.14226866106557
KLHL4	1.29505791886495	-4.52361530520919	0.0004988716201269	0.00716444568151423	-3.65101636609366	-5.32395031553142
PLSCR4	1.29146708626135	-1.72905228864194	0.00525074461139337	0.0379556087530758	-0.882123243736647	-2.31547893393318
AK5	1.29050862653537	1.20301492394517	0.000934748108972164	0.0111643287759755	2.35185074952021	0.753716720830139
nan	1.28990976130173	-1.87447367211391	1.53326017819829e-06	0.000101255536335032	-0.479591556701885	-1.91409216662576
MAP3K15	1.2895438538125	-0.217602071830967	3.6686266388014e-06	0.00019597943706769	0.790775837245965	-0.411884728267574
LINC01515	1.28881472559688	-0.995400546175583	0.00152141186768431	0.0158520861335126	1.29356708373517	-0.428442449013799
nan	1.28777545019748	-2.04268296912805	6.22152198548179e-07	5.10316918261474e-05	-0.480552443248797	-1.96992546117771
TNC	1.28717764427677	-3.70202809302828	0.0067085010885121	0.0449484310999408	-4.00016706477904	-4.93260446554193
CAVIN2-AS1	1.28664331519493	-3.60581585375454	0.000154563643617086	0.00307368175226201	-2.17045695377066	-3.75237006524732
RAB23	1.28450432900213	-0.60347247220296	2.09623717964442e-05	0.000719065080804817	0.922758553385155	-0.517695645128519
FGF17	1.2840734999571	-0.0753919158444108	1.23661189154881e-05	0.000489219996906596	1.36229585206144	0.00817006466119613
MIR210	1.28250586663484	-5.47605264311823	2.35234825340717e-06	0.000141936293534719	-4.28446383910036	-6.11955227503157
ANKRD63	1.28214879043591	-2.10063684969138	7.52304039014204e-06	0.000330777141557648	-0.435333222124503	-2.01381305560648
GPC4	1.28109940788688	-1.51052559175742	0.0170965017086051	0.084481396400062	-0.478408547636633	-2.06068914730583
nan	1.27964291026848	-3.73825995257322	3.77618039819027e-06	0.000200448259491277	-2.32527066153495	-3.65664526779135
IGLL1	1.27813000776651	3.15415387118014	0.00501580736010786	0.0366761781423057	4.56331809045477	3.83444692293681
OBSL1	1.27765057834303	4.18656171632514	0.000144413232856235	0.00291031117220858	6.3612139630092	4.54036997320212
IGFBP6	1.27573007476863	-0.453432859005091	2.90461154565761e-08	4.55345365110849e-06	0.906147509836041	-0.493179260263406
nan	1.27563948263341	-1.26658565937632	0.000142038378597354	0.00287227457817001	0.497988714797629	-1.07257497242702
nan	1.27269190102865	-4.52374494281637	5.40727257387834e-06	0.000259518140641589	-2.76229953772257	-4.76786835018742
CCDC74A	1.27122188461352	-2.00453433414282	0.00088024685202012	0.0107033422948789	-0.912054283149754	-2.4426188028841
PLS3	1.27112906637963	-2.39927936972559	0.0045819958334204	0.0343885450155677	-0.790845470989974	-3.19412825524966
GPHN	1.26972673564829	2.16261923951015	2.88759994992695e-07	2.76780580343284e-05	4.04249639148213	2.49261652294323
NDUFA4L2	1.26966131135828	-2.69128277772635	4.9671427813301e-09	1.08913533351675e-06	-1.43152356319152	-2.77785248002065
VTN	1.26714503296429	-4.30243873337973	9.82254723138529e-07	7.1792334317759e-05	-2.9090406553133	-4.37165157696791
TYRO3	1.26103742453232	-0.173571750999499	2.23222677436464e-07	2.28313243373125e-05	0.958963019888965	-0.28145895566774
nan	1.25990820427812	-3.51282668452607	0.000138764120950675	0.0028264067364415	-1.84222576015692	-3.72566005045169
TFPI	1.25707956349213	4.39475932834195	0.000161195600081275	0.00316245028744246	5.97867014667193	4.93987245480776
CDHR4	1.25567822989788	-1.33479149530421	1.76121493717304e-08	3.15963843381183e-06	-0.323564957363705	-1.41054617862971
nan	1.2521201495543	-1.80767980473025	8.76698562973472e-07	6.60932211025484e-05	-0.262957782597771	-1.5436512531738
PRICKLE1	1.2473702094668	1.90191369848498	6.39678324049045e-05	0.00160388104747365	3.66159906741593	1.9082631892418
SOCS3-DT	1.24570839244858	-2.66047668950951	2.21329144353581e-09	5.58281965020598e-07	-1.42980999820036	-2.6403612422371
BEX3	1.24355449344182	3.17861493349191	0.000263022009050599	0.00450426868791705	4.72149993590757	3.71205968580777
TLR3	1.24244432166661	-0.388652492718195	4.90695248091904e-06	0.000243158702850623	0.989903613584295	-0.251891432639132
CLU	1.24240497104556	5.25129348362108	0.000168334535479723	0.00326244193892187	6.61890070998747	5.25692816972131
DSCAS	1.2370325599262	-4.8194265448424	8.1991166929175e-05	0.00190092582456113	-3.24871699062598	-5.73099959954711
MSC	1.23642211744121	-1.30934993566867	0.00021080873380969	0.00385121411315969	-0.0842942779251212	-1.58325129064177
ZNF112	1.23582421506252	-1.50527238313251	0.000843125011154	0.010414270204048	-0.0912806846061326	-1.29124769626053
CTXN1	1.23188356481647	-2.82008402030141	7.42526130706637e-06	0.00032733596101112	-1.99976938033638	-2.91758924247056
AK4P1	1.23151096289368	0.305668750519537	1.81948973821045e-08	3.24682136901511e-06	1.55015833381555	0.227782985137071
CMBL	1.22969816687994	3.12946370155073	4.41249358097013e-07	3.9161464194282e-05	4.6494773779796	3.3144869043986
nan	1.22738353517559	-2.96175129100057	0.000180120786925756	0.00344312943577509	-1.06043203351175	-3.03935128916114
FSTL1	1.22637397853004	0.834741076407916	0.000533943852810277	0.00750697451262191	2.03306720659553	0.465695343753032
MATN4	1.22482449474361	-2.91962217090573	0.00113802093504158	0.0128287386857443	-2.28788708521102	-3.32089163747256
MYO1B	1.22315709644303	1.14566657450569	0.000213195871114544	0.00387300488753998	2.52331142171422	0.876271612490097
CFAP126	1.21731014546853	-2.71897547134504	3.76076866947667e-05	0.00107985156234459	-1.53192727330126	-2.68412538071852
ANGPT1	1.21673182268227	4.58194848455637	0.00272798847284761	0.0240091421374767	6.27756522137176	5.1625035452042
nan	1.21581956461001	-3.34299469934151	8.0967162387823e-05	0.00188522074339484	-1.69995875549264	-3.32117612609822
PTPN14	1.21554543369885	2.5777565663451	0.00439898632091035	0.033516865154536	3.77704630056055	2.68321651740813
CCN3	1.21464271259454	1.19478278083519	0.000163416431805045	0.00319415612641671	2.25141959490621	1.20044030654154
RGS9BP	1.21236799169884	-2.07581038882163	1.51681123697984e-05	0.000570983449213232	-1.01940255053921	-2.22877000839185
ZNF418	1.20972411186579	1.42196908241523	7.82670560411453e-05	0.00184648607318449	2.87777378815578	1.80679399680783
SERPINE1	1.20650701960301	2.15542449257257	3.7308380077718e-05	0.00107515203245946	3.3831880885208	2.02141613656517
MIR1915HG	1.20618179855383	0.0993871124772795	0.0164351454724385	0.0824041638483586	2.48276436846924	0.450181575654648
RHOBTB1	1.20520788288919	2.75351109833138	7.40813518927115e-05	0.00178668669539661	4.12796474359711	3.04085980175912
COL3A1	1.20196895140803	-4.26344698043617	0.00721013639581723	0.0471879937196403	-4.03599082890432	-5.74930350609154
ZNF451-AS1	1.20056668551979	-3.56677340527749	2.66302653412583e-08	4.29515452725256e-06	-2.25698215101417	-3.55729937493544
PURG	1.19992148001561	-4.51230640411389	0.00306633186927565	0.0260824801091429	-4.49509613169826	-5.6286837866888
FOLH1	1.19954703824645	-4.23973535615691	0.00405055354381022	0.031675517549591	-3.15567314814369	-5.76388388667819
SMCO2	1.19845696862651	-2.37527021223608	2.75201025841644e-07	2.69167463992288e-05	-1.07510208522417	-2.25866909085761
nan	1.1965997081701	-3.20140794544002	2.18814260925852e-05	0.000740476415584459	-1.97882307248032	-3.07820557331839
CYP7B1	1.19595781535938	0.25141010079746	0.0108537759166382	0.0627364704430355	1.8756266974771	0.96641912921246
NUDT9P1	1.19431812830354	-3.23364417347923	5.22820128318518e-06	0.000254196661809125	-1.94619833271129	-3.22217146312493
CFAP46	1.19406025403745	-3.96026615866022	0.000186998960466696	0.00353433302858406	-3.10707626028295	-4.27272040062048
COL12A1	1.1905445097763	-3.28161948686063	0.000685659885618321	0.0089503960477523	-2.00606655158162	-3.50815231391385
LGR4	1.19013909649351	0.712369634009344	0.000126825348991048	0.002649275721016	2.12837715049575	0.622057348127824
TMEM253	1.18882605201365	-2.04350096422825	9.56905800199518e-11	4.39757202535527e-08	-0.722032272460771	-2.01010906637595
WFDC2	1.18776953031712	-3.73189297914916	5.02402610919179e-06	0.000247134938286167	-2.53195660004903	-3.74262745621196
FLNC	1.18589417888235	-2.08773513297951	0.0022814277340648	0.0212590613228714	-1.49821626242084	-2.75912765902691
CRIP2	1.18572810160244	2.56001902573191	2.37442488226398e-05	0.000781719391071562	3.17381058100485	2.31534047317697
nan	1.18508027142921	-2.72119298664874	2.14204625787846e-05	0.00073104138208857	-1.58791635307362	-2.80039506279847
PBX3	1.18349254275884	4.92719674497571	5.83020481310537e-06	0.000274322175413828	6.12091130355541	4.71489599295922
SMIM10	1.18229313710584	1.91035484261056	3.54942071950618e-05	0.00103724709318809	3.01426224843637	2.41714110689791
nan	1.17925242026975	-2.04199928944438	0.0111824101602367	0.0639310661308146	-1.64921493175019	-2.65586746880968
RBPMS-AS1	1.17889412210326	-3.02665080701347	0.0025784280922239	0.0231906449431441	-0.974761839267132	-2.74961902735813
PRRG1	1.17733787215413	-2.63462820374676	0.0127590688816701	0.0697664211837406	-1.46236439212468	-3.32738034304719
SCN9A	1.17641903938176	0.621737376782733	0.0177385829420618	0.0864836478041401	0.583446717601722	-0.150369352348547
ST3GAL6-AS1	1.17638155334654	-1.92323585651274	0.000144439850415145	0.00291031117220858	-0.247559473909768	-1.6783167712041
PCDHGB1	1.17602857361588	-3.61646423402465	0.000530194275580767	0.00748294386082607	-2.23822734450272	-3.85398703485723
ARHGEF16	1.17009048639849	-3.4678866022726	9.37708702223995e-06	0.000391759047848202	-2.30075435884408	-3.5382168272674
PCDHGB2	1.16955999145252	0.307016656361343	0.00212181744673729	0.0201765112537252	1.78889383938168	0.344629452883419
FIBCD1	1.16629631982387	-4.18333526879365	0.00042239152727724	0.00636871503689746	-3.10154233146809	-4.48468664364548
LOXL4	1.16485530246537	-0.940386643542146	0.0023632616993767	0.0217570541341309	0.379209876626284	-1.11591939101116
nan	1.16357864187468	-4.42749076352261	2.91930246419564e-05	0.00090850425852352	-3.37792566049406	-4.45595477125199
OR2L13	1.16348674117975	-1.45868884308065	0.000562409615987313	0.00780266284104723	0.027756394004362	-1.13419467356644
nan	1.16286042191062	-3.46216079891324	0.00117072632959032	0.0130744097553582	-2.64355091794848	-3.85637250326678
nan	1.16185611214792	-3.60429554489622	2.37545738418953e-06	0.000143073329128887	-2.29549057455002	-3.57710646907488
nan	1.16011924864257	-1.02332462915113	9.69703768595588e-06	0.000404119528308631	0.396511514428124	-1.08820020470629
nan	1.15856656517011	1.76261515058529	0.0068494049642313	0.0455378196076163	3.15538897483414	2.0968938235988
BMPR1B	1.15812985515486	-3.09489360315496	0.00467575043537422	0.0348892516917113	-2.06750858166739	-3.81981381988665
IGFBP5	1.15798640458025	-2.74786489433726	0.0164349936420328	0.0824041638483586	-1.73518063509335	-3.61079899049139
BMP10	1.15579978367047	-4.82182068003563	0.000181246650736374	0.00345480831755903	-4.45076212417281	-5.51546632925365
FLRT1	1.15420545286881	-3.85365397546625	0.000492021685150815	0.00708730935742359	-2.69690831800435	-4.11391040309873
nan	1.15386639267743	2.7496707486505	0.00209477889175284	0.0199979057929796	4.05088172931406	2.74281256740321
MCRIP2P1	1.153405258375	-3.51549834632137	5.34231939539592e-06	0.000256768096098485	-2.03013789198481	-3.46282322454693
nan	1.15140369375201	-3.64550592735624	0.000201662402475041	0.00372953157565197	-2.17252337441269	-3.78973861915549
DUBR	1.14898419732655	0.0339102984982913	4.33950045551858e-05	0.00119918913741134	1.2304641702325	0.198775189964676
CASC15	1.1455042538149	1.14628158373433	0.000660684755459052	0.0087283646695631	2.12859981735584	0.88423463368427
NUDT10	1.14547145221024	-2.97732799454064	0.015433868481805	0.0790134930303058	-1.71393789605707	-3.92089999857285
nan	1.14443775482659	-1.98665635899516	1.21178710835116e-05	0.0004815504700171	-1.01890764422305	-1.93586531692768
CABLES1	1.14380194031402	2.47231601503061	0.000396391468996545	0.00607221050314891	4.23802144660846	2.7712971619691
SGCB	1.13998117561849	0.462248817543706	3.57718004823449e-05	0.00104444940172472	1.42081779224279	0.2435426634517
FGFR3	1.13965476774428	0.479148185103036	3.97225896720377e-05	0.00112078506166318	1.74262276909459	0.354469089343768
C1orf21-DT	1.13877585843829	-2.96312372085688	9.10454182886515e-06	0.000383916534174045	-1.58950440699155	-2.86312838407637
NCBP2L	1.13827280454629	-5.36724571494716	1.06241191395091e-06	7.68142131233302e-05	-4.13160162992714	-5.99604546797126
nan	1.13825622623316	0.0121514138547252	0.000547778282657606	0.00765634821554429	1.46021874458052	0.321195844568898
DEPP1	1.13792414718165	1.93108317262848	0.000860634709175854	0.0105451326601284	2.68801853818643	2.14806895065018
MYCNOS	1.13716306702714	-2.73130905833705	0.000760706687537881	0.00964481782068059	-0.88411597451265	-2.4964141317251
ZNF804A	1.13547156439618	2.27825794409264	0.000951567219702185	0.0112884942749932	3.47175934769836	2.79555748027487
nan	1.13350698422278	-4.60049588442831	1.58628793600605e-05	0.000589492668652918	-3.51349263221169	-4.71415087181044
DST-AS1	1.13206874441222	-5.64110018718166	1.3008846949276e-07	1.53130104369934e-05	-4.61786133553163	-6.12733114446747
nan	1.13027100723025	-1.80632779023795	0.000303920960532849	0.00499311478156514	-0.416487535111101	-1.67803847577118
SLC26A1	1.13018054073827	-1.44055842293053	1.66668233694248e-13	1.9969235371338e-10	-0.302731080945055	-1.51512362962295
OR2L1P	1.12974127033285	-1.71826300051959	0.000227785005253775	0.0040496721548774	-0.43631111852083	-1.43393835159751
ARG2	1.12904066077441	0.156936453621573	4.67012005788329e-07	4.10139234821645e-05	1.26629975967933	-0.118612765808909
nan	1.1284420687424	-3.90557986370364	5.01152321340972e-06	0.000246881910078516	-2.54271962889896	-3.79698725794169
ZNF385D	1.12769691526575	-1.79617649674684	0.0115175867972902	0.0653130496746945	-0.949603970308142	-2.4315546105257
DOC2A	1.12738551294918	1.32459122929241	2.70747300568036e-05	0.000862555469220943	2.60399713703342	1.37272762539837
nan	1.12653173375543	-4.64238848240698	1.01951945320186e-05	0.000418654979468665	-3.70371047595882	-4.70508702895459
TNS2	1.12530666579874	1.06225806285562	4.0084979174271e-10	1.41554829614573e-07	1.8823732431489	0.95473791682465
IGHV1-3	1.12404182211863	-1.97233962146667	0.000193050785190651	0.00361410030221872	-0.377808541160432	-1.87061108192645
COPZ2	1.12365570129534	-1.32046841503159	5.18962279357901e-05	0.00137087768093692	-0.283848809065269	-1.41542404791652
SPIRE1	1.12271762295967	2.08573887568704	3.53167302369105e-05	0.00103296047601384	3.41269039481351	2.16507392358752
DNM1	1.1207607098949	3.86883983483967	7.83840753009151e-06	0.000341067309752931	5.17250931636577	3.86432655661001
SCT	1.12038043343137	-3.95825560241426	0.000254862898333622	0.00439144350965401	-2.60644722536085	-4.03382067840828
RBPMS	1.11829933580785	1.46264752886476	0.0392006508616152	0.146468551709125	3.20389649872661	2.36488280146472
FLG-AS1	1.11811251905825	-3.01843419910022	0.00106811141286	0.0122589810737692	-1.71251274286195	-3.13371244489841
nan	1.11406321383383	-3.38262690911756	0.00196158158563485	0.019085597167888	-2.56841996535782	-3.70991487180302
PRKACB-DT	1.11381477895984	0.13003531895026	2.33897718517124e-05	0.000771563486805554	1.47961718920685	0.373777023038243
NANOS3	1.10714665598823	-1.53198233936858	1.1601028171808e-07	1.40502271880077e-05	-0.390652799347079	-1.46500620479227
KCNK17	1.10710368688215	1.87664580513263	0.00993773504886752	0.0590122900705518	3.47197718784247	2.34013936821887
LINC02370	1.10353090986412	-5.41990576888664	0.00019367879545413	0.00361979734255998	-5.83542072709905	-6.11955227503157
CCN1	1.10319992166317	-0.753131800424588	0.000481083471141778	0.00697467082535193	0.579118639797538	-0.718734941844521
PURPL	1.10230705186277	-4.48484196063854	0.00560238884976826	0.0396197712314926	-3.92451628819456	-5.11724793503467
LBX2	1.10230622141301	-0.477031277912608	8.29951852767419e-07	6.34242021791375e-05	0.75930443824343	-0.469787311407211
MTDHP3	1.10162718426263	-1.79771004042321	0.0313579745620646	0.126806704742117	-0.807074749241402	-2.16817225275736
JMJD1C-AS1	1.09974760523756	-1.62532624016716	0.000352355960453231	0.00557849823562294	-0.538136813685042	-1.72030391155494
MYOZ3	1.09788575720068	0.6237748145767	0.000626455813607177	0.00844029704212593	1.8526665675736	0.929182883599462
C1QL1	1.09726262854196	-3.89022005037794	0.00191055038444127	0.0187139107437185	-3.00537041208721	-4.45194899664757
OCLN	1.09701637144753	1.21292107816848	0.0018520025243362	0.0183084151357223	3.11871736392184	1.38140108113908
COCH	1.09692221306844	2.57430261682761	4.11232343598023e-05	0.00115544578417307	3.40131262207699	2.69583744130586
C20orf203	1.0967819695046	-0.29953743745136	0.000942533119985386	0.0112088270504324	1.30929861486913	-0.116449423575178
TLCD3A	1.09596678179082	0.708440796775736	6.30702014262302e-06	0.000292652713339858	1.74763199114323	0.5544881887957
BHLHE41	1.0956771877298	0.146861265470808	0.00062730268367776	0.00844126485031413	0.972854056941464	-0.0469118287068441
nan	1.09213314826316	2.66952783223923	5.17664175179779e-06	0.000252788904642376	3.9262843417945	2.86010714277867
TMEM178A	1.09089511442979	-1.28200470993599	0.000348558548183911	0.00553142960003493	-0.284557074077922	-1.50019781235087
PARD3	1.09021734004905	-0.290437164625214	0.00272811642506442	0.0240091421374767	0.240095234668434	-0.671593767492751
nan	1.08703210265851	-3.69926370883729	0.0021425412395358	0.0203365088297454	-2.72460223080949	-4.07661940923461
LINC00899	1.08670775505948	2.70204896692128	0.00015080019623577	0.00301312982925408	3.81747798980382	2.89322002162014
EFNB3	1.0858601498684	-4.28697851528239	0.00210948585037582	0.0201048384398886	-3.51349263221169	-4.69321752105541
MAP7	1.08488194539152	4.83768134686245	2.9909373358147e-05	0.00092479231098536	6.3109950587134	4.95474430219559
nan	1.08072398021634	-1.57273209829377	4.9870499564296e-07	4.31032373983197e-05	-0.5287535872068	-1.48098392570548
LARP6	1.08000390906836	-3.26302487086891	0.00799856307269194	0.0505721436039708	-2.40158474350894	-3.85013456067082
AEBP1	1.07730865955315	3.49236255092109	6.89681398806253e-05	0.00169878352181734	4.65024607352715	3.44629445640736
TRIM74	1.0770798727847	-0.168521719649503	7.35072588962718e-08	9.55822295136483e-06	0.987556887873271	-0.158465000646033
AUTS2	1.07380607888906	3.89536139903234	7.92007903080592e-08	1.01413286765449e-05	5.11738191895272	4.01508586560389
TUB	1.0720412437753	-3.23197161522792	0.00310925013985938	0.0263735913017584	-2.70767862179193	-3.53305571436665
MYOZ3-AS1	1.07158387185679	-1.92316192608875	0.000177321638038161	0.00340030141666068	-0.310135993958834	-1.5095502473373
PCDHGA9	1.07152428645538	-2.3948890612464	7.7559070273398e-05	0.0018359804221058	-1.23428858130712	-2.27093708495387
nan	1.0709963998484	-3.27165160390117	0.0027979002696513	0.0244798721776684	-2.19018308287313	-3.35629285669466
CXCL12	1.06674045519734	-1.17096551466854	0.0626421539579122	0.199252771497112	-0.912783590551056	-1.9567352210646
MACROD1	1.06378990424015	2.13170367397723	5.60729966621661e-10	1.82634649710908e-07	3.23308944716934	2.07562680568792
nan	1.05975818467198	-4.11943319884992	0.00126300088002999	0.0138287054579784	-2.8755227008844	-4.38514026914461
nan	1.05960005194351	-3.34110705876063	0.000256082071455021	0.00441018548930855	-2.06140089640995	-3.46961278097797
nan	1.05913625680029	-1.48411953202567	1.58567142814308e-05	0.000589492668652918	-0.360248089957943	-1.3308950130046
nan	1.05591566120055	4.21849185369734	0.00398153869198266	0.0313183259176165	5.46385963721532	4.58676576137877
DIS3L-AS1	1.05573131044113	-3.26538581976198	3.01084030654316e-06	0.000171221369978261	-2.14381296882077	-3.13453709026983
nan	1.05493012072638	-2.9705847169848	0.00329542528115145	0.0274738885020052	-2.01757247850919	-3.32088136630919
MGST1	1.05373731010952	5.7932805141596	0.000534134617909517	0.00750697451262191	6.84666135424784	6.28550651460684
CAMKV	1.05106498059647	-0.861431623220212	0.0025807251253868	0.023198865623386	-0.125218983382904	-1.00408507820818
FJX1	1.04908842653782	-4.05632924618968	0.000672257329258269	0.00884427014978683	-3.26180184227277	-4.22753111828391
TRGJP1	1.046584385457	1.51121684054825	0.000195695431313762	0.00365138505545834	2.64569285391616	1.6035203944927
nan	1.04591406414455	-2.91288388114653	0.00183652700387608	0.0181906725497593	-1.20835931075589	-2.48056184580217
ARHGAP32	1.04523321769177	3.59087111835972	0.000495667384844046	0.00712758226607288	5.00009824910291	4.13371898714414
RHPN1	1.04375899615504	5.06109109994589	9.43117730716507e-06	0.0003935287764935	6.47862479698385	5.11657396958801
PCDHB3	1.0427453364924	-5.31056345657936	0.000941211891576753	0.0112028685730456	-4.78288254847877	-6.10243535996466
NPM2	1.04203703575462	1.67345447786176	0.000262987971669014	0.00450426868791705	3.53295724839863	1.94398108625903
GS1-24F4.2	1.04068026697275	-1.57242650980595	0.00047150449725755	0.00688039707437854	-0.590310853533258	-1.33405517771684
ALKAL1	1.04031279832539	-5.91211161186092	7.4739961777478e-10	2.34334227823442e-07	-5.83281199450238	-6.21692946889724
nan	1.03960218860079	-3.37297615490539	6.43809331927424e-07	5.25511325243339e-05	-2.51524673095444	-3.42829992420834
ADAMTS1	1.03721874761906	-0.670135770341237	0.0105433042873115	0.0615612319460927	-0.107500272535852	-0.975158583714907
FAM81B	1.03548030251716	-0.804972946630688	0.00143987279633322	0.0152381238395542	0.60702783718657	-0.906747109142491
POGLUT2	1.03365890864882	1.2625812992005	0.00314605601138181	0.0266121752571449	2.92373427121058	1.57487784865104
nan	1.03344592296364	1.21894333680929	0.0158509588780298	0.0803639063684668	3.0478619345456	1.70226787822355
SPARCL1	1.03339246768845	-4.70357571834126	0.0116884662985431	0.0657910696782289	-4.77866224978633	-5.97677044178754
RAB38	1.03193018431541	0.720130663534016	2.80573281056312e-05	0.000884649664744094	1.9829054074402	0.528599619560839
COL24A1	1.03183249912034	4.64817918384708	0.000124382850392302	0.00260799741560059	6.08506612876661	4.87042215618751
TRIM9	1.0302231520847	-0.0831738041843807	8.09766034109922e-05	0.00188522074339484	1.2516558046913	-0.0460568644412337
SKIDA1	1.02801718577341	0.838095438480758	0.014649886175704	0.0762940596841508	1.41251925893655	0.0849453367376402
TTC24	1.02790811648864	2.48186813256969	0.000466590502685091	0.00683246537934502	3.78449962823946	2.70132304991881
SLC5A5	1.0273214870499	-1.22739443687125	0.000519500800464973	0.00737329185057057	-0.484429788470102	-1.430143379616
CACNG4	1.02421276670946	-4.2418075817304	0.0470098361375052	0.165278346545905	-5.46995154547814	-5.98472446830155
MRC2	1.0226325164623	4.06793425038479	0.00112970876438903	0.012773666878235	5.13186803773973	4.11309624909786
LINC02148	1.02214974987994	-5.10552281323308	0.000574026018503025	0.00791509447954767	-4.35823003042792	-6.00834563081584
MAST1	1.02187134643184	-0.691515932587176	1.74385142110891e-05	0.000630417321932778	0.0618791682563609	-0.80622158908799
ITGA2	1.01954295574258	-0.467756459625022	0.00834400130516838	0.0520400111306223	0.658863113849624	-0.399350076321155
SPNS2	1.01875129322011	5.07297014704914	0.00039690353815249	0.00607450725270973	6.49183379460526	5.40271087318516
LYPD6	1.01787454946893	-4.47030776254502	0.00754430118288459	0.0486346475605611	-3.91077076464933	-5.57839605846472
ADGRL4	1.01775863828104	-5.13470610273603	0.00517458254157383	0.0375201442824811	-5.8305556631771	-6.09924285015971
GAL3ST1	1.01762824783907	-3.59606683784785	0.000110616790255543	0.00239109025740526	-3.04375114999133	-3.57778698674599
HOXB7	1.01643581768533	-1.58033149519364	0.0236638463747051	0.105400254670553	-1.11833447884512	-2.15251080062253
nan	1.01613744819613	-0.46953327383611	0.00974998701275138	0.0581704720440661	0.809928283480156	-0.283813417318176
IL33	1.01583443484631	-5.1415569070915	0.00191147024840862	0.0187174558942243	-4.87677553731257	-6.0469833489209
VPS26CP1	1.0155879423916	-1.97849630260263	0.00728616241305793	0.0474909999287483	-0.450100156707497	-1.75238105011647
GAS6-AS1	1.01515600324	2.01778708026625	2.67498692629017e-06	0.0001581397857259	3.20331117407563	2.10495628355449
STON2	1.01140361508926	3.57172440138721	0.00368020986379898	0.0297374690226635	4.67413158081088	3.76755193214393
SH3BGRL2	1.01121823237979	1.27912152689613	0.00297426291148139	0.0255193279167206	2.94023882275013	1.51543497140153
SMCR2	1.00982101652765	-2.25565728472713	0.000122372765530014	0.00257520167396559	-1.07640160109893	-2.17647109405096
BGN	1.00944327703399	-3.96815421510746	0.0150972304084142	0.0778245061065578	-3.63774874265159	-4.73044886880304
FGF10	1.00905267028915	-4.8335886060917	0.0516003020249972	0.175923468733192	-5.85760704531267	-6.15931567937584
CCL1	1.00900965245402	-3.40510101098518	0.0433221479281785	0.156748427382931	-3.07206050629365	-4.55385956662796
nan	1.00499123481725	-2.21199332371156	0.000533984308498676	0.00750697451262191	-1.1791378702267	-2.1195246791303
DRD4	1.003162755874	-0.654304610569726	2.52438306232765e-10	9.62363670170092e-08	0.375771676585733	-0.724068864214726
LINC02593	1.00261854449331	-1.52500535856089	0.00767312273289709	0.0491443148994333	0.109076118243422	-1.32484630412069
nan	1.0021299278987	-3.89790121835242	0.0111053720860527	0.0636316008100594	-2.49177950191275	-4.59977877242862
nan	0.999718737136903	0.128171240536794	0.000846776088426214	0.0104363130839539	1.56578433887402	0.608046555522677
JAG1	0.998493160563271	4.70556691270231	0.000170165636606344	0.00329529915112967	5.52497123370877	4.91445816913349
OBSCN-AS1	0.998461998454374	-0.707668292094191	7.60119701411485e-05	0.0018144586942501	0.555878003261997	-0.729461411848804
SPRY4	0.997999712668582	-2.05863674979992	0.0185820866785264	0.0892795210534824	-1.14804752387019	-2.15641338348391
MAPK12	0.997982193381169	4.08305891592496	1.87413975653125e-05	0.00066390306438925	5.29925502225119	4.34773305272765
TMEM221	0.997399282065576	-3.86959854955285	0.0030279811731404	0.0258545971994182	-2.84332585100516	-4.13674779853087
INSRR	0.995758862840947	-3.16434554730556	0.00391498282568832	0.0309983110304914	-2.0415800021398	-3.39962453189817
CELF5	0.995658696545627	-4.22621932546432	4.19689193657988e-05	0.00117233414394989	-3.3285077615827	-4.27251337202661
nan	0.995407575706433	-4.59900576836497	5.67226756751821e-05	0.00147215857642729	-3.00999282821006	-4.58719496455462
LINC01725	0.994570898036966	-4.20181793097584	0.000158775942819742	0.00313146109918679	-2.8143128412748	-4.2760234184215
LINC01597	0.993726487820225	-2.90193412654886	0.00743083817786776	0.0481812445286253	-0.750598357523248	-2.58764246115676
FOXD2-AS1	0.993587934491457	1.55147335084428	1.5869675775323e-07	1.74556027183782e-05	2.76765222919706	1.54880730011222
BTC	0.992820637526557	-4.41080161392517	0.0100430477307467	0.0594432189963107	-3.74505401547322	-5.67920603574396
SMIM24	0.991273715447615	4.92236603533449	0.00141804615246297	0.0150641584302811	6.32721113610759	5.45432763688468
ZNF135	0.990584536589221	1.05766693121154	0.008435800753226	0.0523798736494858	2.76174470426425	1.57490816108079
SLC35F2	0.988070763122801	3.82200547431885	1.89768330947032e-06	0.000119219999374738	5.07286509865058	3.93008091941987
CDH7	0.987218762656306	-5.74508906953653	3.29070945904065e-05	0.000986565870705055	-4.93424469234906	-6.20947539682582
GCGR	0.98689162753138	-4.87790305221345	0.0035453180133434	0.0289387661098892	-4.07036185040858	-5.87016992100399
PRDX2	0.985827874046621	4.98577100692117	3.62192923332175e-05	0.00105312417750368	6.18787235434451	5.00617042843852
nan	0.985359517443565	0.486134658610604	8.99025474102436e-07	6.73225593865815e-05	1.52162049725245	0.574821767423027
FAM66D	0.985158140161693	-2.21280096574878	6.68051313452134e-05	0.00166013225656979	-1.07835136465041	-2.09601906048
PIWIL3	0.98445016832168	-4.56652932422485	0.00407876569498491	0.0318152698879899	-3.85065046048105	-5.13879658531638
POU5F1P6	0.982624672472654	-2.10617690662051	0.00024929164439041	0.00432655772685436	-0.85014058239786	-1.95996001172492
EPCAM-DT	0.979149605111903	-3.58908865236094	0.00665426080651354	0.0446563595792991	-3.50565219925556	-3.84005055091199
TRBV8-2	0.97805109433888	-2.86543909094767	7.1320700969363e-05	0.00173507387680942	-1.93628662479515	-2.80157455142108
LNCAROD	0.97768534749007	-1.90983773465376	0.00778595838867771	0.0496489891699981	-0.673049826950127	-1.51757215509742
ARMH4	0.977216833047693	-1.44852329164507	0.00374860936524331	0.0300929282089454	-0.794334937945207	-1.84064170217401
CCDC173	0.975673934228507	-0.522928465572287	7.60441434397174e-05	0.0018144586942501	0.666526948327974	-0.553882524023013
ACSS3	0.975513651130624	-4.02917086269739	0.00545893394148289	0.0389734658158902	-2.99992205558961	-4.49235551600955
C5orf46	0.975344773019528	-5.76599499596033	3.16400519969388e-07	2.95671438549667e-05	-4.87677553731257	-6.16239493374131
LRRC49	0.973962218556217	-2.5285714149385	0.0112900769985647	0.0642946024695043	-1.17018911990482	-2.56297701574058
NMRAL2P	0.973231950481848	-0.161455922212072	0.000284431905087449	0.0047615377005358	1.15161168457246	0.0473230598460609
UMODL1-AS1	0.969758145812597	-1.2155652439108	0.0104474306754295	0.0612206194101275	0.0747206639737861	-0.976429172313089
BNIP3P41	0.968095103548985	-2.65958712227248	0.00794923970796643	0.0503456850524557	-1.65550628858061	-2.70249103395846
QPRT	0.96735005079827	3.57653013835326	5.54438881015541e-06	0.000263834263550487	4.93444409758142	3.45461841441842
FNDC11	0.966754629504117	-2.46098287164976	1.3760177558931e-05	0.000528176701083545	-1.35835941952882	-2.4368066617399
GPR161	0.966252569878036	-1.41733158740894	0.000594249584469029	0.00811829518584704	-0.487639073429231	-1.43887796971109
PCDH18	0.966036464303279	-4.58881780394127	0.0122886266437143	0.0680856889584354	-4.3286729728821	-5.78697488416149
CLEC14A	0.965180748366298	-1.70470240364078	0.0563204286930307	0.186078170355899	-0.347528407764387	-1.80570863624436
MELTF	0.964170308113948	2.85967917300487	1.60760657273764e-07	1.75674219225414e-05	3.85045429039468	2.75556973657341
CCDC169	0.964091759095378	-0.109676303320812	0.000153594689030237	0.00305985429191591	1.14304859055421	0.105472553029589
nan	0.963787716502614	-4.87503215805841	8.32183890208689e-05	0.00192804593568516	-3.54227199854205	-4.9512352894417
nan	0.96359776118029	2.23315150500507	0.0157457803703102	0.079999915169342	3.78551684957007	2.81231809894619
USP41	0.962782915723229	-1.93683660638498	0.00130899384110766	0.0141979066865437	-1.01113250205423	-2.00065751505987
LRATD1	0.962154346255815	-4.58962128184943	0.0599634212508131	0.193838201592048	-4.5892752570878	-6.03390430633882
SRPX	0.961914663603652	-3.62994987983725	0.00270628556006785	0.0239281679491473	-3.22213368315351	-3.81435375109788
nan	0.961335580532975	-1.15440001837866	2.40707168583383e-05	0.00078868038811957	-0.0446332747560593	-0.953341369162628
PNMA2	0.960054708054078	-4.50349096861777	0.00256987486646942	0.023144741481964	-4.05817989193974	-4.76823712067876
NPW	0.958023525939934	1.29866801882919	0.000225808717255476	0.00402520236263906	2.3308517834772	1.31297269076512
COL6A5	0.955427258456078	-2.86201016057852	0.0425206871232156	0.154809663841417	-2.48812240018154	-3.44423482725247
EMID1	0.95514943175459	4.07803406771729	0.00118525159020689	0.0131708580153232	5.42660899817357	4.54284545368969
GLRB	0.955148727817011	-3.77864907083508	0.00873731930907135	0.0536750756602684	-3.07254402122991	-4.36560700010987
nan	0.954319302700231	-2.17090352763414	0.00214638491263359	0.0203365088297454	-0.913003807254829	-2.27547955187967
FIRRE	0.954020290983854	1.99380745257599	3.41840196713996e-05	0.00101332278007076	3.35513608961732	2.1480361793817
FSCN2	0.953918932065304	-2.31925449166235	7.49856090623114e-07	5.87761031033276e-05	-1.49958034571485	-2.32005897044056
PPP1R26-AS1	0.95350281787716	-1.15922935112604	0.0034877238662166	0.0286078631451918	0.52594971659891	-0.99525440275563
COL1A2	0.952906351311787	-3.25838229951434	0.0381992859672782	0.144006028276239	-2.90859681751552	-4.17996845718545
CDK6-AS1	0.952428292389407	1.90485064069369	0.00106283353826059	0.0122269457494615	3.10886203484227	2.02502330113536
COL6A6	0.951842742362091	-2.9169795819817	0.0177110920105904	0.0863763616989178	-2.37442582444866	-3.26235972256984
KCNQ5	0.950888307872154	4.07534718016302	0.000105521790581787	0.0023057912720622	5.22474470161754	4.61463698460903
XIRP2	0.9506425132014	-2.26861405357127	0.0277743345669074	0.116880754647593	-1.03763157728138	-2.32937147258153
LINC01134	0.949303802352667	-0.672454332232876	2.39951089304309e-05	0.000788430866207733	0.245854244168304	-0.466362042792398
nan	0.948135086135542	-1.21916816147262	0.00126380672781738	0.0138325047779499	-0.187934523399359	-1.16928189983166
ZCCHC12	0.947731527924857	-3.34596931985272	0.00643950736530868	0.0436165138484505	-2.66549572565674	-3.66084396606908
MXRA5	0.947350497508163	-4.92214725500405	0.0211204523093741	0.0973548961355982	-5.94361520854308	-6.09396991244586
TRIM17	0.94695823614062	-2.74598415889238	0.000966296549559612	0.011410530321938	-2.12175621963752	-2.92163158707126
HHIP	0.944370653706036	-2.9385014310727	0.0501735015318004	0.172886260208385	-2.4578556309945	-3.71923560371085
FREM1	0.943431313647242	-3.13466571199971	0.0262538882355496	0.112543501472811	-2.68292354634571	-3.52175643160508
SPTLC3	0.943363559086967	0.492310619366759	0.0185507072847618	0.0891858882185709	1.8895688324771	0.934357271329095
ARNTL2	0.94319991260639	3.07535297765539	3.37006543806857e-06	0.000184135106378378	4.06900242935035	3.24165090430731
LINC01770	0.941573517239252	-2.53366460681901	0.0115773241810742	0.0654416295916896	-1.46488096542793	-2.37342807378342
SAMD11	0.940907442215793	-0.716978106796508	0.0153483019285231	0.0786714794649492	1.14964446828138	-0.490675948895954
nan	0.940480568392553	1.46564126800759	0.0237166474961208	0.105533308988549	2.44384174587352	2.14751544459101
GPT2	0.937773834144436	3.79827166344879	1.18015355013004e-05	0.000471892625742105	4.84137106405618	3.7572080906503
GCSAML	0.936775560607855	3.79800910326516	0.0185148653520393	0.089077398943097	4.8779392602351	4.40274292794944
nan	0.935263296382365	-2.79918189873733	2.97483272225911e-05	0.0009215114327456	-1.77239411042709	-2.84196397650067
nan	0.934785888362156	-4.32687053071516	3.02455690675267e-05	0.000931752388500813	-3.36795154468019	-4.25766774441294
nan	0.933869379707844	-2.31549889129046	0.000986161907542125	0.0115637048843842	-1.35429832128265	-2.30874708913415
PALM	0.933738803065702	2.55100145756414	0.00584102618437603	0.0408324122595222	4.13736377606145	2.97485780223954
GLYCTK-AS1	0.933406401719004	-4.28439117651124	0.00726254929344731	0.047364697452677	-3.83015614758556	-4.72511885461283
DSG2	0.933281308983724	-0.111975197690221	0.110262877940593	0.286830279643893	1.19301934222895	-0.817721355247621
SMAD1	0.933169873634914	3.30890482071043	0.000783904514576976	0.00985334419833806	4.4268128293611	3.74052183643951
STK33	0.929818191059665	-1.09470175215916	0.0172573280450862	0.0849895539131754	0.730516045758977	-1.30873461029153
LINC02870	0.929225757511202	0.597247558152935	3.62924645209999e-08	5.40351695273229e-06	1.4099961268712	0.535616668603586
KANK2	0.928259696441546	4.50301388488471	6.49012966699919e-07	5.28472985603128e-05	5.36646853245899	4.63366626463139
TEX9	0.925990805364762	0.960208668369371	0.000260502626638282	0.00447291884254893	2.26565583744957	1.24867803936553
MAP3K20	0.925302388748677	5.37774773353571	2.20175762563453e-05	0.000741612096634409	6.35359559650017	5.73907442814363
OR2L3	0.924970766133343	-3.8726090285953	0.00270749674245636	0.0239281679491473	-3.00816597988116	-4.01910143476679
PCDHGA4	0.923181103059288	-2.93225157674355	0.00330349698861781	0.0275275004903503	-1.92412022685275	-2.95089592747788
SEMA4C	0.922726500132907	3.83866747383524	2.88460344809404e-07	2.76780580343284e-05	4.80670758157254	3.93690326861238
nan	0.921131750717391	-4.10766238881197	0.000579161639562406	0.00797280044482544	-3.17318737643695	-4.11263298676857
EPCAM	0.920911747324844	-0.78546485603012	0.034047976489753	0.133499954819885	-0.0475416962164523	-1.17800055984193
HBM	0.920164866685817	-1.25880364613451	0.0511927816809998	0.175174973463299	-1.10510860271292	-1.43107286248286
nan	0.919476750539838	-3.28357929058027	0.000786519394740422	0.00987505713126935	-1.97512554547438	-3.31957551358964
ZNF471	0.918502223856341	1.7270459620101	0.00136305263184214	0.0146173764460875	3.00486924743115	2.24320544575096
LINC01535	0.918076490889648	-1.96754342826677	0.00681281141616443	0.0453484518629929	-0.989418898156202	-1.86641622038584
ODAD4	0.917368582519646	-0.820869292120738	7.0884065728419e-08	9.28913530100391e-06	-0.0709732570983275	-0.906654562080987
CACNB3	0.916614739955279	2.70481945820184	2.19299764424322e-06	0.000134498509998303	3.65770004904699	2.76692294647496
ZNF677	0.916563362962756	2.39896868573315	0.000341039071427508	0.00545597461528376	3.40318142262688	2.7845853905195
PRDX2P1	0.915907544175688	-1.51777720319072	0.000649062382695932	0.00863734423430509	-0.352646338988016	-1.40010234259904
SCGB1B2P	0.915808781880701	-2.61884512441766	5.76806792599383e-06	0.000272545271522875	-1.64629429082358	-2.48112197428431
RN7SKP240	0.914122264283572	-5.21871427054522	0.00116930142221511	0.0130665525059179	-4.45211679253078	-6.05773891443393
CFAP69	0.911502444066723	-2.31892619448048	0.00635869355038476	0.0432349921419351	-1.29340875245523	-2.21721993787292
DCLK1	0.911255792262486	-5.44593091745601	0.00074155412234185	0.00945918543586479	-5.82794693058042	-6.11861141268094
GAMT	0.910237621822781	3.11604537197328	9.91349430075336e-08	1.23177002519138e-05	3.9799178391319	3.2441594373866
nan	0.910232423306965	-0.408787498745464	1.12577129730137e-05	0.000452846228799355	0.282956931480875	-0.527895476914443
RND3	0.910174520714706	-4.24701356338669	0.0328802641443837	0.130586847580891	-3.94929922931943	-5.17528973756943
nan	0.909425000974356	0.121913176686338	0.00037948431615024	0.00587491455385706	1.2577523955564	0.143770474577687
TRIM2	0.908290509494755	0.544521333101797	0.000893931277476502	0.0107801314492681	1.47127907052264	0.681079339163547
nan	0.907495727143936	1.11490123899481	0.000137868295743213	0.00281509773925338	2.17101515511857	1.2985665086118
ATP8B4	0.907239468797393	7.43634203757343	3.08026692296107e-06	0.000173675285263022	8.37744112646896	7.58409955912182
PKIA	0.905362025187237	0.737670840941379	0.0028555766770594	0.0247798464464534	2.02015025996954	0.601451756613687
C22orf23	0.904885255130711	-4.38739801315012	6.81793131144759e-05	0.00168430014459826	-3.5128783633965	-4.33310457186576
VN1R108P	0.904725794233718	-1.40871336303596	0.00114981604404491	0.012913970085577	-0.0246635625841637	-1.30747722982045
nan	0.904271878741836	-0.356184410917887	0.000105570852922466	0.0023057912720622	0.746463401604543	-0.270205037466006
REN	0.904262337218439	-4.21036302291848	0.0589382540319776	0.191687886210837	-4.06996362366231	-5.90014256592738
DENND5B-AS1	0.903133246552537	-3.95909240127587	0.000297649186807794	0.00492140705718475	-2.99788279860932	-3.78676248745942
Y_RNA	0.902856152943428	-4.94938477638442	0.0128938673764011	0.0702325001373239	-5.0165934373018	-6.06611257761645
OSMR	0.901574055578014	-3.50855591559666	0.0268145076147997	0.114217001201282	-3.13042535466939	-4.26587010212595
ENAH	0.90065996851965	0.150430142196286	0.0248197225537523	0.108737387452407	1.04499514511773	-0.500824067291643
XKR6	0.899832816459897	-1.08044263465521	0.00268809917022352	0.023857235704407	0.499423182079565	-1.32153734139297
C1orf220	0.899757154193861	-2.51348651008069	0.000653490732746777	0.0086619150937135	-1.27801508959589	-2.46101558569715
DYTN	0.899589503806591	0.00217106117763315	0.0129761842463086	0.0705322470990217	1.43005345146949	0.551260691052543
PHLDA1	0.899264691420476	3.48776927158964	0.00665267154205865	0.0446546268293285	4.34779352289309	3.3692345584497
LAMB2P1	0.899147707197093	1.18900808822689	1.20085701119075e-11	7.74737519450528e-09	2.1554838425701	1.1221366836058
CD5L	0.898808221530957	-3.01375986707481	0.0585590475883326	0.190917291398774	-2.7573987045449	-3.93284023373617
nan	0.898360962706615	-3.6201259643759	0.000373499666847231	0.00581176568802918	-2.54425780430295	-3.53839444478055
nan	0.897550407628146	-2.40496847862095	0.0193817482257563	0.0918388261974116	-0.277412765779004	-1.79179974973247
LAMC1	0.895752682658767	2.48627088760237	0.0354397153684031	0.137064721219365	4.32771705800485	2.65286415604612
LINC01798	0.894513535099378	-2.6037199679512	0.00540590191958449	0.038685409043989	-1.53435187514755	-2.29988715921003
CAVIN2	0.894000242726368	2.92950800495905	0.0117309830682356	0.0659104036129906	3.78134745247989	3.19094158902379
ADGRL3	0.893382519787858	-1.83682790576541	0.0594712216424614	0.192860371547733	-1.77771790987915	-2.40354755244285
MTMR7	0.892891915237451	-4.03306230890531	0.0125658265298896	0.0690739551736421	-3.43993772430859	-4.52514394263429
nan	0.891958958447498	-1.76766436187541	2.31399897631529e-05	0.000764827957216013	-0.772346107150611	-1.66939591796681
NR2F2	0.891856013653945	-4.85130542046912	0.0119035072560825	0.0667121385611518	-4.84959857305904	-5.95005565476786
nan	0.891067894962188	-3.99564285112055	0.0160945916171191	0.0811819815924091	-4.03810281166921	-4.50957785373523
nan	0.88996821763713	1.22725540574423	0.00284101825464919	0.0247309873955741	2.63264817009931	1.56560230731491
nan	0.889466014916139	-5.17225905915377	0.000252763835526165	0.00437099028568649	-4.56248807133794	-5.87154018738802
CPNE7	0.889328633758516	1.09424534090886	0.013154093814717	0.0711648990962952	2.39122954837515	1.00178134473155
nan	0.888769150658784	-1.09601261247662	0.000271044322800364	0.00460006411387161	-0.185864023580541	-0.928649098156774
DDAH1	0.88869955055118	-0.164313743475091	0.0155266617908644	0.0792949383102329	0.398586619533107	-0.0387198414792891
CALCRL	0.888154465857635	1.85158917864079	0.0318362321718974	0.127847967070004	2.99449068339539	2.16336519526576
CRYZL2P	0.887948908410648	2.8306074180754	0.0156720981363828	0.0797463291793373	4.18404463560805	3.73369003049487
KISS1R	0.887532163994237	-3.70919813907609	0.0013632168110101	0.0146173764460875	-2.88479846279483	-3.79795033598886
nan	0.886468399475072	-3.82157701495724	0.000606882224879578	0.00823425595670926	-3.2629547007111	-3.76457815869303
ZNF711	0.886113535125947	2.05754554255106	0.062937338962405	0.199888464215731	4.17299912201391	2.16165892917718
DCLK2	0.885743584795047	-1.09051842070153	0.0225987326208026	0.101983088776256	-0.749580728769847	-1.37355921484417
TSC22D1	0.885733779479224	6.59236476602633	6.58520750228927e-07	5.34916564859081e-05	7.65067986435433	6.56536483819267
NIFKP3	0.883181771650816	-1.45888236653166	0.00258646694333177	0.0232318053587401	0.190144194249068	-1.45835800671243
DAND5	0.882170262496917	-4.11947791220445	0.00015596178943483	0.0030886694875795	-3.27270371036181	-4.08648147202921
WASF1	0.881613310695961	3.89281353898606	0.00154877814662194	0.0160266530730638	5.09597577138132	4.19243452117169
nan	0.880046713308388	0.0106280603551561	1.74297492375368e-06	0.000111803676371106	0.865248245892305	0.123653788639076
OR2W3	0.880036883640395	2.07199425032717	0.00113706731188732	0.012822297203091	3.02521613970415	2.34492472065167
nan	0.879303291379212	-4.98182071439859	0.00759880782062118	0.0488081188524218	-4.58932077852257	-6.03022409734322
IL17D	0.878187140663732	-2.15304793156071	0.0015698615978023	0.0161749744726879	-1.43589130586095	-2.18132604766967
nan	0.87733024096556	-1.53029266643641	0.000999677226763631	0.0116894986418495	-0.646071008917658	-1.46537838499331
LY6G6C	0.87651539466442	-0.914139705096635	0.000673866944738932	0.00885156157482447	0.0750059347573523	-0.915387713369014
nan	0.874931766461171	-4.1378956877687	0.000100482012497887	0.00223095337874197	-3.04680843010686	-4.05894777794842
ADAMTS5	0.874794397549527	-3.22093675849214	0.0457484124592615	0.162306233204664	-1.52444863126527	-3.68134978349383
KHDC1	0.873028467358621	0.0700911723665355	2.97140834426808e-05	0.000921301359829071	0.938976032902597	0.287038631030385
RTN4R	0.871235861658934	1.46505592950374	0.00212314470554523	0.0201834113294507	2.54779854958826	1.58643277606991
C1orf56	0.871125766219725	-0.0572294237084314	1.39339279404361e-07	1.59541097114591e-05	0.825046677207856	-0.0384295417975556
NR6A1	0.870987914284788	2.97227258585992	0.000434377383788765	0.00648242547657717	4.0331963231715	3.23595482522577
nan	0.87095207624419	-3.79140101131169	0.000651003826925106	0.00864945599433009	-2.76229953772257	-3.78202289934469
OR2AK2	0.870176924676359	-3.06033487718983	0.00247789084757851	0.0225218862515752	-1.85924865801361	-3.02747338841668
STPG2	0.870169972761264	-2.499692104409	9.80954402892225e-05	0.0021878929405535	-1.35852750278076	-2.40164232385791
RELN	0.869995462240903	-4.57909931936485	0.0395613884028462	0.147401761232639	-4.97601144938423	-5.79929573704128
WNT6	0.869437806400611	-2.75217710931655	0.0106736256461178	0.0620608981650593	-1.76422947416551	-2.7119247913672
FMO3	0.868397936068912	-5.32727955582706	0.00930145178738898	0.0562344755024915	-6.07490835304029	-6.14679722626046
SH3TC2	0.867490968813709	1.57304090632396	0.00590409255342811	0.0411190568782242	2.91527550038778	1.57576558183822
FABP4	0.86727249910954	-4.15803204906245	0.0569738115761282	0.187479885312011	-4.5892752570878	-5.70152629114705
LINC01700	0.86616078568128	-4.00134911522154	0.0072246346014573	0.0472460120096861	-3.32022898741895	-4.31003120513675
EXTL3-AS1	0.8642227242645	-0.969976083128213	3.47560606888313e-05	0.00102102844546468	0.000638546270257064	-1.10885123841058
DANT2	0.864206036740045	-3.11438532334479	0.0157615774817768	0.0800559275334821	-2.04937727543517	-2.83940176384061
KRT13	0.863925648632471	-4.19087971140125	0.0613902836507429	0.196689788046338	-4.5799378648118	-5.70962897229796
nan	0.863223168664648	7.15242102075773	0.00202766193627793	0.0195527458000149	8.27740085945082	7.38125443180501
PABPC5	0.862386205780004	-6.03501730848347	4.44189940609646e-07	3.93184277772359e-05	-6.14947191065346	-6.26682479461518
PLOD2	0.860887939844825	-2.48975882355917	0.0526535072098541	0.178226285150159	-1.75594408678398	-2.98636285067242
ARHGAP22	0.860501322100236	3.2618032977145	0.00471819600338455	0.035159049205141	4.62155432630644	3.27411966623868
nan	0.86027812998992	-3.79136034383256	0.000592109946968013	0.00810448980044181	-2.70290778575463	-3.80450794862592
NPIPB6	0.860117075579761	-1.63182097439945	3.9916898753536e-06	0.000207931588443623	-0.571420235648461	-1.63521703096351
nan	0.859687552381383	-2.18496564344556	0.0116988268204886	0.0658068816522054	-1.39139404539897	-2.1061685582866
EDARADD	0.859272848938564	-1.47975540423685	0.000718731079686099	0.00924842548301726	-0.29772152591969	-1.63757955561601
nan	0.856498711129366	1.18068941415333	3.01179183628679e-06	0.000171221369978261	2.18904870731739	1.13422935721869
TSPOAP1	0.855535507043381	6.17659939026128	7.93341005012084e-05	0.00186118909343674	6.9991679328002	6.16368615596715
nan	0.85450575656444	-4.18909928851745	0.0102951292766944	0.0605188359864276	-3.02320074111949	-4.62769772858824
nan	0.853729391339405	-2.49331921464364	0.010094305223503	0.0596517371779496	-1.78499905728967	-2.40951280895681
GRIN3B	0.852454934777082	-2.13330219169133	0.000563218251119738	0.00780669409653246	-1.30423355847631	-2.11042078267635
ZNF98	0.852300490956617	-3.94845271123392	0.0468704027269626	0.164995621268011	-4.28753855912253	-4.83714528239048
MIR3936	0.851762295404168	-2.79156677880813	0.000218531277378652	0.00394579509876158	-1.88048587800971	-2.61924181933553
DPY19L2	0.851023952367886	2.8176352419568	0.0175973691844659	0.0860703515673514	4.14753264786561	3.26842907524668
RASGRP3	0.850210729692	4.44412229839435	0.00203013113932609	0.0195536571956999	5.272424099884	4.40716738973786
nan	0.84999791714477	-0.934836406921763	0.000179083507636922	0.00342806882908183	0.017761221462846	-0.931774106187657
COBLL1	0.849873058117465	3.05961424677057	0.00140874351214863	0.0149843143137484	3.92995615236046	3.13654918451206
MAP1LC3B2	0.849564164845701	-3.23449446896955	0.00345861208330754	0.0284874829783456	-2.13655347364579	-3.23989227982789
nan	0.849037047955755	-1.09712062616258	0.00913369851999685	0.0554802313867199	-0.264866238238445	-0.970952257333473
nan	0.848946165526705	-5.54131983919564	2.17573362494353e-05	0.000738033484829178	-4.56248807133794	-6.08687541447991
IL17C	0.848872053974296	-3.87721373813214	0.000253363912131919	0.00437911000731665	-3.024984585291	-3.7863037111423
IBA57-DT	0.848845436994167	-2.07311125236343	5.37364228673046e-08	7.44937815848072e-06	-1.13980347226743	-2.06864354265822
OR2L2	0.848269917110612	-2.70771519176733	0.00715968600848651	0.0469207331546445	-1.27246212722538	-2.46085305426441
NPHP1	0.847808169961257	-1.71024198715873	0.0015031827676098	0.0157245947888287	-0.859178396800085	-1.76311890687737
LINC02228	0.847323283020529	-4.15764573188985	0.0122071304492341	0.0678021212435272	-3.37073605926587	-4.56806768760246
GAREM2	0.847179153083685	0.32224572039935	1.77366834655849e-05	0.000638444481656055	1.08001402892383	0.261864944964659
PPP1R26	0.846923837422568	3.30761753858229	0.00643347932953189	0.0436022020195955	4.70926405535656	3.69129214914989
ARHGAP22-IT1	0.845871037957456	-4.56521565633975	0.00265100442288279	0.0236343067708934	-3.69627207347707	-4.70899390008374
PTGER1	0.844643963709942	-2.88676346929764	0.0177750375593745	0.0865245146052702	-2.17248435623647	-2.90664509512464
nan	0.844512801074965	0.432560143236322	0.00046004674316017	0.00676617629966567	1.16670459955023	0.240109199270375
AREG	0.843373349276231	0.533632672309831	0.0514356957760334	0.175613685696744	1.64709450114694	0.787816741577843
CCDC80	0.841455433558228	-3.44068153559428	0.0237590632231455	0.105600033520149	-3.49174240070024	-3.77415630546203
nan	0.841325615040741	-4.55886222635558	0.0021462482230775	0.0203365088297454	-3.878172834906	-4.67173780873341
LINC01993	0.841006306825254	-4.71001506398978	0.00905958575334374	0.055149878942692	-4.24298442985927	-5.14610541453897
FSCN1P1	0.840940645932943	0.500829036419173	0.000947350670818995	0.011250166479517	1.48085295581387	0.858523708161107
nan	0.839034921321892	-1.96703418331369	0.0010620535326241	0.0122229063164573	-0.780029196858128	-1.79362819331387
CAT	0.838885700113794	8.9308249106926	3.41261554996657e-07	3.16260846602979e-05	9.78844378004703	8.89754187610152
nan	0.838496242934192	-4.00197691725294	5.80529899020108e-05	0.00149419733164392	-3.09968128632553	-3.8844361244952
PCDHB13	0.838439847916965	-2.55420090359895	0.029132062395959	0.12059753569344	-2.08441033559596	-2.7308715570775
CCDC102A	0.837702214887855	2.52042498522026	0.000206675178790978	0.00380128229061389	3.75155257551857	2.75435689585254
SCNN1D	0.837604014440253	2.48803415998509	1.94424219664865e-09	5.17662200104516e-07	3.55752399564247	2.49085145465269
INTU	0.837255697858038	0.570795987022016	0.0489570890818043	0.169846165927236	2.27159315912786	1.38067669408395
OXCT1-AS1	0.835625686558018	-3.80394887879644	0.000221285704481407	0.00397591846362039	-2.77369020710076	-3.75313652700527
nan	0.835386196838344	-0.412312340309992	1.81849947526216e-07	1.93673080622523e-05	0.379587689872321	-0.472891733025081
nan	0.834297014534262	-2.98479468981802	0.000382546959074016	0.00591414072950005	-2.00731860924133	-2.90389821811938
GPX8	0.834185498451958	-5.16160215869673	0.0081030330130386	0.0510211245348008	-5.33142625730896	-6.08344722166261
TMEM74B	0.83342687671138	-4.01532681657546	0.00406004616449793	0.0317201743657607	-3.45025146656583	-4.16757242014459
LHX2	0.833198425151318	-4.77552998482792	0.00157548550510764	0.0162171386499782	-3.73328956880103	-4.85955767563066
CPXM1	0.832646465852227	6.13803942931645	0.00462980332984183	0.0346697861851638	7.33289720074779	6.6212485051058
DCBLD2	0.832640420167382	0.904612903254215	0.011600722715299	0.0655297264948394	2.50866194588067	1.2266456142127
PODXL	0.832094294097655	0.988650125349915	0.000165955134327181	0.00322623050757585	1.69038558915679	0.955279638103179
ZNF571-AS1	0.83203263232108	-0.579658695332614	0.0117054129319241	0.0658328907024626	0.741028826293387	-0.349294520225404
TMEM98	0.83201751626175	-3.64651325688318	0.0539828342061297	0.18093876730415	-3.22231079891104	-4.31386466070622
BCAT1	0.831775354049577	5.57787523078534	0.00443331234928883	0.0336795205375774	6.60777296535285	6.04786968798348
nan	0.831701000782016	-0.330812080261504	2.08276202290304e-08	3.6203368054068e-06	0.46147970666307	-0.422127407547662
NTN1	0.83121676133539	1.36039059364354	0.0200451253468224	0.0939471731119304	2.26076146322002	1.26952993157796
nan	0.830956840565739	0.825022237542017	4.70316936368346e-10	1.58163370181621e-07	1.57185607882519	0.737402981155713
TTC23	0.830740067329377	0.936451110163149	0.00195269981842077	0.0190378301390236	1.98378225037329	1.01652674742282
ADGRF5	0.830445192184474	-5.2104470690771	0.00921150992509624	0.0558078042746719	-5.8750698170763	-6.05368246879443
SUGT1P1	0.830415179640726	0.00902030671789006	0.000693580030564818	0.00902919009134207	1.12283217303604	0.229740352917987
GABRA4	0.830209702297677	-4.5689181055832	0.0636131913573555	0.201234827313207	-4.31900361784468	-5.93251351047034
SLC7A11	0.829835397233207	1.22028645106879	0.00318804872523548	0.0268728286844845	1.98957951531259	1.08849324224947
MIR3936HG	0.828626707904538	-0.494178536481555	0.000473604505801947	0.00690503431579476	0.380592237687311	-0.31867400446405
TEX15	0.828609150938975	-4.06438006348614	0.0513530439895793	0.175520335285525	-3.84007996013096	-4.77617020093961
SSPOP	0.828414713572964	2.11184184991543	1.92502500843828e-05	0.000674824858757444	3.00549792828618	2.142102879963
YES1	0.828134415626069	3.61903974250803	0.00222794976851405	0.0209013587343706	4.55417083609064	3.97150307019371
PRG4	0.825632247472072	-3.32158888862566	0.00415002336900076	0.0321827116424833	-2.89703672650985	-3.54001759783784
PRSS57	0.824818061306206	6.45247772903578	0.00480582526437181	0.0356064103288749	7.64019698496623	6.75048593270847
CYP4A22-AS1	0.824632032340796	-2.47203402721835	0.00133359857106819	0.0143903392930832	-1.24141293340283	-2.38736881763746
TEX22	0.824370321557576	0.680898746212119	5.31153251589541e-06	0.000256102179939577	1.81840129801191	0.815128792318695
KRT10-AS1	0.824307289430341	-0.782934297212911	0.000359745169929744	0.0056581017162696	0.141119882120048	-0.681955915606154
nan	0.823407193379062	-1.94145394101875	0.000286111660446443	0.00478726882027795	-1.13348012389735	-1.77551760942057
EPDR1	0.82251665082138	3.85738442033002	0.00121637282203268	0.0134233142873528	4.88643425153779	4.07393065029274
nan	0.822105080277229	0.025809468855434	1.65151089819758e-05	0.000608176592894976	0.948261096663982	-0.0973581995619104
CLIC2	0.8218312959512	1.98504806568997	0.00357087042002102	0.0290624844373763	2.45820305986934	1.82042696378689
nan	0.821174793022915	-3.62459243293027	0.0172345970660928	0.0849274768468392	-2.61892165512038	-3.83879895013205
NDN	0.820467876227097	-0.932627624176632	0.14205526753951	0.33580694541453	0.143578766002713	-0.805327956489934
PCDHGA2	0.820124931311303	-3.88604818738646	0.0115154049458256	0.0653117168423594	-2.41338310070174	-4.0889477519745
TRGC1	0.819902243447296	4.85700901322918	0.00111005944158667	0.0126323860740671	5.68924092594515	4.83406541872371
PLA2G1B	0.819696469287925	-2.8574277647503	0.00360022536454849	0.0292375600411215	-2.06656552494426	-2.65955447161167
HOXA1	0.819170336269235	0.563448643422495	0.00797274094009354	0.0504659458600487	1.76958909346551	1.02027934153627
nan	0.818659179333235	-4.0396285027365	0.000254404466764894	0.00438822104561819	-2.99051871552413	-4.00935376002808
nan	0.818069288101608	-2.68328273181634	2.28469181357798e-05	0.000761140426632711	-1.70605110235898	-2.59667080372011
SMO	0.816963880491634	0.788064248068508	0.0063313861899919	0.0431017337463166	1.58038359454712	0.747059682156167
nan	0.816359805799543	-1.94004272399539	0.00236701707224883	0.0217617672622099	-0.48654744982829	-1.86305532896195
AGGF1P2	0.815398932712974	-2.96590030822953	0.00304590408207692	0.025954785406532	-2.01444329488874	-2.81224935480742
CD59	0.814881305166177	5.11762650431144	0.00117582117727385	0.0131063118589525	6.12866696733888	5.52690721556478
IQANK1	0.813575810613174	-2.93037214588439	0.00629311587328627	0.0429083335668251	-1.96244337796061	-3.0395503953835
TENM2	0.81314121406837	-5.27673286498981	0.00873924248842552	0.05367706096699	-5.42418543575631	-6.09092149054645
HES7	0.812345983049763	-3.59426403266051	0.00102285426786022	0.0118840578805394	-2.92128713098956	-3.5029393019929
ABCC9	0.811907249319822	-5.36485146108299	0.0085167120416744	0.052716156230102	-6.10985594478976	-6.12573229708139
PCDHB5	0.811641973031877	-4.83987123790229	0.0363838152468915	0.139402036763673	-4.64201326644511	-5.9443244471309
ALOX12B	0.811608015339716	-2.94596297308044	0.00207761005419794	0.0198901187631757	-2.15624482848139	-2.83980355078143
TMSB15B	0.811320215269558	0.702897143980904	0.000235224892104603	0.00414242765371403	1.64443959137348	0.81479978123736
PCDHA1	0.809415079161719	-5.38464889752423	0.001376123225376	0.0147307536582368	-4.85040614697558	-6.06458672105761
ZCCHC18	0.808578748109726	0.0376526231205417	0.000552486071296835	0.00770357552779145	0.897253266248344	-0.0810730626955338
ZFYVE9P1	0.808533100402782	-4.35227060162847	0.00311866672894321	0.026416347205777	-3.47514609608272	-4.50476529425713
RN7SL316P	0.808521365694681	-4.46262756876132	0.00210517452349307	0.0200808629269678	-3.27288082611934	-4.55522241891222
OR14L1P	0.807820920814224	-3.23688915243377	0.0203055934802303	0.0947839223702194	-2.3274397670102	-3.32844134472895
nan	0.807790265879677	-2.61556392234062	7.48547595215997e-05	0.00180016306267428	-1.74468370952343	-2.47190797095063
SNAI2	0.807756071693681	-4.79286087310474	0.0513354210661005	0.175486644719134	-5.94361520854308	-6.02505364994002
RNASE13	0.807380425190633	-4.62472033323396	0.00126512596125333	0.0138384237848473	-3.6466707548187	-4.6160997402047
PDZRN4	0.807101028410125	-4.38899555315898	0.0535009562713375	0.179971123579257	-3.8834862138688	-5.26433023298799
ANGPTL2	0.806860629061213	-4.73420021316888	0.0286824742262385	0.119440180020524	-4.65286652226833	-5.8817434621412
FZD3	0.80518931580301	0.321822054545886	0.0135528095621418	0.0724457704255472	0.61393248161812	0.223808069393881
nan	0.805176688520879	-3.62138121299806	0.00122175664311461	0.0134782939372605	-2.66335454294417	-3.49310455882272
GLB1L2	0.805158945877587	-0.586366022586321	0.00921257958963674	0.0558078042746719	0.460472056552045	-0.761363348210966
AJUBA	0.80460196050479	-0.671024182144966	0.00152705292629589	0.0158710150440144	0.0210142495686576	-0.67424192510083
PTGFR	0.804001770563121	-3.32729662311461	0.0904002119035876	0.253193046330068	-3.02208880123498	-4.36657112440602
FMO2	0.803653312297245	-5.18121517603962	0.0227759977231295	0.10243627134129	-5.98478959766671	-6.11987843087622
nan	0.803457250285752	-5.70028530374446	0.000453799453236171	0.00668895608838623	-6.03059791148581	-6.17141120385454
NACAD	0.803176477831984	-2.56763548065697	0.00281521888640235	0.0245950425002672	-1.96354150734544	-2.52743026260281
FAM167B	0.803113512660161	-3.15808108282836	0.000846526348070418	0.0104363130839539	-2.23536947504122	-3.21011930843967
TMEM74	0.802786931283634	-4.52626571273052	0.00626507749989722	0.0427668321766323	-4.27264454459151	-4.77292965095586
nan	0.802226283237327	-4.90443818259055	0.000293794497241668	0.00487931573933835	-3.85422509595136	-4.87272353283874
MYT1	0.801760772539074	-2.1879778876993	0.0246127387067224	0.108091132102778	-1.36055772798876	-2.44945595743326
GPR146	0.801726675376182	1.71041897517839	0.000501085588824518	0.00718701125860835	2.46375417409422	1.70785863249762
TSPAN6	0.800909120305604	-2.69362181672139	0.0188664428821266	0.0901997186560615	-2.07567316592135	-2.73697012242106
nan	0.800900782660129	-2.13154629658178	0.000445762225633278	0.00660231723403977	-0.927766201543507	-2.02858005626047
SULT1C4	0.800716467938256	0.436292333927721	0.0485426114944055	0.168959384096097	1.76978796504311	0.964008117469689
ASS1	0.800370707777562	-2.33242306358825	0.0591530281232962	0.192144247432256	-1.79826876955122	-2.90381719915801
HSPD1P2	0.800364964656942	-4.4391774937799	0.00014146569233621	0.0028670305903226	-3.61510039270597	-4.4486070669342
nan	0.799549682057059	-1.8171884503919	2.49522202231378e-08	4.09467996050854e-06	-1.12177585286768	-1.75600970901986
FSCN1	0.799002258583656	5.81458895584021	0.000756740767881623	0.00960179246629829	6.75184448729229	6.13894851615426
LINC01806	0.798847885702372	0.426182094567707	0.03734778672342	0.141896211664473	1.89852744430742	1.11149665059839
GPSM1	0.798582629282589	4.83417939499225	0.000465837329456938	0.00683038056320863	6.02695599565282	5.08815635052957
SOX9	0.797896024432355	-5.2441940254074	0.0182145112405486	0.0880077261130988	-6.04367443354464	-6.12573229708139
ANKRD20A5P	0.797741094232862	-0.280104648030126	0.00823906061288881	0.0516196551196237	0.617762022711042	-0.25391655570563
nan	0.797462862025339	-3.26013077409619	0.00398321042339788	0.0313241311027079	-2.38744069513568	-3.205685902874
nan	0.796501318264818	-3.50583997639264	0.00080460459950766	0.0100308719361365	-2.54155223294879	-3.423326789349
GAL3ST2	0.796461665586266	-1.60468144535297	0.0389383029107614	0.145841485547641	-0.694969386971433	-1.68918045565007
CYTL1	0.796295345125752	2.96945051664152	0.0547863604373235	0.182846480297585	4.1730462157621	3.58646914952907
PI15	0.796226889948251	-4.00100736893654	0.129332664937333	0.317270531312919	-4.60778428152109	-5.37826807589406
ODAD2	0.795867929598239	-3.44882053460912	0.019507152413609	0.0921726688974304	-2.94445811402268	-3.73699633668224
nan	0.795694933703697	-4.95149793541577	0.0209562638531042	0.0968760146553998	-5.83281199450238	-6.07038623255714
EHD2	0.79452902029414	2.23730353971311	0.0598005851701044	0.193479605679107	3.41588570503785	2.69759261052646
OBSCN	0.793548313574669	5.27865674518941	0.000523299246581465	0.00741057117953355	6.47823094672619	5.36623945984394
nan	0.793012163652126	-3.81748985088625	0.00136335313281888	0.0146173764460875	-2.85634816739076	-3.7477756978454
DPF1	0.792443327111019	-1.54526701844684	0.0234448536823621	0.104744699871605	-0.540960956820942	-1.68450129314963
MIR27A	0.792020539434604	-0.863527216694076	0.00112485536937447	0.0127359594774805	-0.250114510728221	-0.867160682246562
STXBP6	0.791882417206953	-2.33306923067746	0.0396798878686096	0.147662881665681	-1.80132298827187	-2.58344348823101
nan	0.791756996080088	-6.07284945584203	1.13689280582641e-08	2.10720883148423e-06	-6.08005863241942	-6.2708183582543
GAS6-DT	0.791596569194589	-4.34371404946494	0.00372162924849789	0.0299695674576589	-3.26351024804777	-4.40749188519007
KCNJ6	0.79155601840261	-5.50540360514532	0.0123266402281103	0.0682202183002399	-6.1474505720591	-6.15978030015094
nan	0.791334396318216	-3.75181340078388	0.0141227830110518	0.0743442526364876	-2.9087983665999	-3.94267598326595
PRR7-AS1	0.791268471129301	-3.02123318508835	0.000650804401984755	0.00864945599433009	-1.98524899901562	-3.13859137853194
PDGFC	0.791095651281158	3.91217325480641	0.00551252328630417	0.0392404098120921	4.83543185993217	4.41503591045766
ULBP1	0.790097604337992	-2.24705016913319	0.00698504577700719	0.0461465146669397	-1.57244052355559	-2.18109797736456
FAM71E1	0.789391013214628	-2.15667431448296	2.04638814075205e-05	0.000705572757923431	-1.41303842801959	-2.18226630161485
SLC40A1	0.789047894021551	5.61952224799014	0.00974160047117555	0.0581411159236786	6.57852059952383	5.92693391374101
KRT17P2	0.788645490250037	-2.27705618150364	0.0586529081160975	0.19109330498969	-0.806754062965163	-2.29321545634213
TRIM73	0.78812086366885	-0.181755402288459	5.79443827975084e-05	0.00149419733164392	0.709841803141544	-0.1408360601124
RPL23AP86	0.787936945262327	-5.54195796796724	3.73869533013385e-05	0.00107569254661518	-4.7266950435855	-6.05368246879443
ILDR2	0.787643966773424	1.68453209905922	0.0128762556523501	0.07014820146558	2.7667334307927	1.70976609302266
HSD17B1P1	0.786374061571917	-1.71420438938023	1.43344392495106e-05	0.000546467918116571	-0.843477086558064	-1.72963012306366
ADGRG6	0.786006250709891	-0.751125527511072	0.124325233176198	0.309360721695593	-0.658234679306819	-1.3717308643898
FOXC1	0.785894050828762	1.87991936607197	0.146131310265648	0.342036782026927	1.49891857062211	1.32536032895875
MMRN2	0.785164837557058	-3.96559358778942	0.0110233511162215	0.0633998599771983	-3.44915004072899	-4.16932817257468
nan	0.784994060859519	-3.22500365007671	0.0347342294835978	0.135181430477464	-2.27280472608587	-3.62838489027949
ZNF730	0.784853363484332	-0.193400229836656	0.00805673895882372	0.0508059170283117	1.03515878059353	0.244110511677958
EGFR	0.784695892312742	-4.98808037297465	0.0457716979859786	0.162354506664581	-5.87250105984369	-6.08304932678288
nan	0.784677702878202	-2.80884137557638	0.0035980732070385	0.0292271573728154	-1.60065469336715	-2.48338537104343
HBQ1	0.784021572398727	-2.00941866151042	0.0344279968764222	0.134488872753867	-1.22418452586369	-1.98042343165341
BCL7A	0.78385697127765	4.57081632030508	6.78054914372919e-05	0.00167737158863411	5.48312963237912	4.71307958717194
nan	0.783630666925394	-0.359059646203304	0.0218892155685861	0.0997356677332338	0.562062404134258	-0.527342736954625
RN7SL449P	0.783463835208912	-2.8887727145163	0.00789019837972684	0.0500852176429662	-1.97788001575719	-2.93038915250393
CT66	0.782884083858048	-3.16617097842358	0.00310635860458681	0.0263561250547998	-2.00993115817486	-2.931382883593
SLC2A13	0.782055120061411	2.35977216366091	9.17153197449176e-05	0.00207196333118013	3.22869273887422	2.64048797316696
TRGV6	0.781975479062683	-2.9648483415717	0.012174683940632	0.0677014745837057	-2.35420694333795	-2.92642497590162
nan	0.781503647837654	-3.34981901531386	0.000635710542187535	0.00852515933754145	-2.50799238743186	-3.16011330515746
PHLDA1-DT	0.78098634250322	-2.38897735685468	0.00388520715891688	0.0308426241758977	-1.58001941713684	-2.15223253548793
nan	0.780598214116586	2.36202190910792	1.26664489058089e-07	1.51762152818599e-05	3.18184204604037	2.39929972538154
AASS	0.780328065383598	-0.730806204859368	0.0521187177692039	0.177168785461673	-0.526665339686626	-1.36537107157451
AJUBA-DT	0.780066373573876	-2.05511865072882	0.00214446047827176	0.0203365088297454	-1.0042024660891	-1.96693785594287
ERMP1	0.779345768327945	6.04489343197903	2.87134956042832e-06	0.000165796962225903	6.81138299350414	5.95745260631073
RAB13	0.779156492959632	4.22570828458235	0.000507714894194776	0.00725754969664222	5.09923226282412	4.56088063226142
MSI2	0.778939362224873	7.35852326444742	0.00048961628236758	0.0070647944261796	8.38221978896445	7.45679200475421
nan	0.778917623719538	-2.53958102947996	0.0306382938148279	0.124739500109205	-1.65272631720213	-2.45373261293408
CXCL2	0.778368260494096	3.56265600875736	0.0199766619199723	0.093717949110786	4.41996740657539	3.67116477109361
FZD7	0.776971604469549	0.874643547827141	0.000803631710238407	0.0100261199758565	1.511624476939	0.839971736294448
nan	0.776475929292515	-1.47472582992788	6.69198838007368e-06	0.00030420437151045	-0.707816068724028	-1.42303829275254
HMGN5	0.775987242767354	2.13211399171606	6.4101478173782e-05	0.00160483312669704	3.0647318050541	2.17832082191939
HSD17B1	0.775662238819613	0.383363894268763	2.46083400318815e-07	2.44248695677385e-05	1.20430931891135	0.315845594882849
PCDHGA5	0.774932786418906	-2.1569118307703	0.0181808887379179	0.0879118557768335	-1.06034747897491	-1.97254393618942
C1QTNF6	0.774789579226013	2.46637026464271	1.3496097832926e-07	1.56504707483227e-05	3.30234546843965	2.39915697185372
TRIM58	0.774538936960268	4.07192753422058	0.00123003945871115	0.0135556946783067	4.8875440285309	4.37386292183059
nan	0.773381756669079	-0.644437040362045	0.000426838406305977	0.00641270705542003	0.228564214813348	-0.730296603443589
CHMP4C	0.772720689156996	-3.05912704150927	0.0451243132744483	0.16092581295049	-1.95590188606157	-3.50924725271686
NPTXR	0.772180716121192	0.45257043597852	0.00161235410606528	0.0165214586286738	1.22509108344093	0.342065767142508
HRH3	0.771623989180934	-5.52883597189518	0.00265629770334938	0.0236752059914891	-5.53592603241524	-6.14974351748742
nan	0.771601072177263	1.40053002640624	4.73132665146649e-05	0.00128419536005985	2.22942796999025	1.61575265831764
FOXF2	0.770867347571166	-5.70738487975578	0.000674846793122372	0.00885749617201461	-5.95818960286653	-6.18666256006511
nan	0.769183580599803	-5.77441788930093	0.000121093542884138	0.00255178779942026	-6.03059791148581	-6.18801309794559
C11orf45	0.768882243011963	1.60351846168905	0.000767944852426732	0.00970723960407385	2.47113001267747	1.80696284023314
nan	0.768868198429333	0.548909396330817	0.00911522525378262	0.0553981117416485	1.98660099903202	1.13796042310694
CDK14	0.767775212583077	3.76728255558137	0.000182347351818105	0.00346594275285766	4.84062975558139	4.0246448229867
APLNR	0.766826109135671	-4.50061144311197	0.0349482282373741	0.135746574146975	-4.63902691165065	-5.17528973756943
DNAJC1	0.76661762170402	5.48668026194734	1.19637649566785e-10	5.30496019924206e-08	6.43972912395454	5.35581127490704
MIR99AHG	0.766175358960124	-2.20514510859949	0.0681705466137311	0.210403277629649	-0.813896582483671	-1.86513139801078
nan	0.766171649513128	-5.64447545764012	7.87485573400831e-05	0.00185158425146056	-5.02142943326656	-6.11861141268094
LMX1B	0.766169988025915	-4.27517547985355	0.110307070408882	0.286886393795407	-3.58540720336203	-5.94857119544671
THSD7B	0.765662431253125	-5.29775030427656	0.00492771179979302	0.0362691696927285	-4.83581535628023	-6.0632213533869
STC1	0.765391333116567	-5.19964541033392	0.052051017528044	0.176994242989205	-5.87250105984369	-6.13185422542484
DSC3	0.764870538799891	-5.25452275816066	0.00698787767264169	0.0461465146669397	-4.89019316418945	-6.06264608458658
EREG	0.764276937886295	4.00548098482639	0.104530094058742	0.277011213634889	4.94064239217277	4.15030451098967
HIF1A-AS3	0.763695606470816	-2.81844216498079	0.00126818028601335	0.0138627931688419	-1.94154128870899	-2.86893329164068
NANOS1	0.763357034765074	-2.16427733223777	0.00168896856706637	0.0170513143207772	-1.56052548212895	-2.1457729956218
RHPN1-AS1	0.762824868738689	0.0970757859908161	0.00344816675522673	0.0284154012047031	0.880836020050414	0.16946464536458
nan	0.762391041689488	-4.83440937791765	0.00196288453689149	0.0190872030271408	-3.98501781934898	-4.86993044370241
VN1R1	0.760883806806261	-1.30536887148274	0.000177081288349058	0.00339858298714771	-0.291514048477193	-1.21837157868573
LINC01786	0.760730346383577	-0.123483147458403	1.64753571982123e-07	1.79453014053775e-05	0.845723113283352	-0.080518884633196
NCR3LG1	0.759832761376928	2.44034201585558	8.70672294646535e-05	0.00200613421296717	3.38850986610709	2.37532141510944
ALDH7A1	0.759075226422425	1.0277457869179	0.0136611476688589	0.0728160441682359	2.18728299668676	1.26152710492958
MMP16	0.75825411127088	-4.13684448471983	0.0682562047562209	0.210600492703182	-3.50565219925556	-4.96960236205108
FBXL19-AS1	0.758218808313385	2.21693445543874	6.76229092719128e-07	5.46653821747984e-05	3.24519370186912	2.31186985967524
SPP1	0.757953772004578	0.192481711176316	0.0725871263830507	0.218988571573614	0.495942096534852	0.174079395712064
FAM89A	0.75727521671722	0.984453209895986	0.00284612950421759	0.0247490805099771	2.02790403222739	1.14658325381989
nan	0.756339545169224	0.434170670595833	1.02359894091546e-08	1.92919647583324e-06	1.2000987691664	0.444163302734387
ANXA2R	0.755891364935905	3.41934211401468	3.64014197960385e-08	5.40351695273229e-06	4.15025840196042	3.27829875192363
IGF2BP2	0.755842802168333	6.36518397584224	3.36357442166416e-05	0.00100218990532359	7.02005288276515	6.58599824983577
nan	0.755747143767941	-4.24167564692369	0.00134102869119028	0.0144472801965483	-3.36045287799403	-4.22917870975468
NOTUM	0.755577684362678	-1.90644514561653	0.00759283418324054	0.0487884315608799	-0.928344121190703	-1.91037834670626
CBX2	0.754957275991024	3.95501811849821	0.0108573895328464	0.0627412496873015	4.82523633323787	4.29899177866188
PPIC	0.754804826557043	-3.39482279860914	0.041534842970733	0.15228534557182	-2.45097772797109	-3.65805135987115
nan	0.754716613484902	-5.51291666102302	0.00657776060238583	0.0442970584963882	-5.92136082501785	-6.15931567937584
SCML2	0.754646887628234	3.95878815854185	7.85738846688972e-05	0.00185112126606191	4.71711167078242	4.15657458187171
nan	0.754248723233555	-4.84907405072787	0.0060536057049313	0.0417998670985748	-3.91904333241188	-5.2507282394945
nan	0.753489812105362	-3.7665536121211	0.00022636542229653	0.00403298310525968	-2.8489195786752	-3.74590182430702
PRSS27	0.753381197056894	-0.169727647861849	2.70954489820194e-07	2.66568364354483e-05	0.56222493854411	-0.184752997393215
LINC00638	0.75108986078474	0.244433904557562	0.00627275685231279	0.0427981384749623	1.36849239079697	0.608833659324826
MGAT4EP	0.750672009427171	-3.79483808309207	0.0151139332835132	0.0778627508899419	-2.5102328252719	-3.76376834942941
LYPD6B	0.750500433514839	-3.46769828515987	0.0539425299550648	0.180857884762394	-3.43778260665529	-3.8006638096393
SOX13	0.750141984108245	0.518074721766687	0.00327646001766516	0.0273767535839138	1.16649701804718	0.343086024504406
ZNF790-AS1	0.749646247173838	0.864229215158269	8.18985867185121e-05	0.0019000925222909	1.89449230531088	1.06680318470168
AMY1A	0.749177352728163	-3.44021886220507	0.00125004607261203	0.0137226916374307	-2.68183313715845	-3.46230233155834
SOHLH2	0.748929258201736	-2.30984561495203	0.0119913399514272	0.0670475787817464	-1.6432666942504	-2.20906517177005
UNC80	0.748912368939736	-1.9774315585463	0.0070575685242817	0.0464887706366783	-1.15175535422101	-1.95175039576615
nan	0.748862356378386	-5.54126307554311	0.000227284279615933	0.00404720435910579	-4.6151384290722	-6.08527722465892
EFCAB12	0.748543490317012	0.108252712076907	1.62707748590822e-05	0.000602171647801316	0.69201102244515	-0.0321981638258167
nan	0.747964311923837	-3.71762589344656	0.00758500865325109	0.0487644238917026	-2.9628093413816	-3.66633490985368
nan	0.747249468715077	-4.99775288624725	0.0015680107966507	0.016165834728346	-4.36766590435355	-5.11230176574143
KIT	0.746875134514807	6.13464403600677	0.0166429505209729	0.0831072289304526	7.29195505212197	6.50116758931612
LYSMD1	0.74681147836873	-0.756022062760815	0.00081598111105662	0.0101312118111501	-0.425568834816063	-0.920295017943623
RALGPS2-AS1	0.746782945853351	-2.70645789244727	0.00182201640419704	0.018089673373188	-1.90969806493261	-2.41086740384852
SEC14L4	0.746632987441879	-3.21619839144215	0.0866785841920132	0.246243809168741	-3.57967160142116	-3.85356040157836
nan	0.746508754176795	-3.31801141463739	0.0236008963140979	0.105231641353716	-2.31407536087991	-3.34259626915752
OR2T8	0.746308047290543	-1.20406416442481	0.00848653123896251	0.0525678718523106	-0.658565077976582	-0.785217662884951
ZNF578	0.74605363238168	-1.2521837866517	0.0135289215909213	0.0723526640414838	0.0155173346435446	-1.34423931443678
C9orf163	0.746040320714805	-3.11085440275711	0.000880902115480868	0.010705651356651	-1.92163587732353	-3.04082475246833
nan	0.745763862605437	3.57121093640044	0.00061507617349106	0.00832039333398309	4.43191134137519	3.91511604877215
ZNF502	0.745756556590977	0.375077425907902	0.0193117875965468	0.0915461142135016	2.01634918790729	0.828989634724158
SATB1-AS1	0.745603198374999	3.14096194685557	0.000126732253866937	0.00264898046898942	4.15692060985611	3.32374331958085
nan	0.745474326536358	-4.76387019051037	0.000139772597562216	0.00283794995257328	-3.8579591737796	-4.71014689838489
FLT3	0.743957036328578	7.49580067945333	0.00494060926916271	0.0363099417726412	8.5489170660852	7.88078959358478
ADAMDEC1	0.743373159280455	-0.578642607669981	0.0265151633864336	0.113215056801333	-0.0797961480704869	-0.517359747578535
FILIP1L	0.743221994625779	-0.0862920562392255	0.0167656123069791	0.083462347777791	0.69716215908366	-0.0548688798010694
NALT1	0.743009817035693	-0.000923874960551457	4.75070244221116e-06	0.000236113430416741	0.702747950089187	-0.0038212006884033
DNAAF4	0.742443920592429	-2.30850962037054	0.00332157723908875	0.0276232705049453	-1.41875793441999	-2.14638380303251
GLIS2	0.741901600297816	-2.15012429343911	0.0053258337035801	0.0383621106017256	-1.71751325417019	-2.27589550217242
HAS2	0.741304003244776	-5.42206082693005	0.0057047649759203	0.0401307308475937	-5.69520441374089	-6.10717265404668
nan	0.741272582828882	-3.86937596256249	0.000334513804984719	0.00537451509484252	-3.01347538108522	-3.80157719694259
SCGB2B2	0.741265268484427	-0.921426448294464	9.01102677978667e-06	0.000381213021952438	-0.0344050474017999	-0.894770366786083
LINC01285	0.740900276554483	-4.57723865879912	0.012130741382056	0.0675792281443398	-4.10351442740113	-4.90109654979002
TTLL7-IT1	0.7403109697061	-4.26084769909183	0.0188907113076804	0.0902470823448173	-3.25000589466764	-4.53071802119181
NBPF3	0.740284248846417	2.73101939574564	0.000729487355967047	0.00935863931854015	3.61800760592668	3.04623194415677
MAGI2	0.740097165424785	-0.443350382712601	0.00513244209646163	0.0372920720246099	0.0435878719481528	-0.272354110285771
nan	0.73956614650924	-4.22554767725801	0.00555651747554439	0.0394357593247345	-3.31822458031086	-4.16379413538002
ZNF285	0.738555883918969	0.491613549015359	0.0200978563140384	0.0941135171222061	1.83340804310309	0.796686654234385
nan	0.738503044384771	-4.0675320080649	0.013129299518146	0.0710572272679293	-3.14319874385262	-4.05988214683123
NBEAP2	0.737361601391652	-1.99190535423109	0.0402420049654624	0.149010268417411	-0.788995235596423	-1.77783450343872
ULK4P3	0.736835015260891	-0.655047474035142	0.000815458886585786	0.0101284763891818	0.0698842895120932	-0.55444709637519
MAP3K13	0.73668380109276	2.36831623496771	0.00564740432403629	0.0398609552414832	3.39163512079748	2.82459479965239
nan	0.736563290464024	-1.80300821338034	8.77817863856932e-05	0.0020158091958518	-0.921098741653077	-1.80320812388099
MPV17L	0.73605588814453	0.720312958598283	0.0686662187407019	0.211437751841493	1.93503566234741	1.41056620628017
MYLK2	0.735603102931617	-2.65860533167971	0.0100189376653475	0.0593319189403492	-1.49955101378395	-2.67307124978679
nan	0.734257746709742	-5.96932530237168	4.95316199335074e-07	4.30488804541271e-05	-5.96253521414149	-6.23602320680155
TFDP2	0.733995617722911	6.54674531501163	4.173206571272e-06	0.000214071458796687	7.50083654667466	6.5963984484619
INHBC	0.733433676516137	-2.54938043085718	0.000246518998704425	0.00429175888351638	-1.50018632636565	-2.45571261367943
nan	0.733132132291695	-3.62115463659644	0.000763898881724179	0.00967797571151161	-2.86696459248278	-3.56711595068748
SNCA-AS1	0.732782586515827	-3.88534632976987	0.0112117819080816	0.0640444167294947	-2.9628093413816	-3.90370039094886
LINC01929	0.732453109407015	-5.8320911061375	0.000195173318723663	0.0036436697253987	-5.92136082501785	-6.21692946889724
C16orf74	0.731380012012666	2.04263533558439	0.000820855884194248	0.0101766715458051	2.94770383617079	2.14138480276109
OR2T33	0.731355608552075	-2.69137348521309	0.00687797056389083	0.0456553534779204	-1.98343151886971	-2.35758831865359
nan	0.731104195342195	-3.75975463953348	0.000686015252331197	0.00895155180288098	-2.70767862179193	-3.61447261609935
nan	0.730915494466397	0.825286265650018	0.000180827893914314	0.00345224315034941	1.55488099109865	0.899769942591939
FBLIM1	0.730444940576402	-4.03174453523418	0.0213660537763335	0.0980558648547792	-3.36427050393189	-4.28755335144548
FAM66B	0.729191251192254	-1.84368776630419	0.00231974270607898	0.0214888144107348	-0.961292705727788	-1.66284048684137
PANX2	0.72917848252066	2.83475378628719	0.00257938818807633	0.0231930621639198	3.5083502508588	3.04628180863375
MPO	0.729122427212339	10.0157593079397	0.0987959771143182	0.267679489600319	10.873771824104	10.5607272075196
nan	0.728540576608156	-3.59900479497549	0.0707725736843549	0.215412656683246	-2.88301881280482	-4.05248810569369
nan	0.728206217056968	-3.83101947194053	0.00120599565721454	0.0133439123707894	-3.02732941631644	-3.73759584879501
CDH10	0.728070937639927	-5.22283330531373	0.0180291579511109	0.0874554931960479	-4.79371140051361	-6.08219909427245
nan	0.728028576631893	-0.609287084598445	2.64907854436528e-08	4.29329888919645e-06	0.0998198000434408	-0.562034062546053
LINC02848	0.727492448301778	-3.14717872200379	0.0256798232727349	0.111047526573048	-2.06936118486868	-2.66472273892349
SELE	0.727275704791097	-5.55066511585241	0.00916406916414613	0.0555962895350647	-6.04367443354464	-6.17131966245229
CHST12	0.727037200021186	4.77621373174152	0.00016303582504721	0.00318922790593808	5.43820450044113	4.90073001831184
BRINP2	0.726753218450366	-5.61125773936872	0.0286687807819669	0.119401645893659	-6.08005863241942	-6.24947679344073
nan	0.72621308521128	-3.56455789494125	0.000797972138265395	0.00997769044374757	-2.74624916916536	-3.52464721600309
RNF32	0.725482478722684	-1.47374172452246	0.00532870619423039	0.0383621106017256	-0.415339575843293	-1.2784000545453
nan	0.725431755123255	-4.08005464582986	0.0135773034304538	0.0725073822803033	-3.24222274837791	-4.21529521815898
LINC00960	0.725417380110649	-4.53752118399648	0.0355872735769	0.137348169211393	-3.99661435003784	-5.32726995015099
HBD	0.725020542914172	2.43853701827484	0.0995771381172158	0.268840642970896	2.73236037303019	2.60773426222343
FAT1	0.724902780451247	-2.37879223741158	0.169496641156169	0.3742698679346	-2.42023854445171	-3.36100978354224
NUDT19P2	0.724545306464595	-5.9104781867419	2.25751213860096e-06	0.00013745012200687	-5.8750698170763	-6.20621526710088
DNAJC12	0.724219733549818	-0.746557075663227	0.0683407458815329	0.210761795575157	0.86577027556764	-0.246271922917679
nan	0.723788372712233	-1.48300423059912	0.000711134664875886	0.00918345235145848	-0.639832459579432	-1.49087091270497
MAPK11	0.723322238626899	2.83256145481106	0.00149299413583706	0.0156375170993012	3.82688347387885	2.88257678564466
FAM167A	0.722866189963075	-0.644271040798373	0.00995112234135837	0.0590554134632745	0.0955322664602418	-0.641151736258108
SCG3	0.72233710623846	-4.55469800269074	0.00845346690148832	0.0524489103778718	-4.27264454459151	-4.71643309441681
NPIPB9	0.722131982360323	-1.1152979553111	7.23349731845483e-06	0.000320846405481899	-0.387853251761738	-1.04821580693559
ADAMTS14	0.72138810466688	1.52588183530386	0.0386304157239155	0.145125776786777	2.15327059192625	1.37940252103582
UBE2R2-AS1	0.721135404664497	-2.76545308245632	0.000653321857801339	0.0086619150937135	-1.95702791873616	-2.65882016486237
TRGJ1	0.721013360006587	-3.5879544234308	0.00616826873765541	0.0423481366364632	-3.10997820706133	-3.59858857632434
KCNJ8	0.720966732863572	-5.38999954425483	0.0115419864418024	0.0653850998226254	-6.01602351716236	-6.12731365379772
Y_RNA	0.72029166327819	-5.09629032835583	0.000573274851997259	0.00790798714424508	-4.57923177135251	-5.30512087843588
KLHL23	0.720048375611475	2.82495304175956	0.00414650110651536	0.0321634263864456	3.68311317364797	3.01539968821314
FOXP4-AS1	0.71981972736328	-4.41162993566673	0.00813391308323505	0.0511579520278158	-3.50090399476279	-4.52123779637445
NOXA1	0.719545344557417	2.70249349165062	2.58174934894946e-05	0.000834417410005362	3.57193634696338	2.78589332902951
nan	0.718899422477941	-5.33219917776444	0.0009347978875556	0.0111643287759755	-4.41782044471643	-5.95804515831433
MDK	0.718852924067918	3.66501963095196	0.0022745851356224	0.0212108750627064	4.68189434112144	3.54126625978309
nan	0.71833191324458	-2.85552434427706	0.00139294945507233	0.0148681731844628	-1.94390202602194	-2.76273657591925
SULF1	0.718027504284302	-5.31031994499573	0.0291101918248945	0.120566379576232	-5.82794693058042	-6.09135138196632
LINC01697	0.717985772991583	-5.44868745836613	0.00937053176993137	0.0565142363500704	-5.19363270259809	-6.14010177856063
PLEKHG4	0.717820924030818	3.49209876149156	0.00110538714377662	0.0125920298470011	4.592770491662	3.45003770053699
GHR	0.717438368442056	-4.39505011117914	0.0237406696008173	0.105567732320729	-3.90073867581494	-4.66534937897651
CCDC74B	0.71742569797974	-3.68158867778563	0.0199749123844856	0.093717949110786	-3.66301264452292	-3.86829170533477
CRACD	0.717070098196344	2.66137105472701	0.0481934758936058	0.168153377980103	3.71481993028161	3.28582476566979
PCDH17	0.716318066163776	-5.08501737802641	0.0290635569357507	0.120432832025761	-4.93195063797866	-5.99457195933699
ATN1	0.716024820939164	6.32775806306475	1.5331690521093e-05	0.000575332834006296	7.06592397912422	6.52406521839506
TMEM51-AS1	0.715969693835743	-3.14058076746614	0.0282842765738943	0.118388136057518	-1.67466468758182	-3.16309777206467
TMEM232	0.715952784221147	-1.80638224410495	0.00153337275903221	0.0159182515906682	-0.992667349062363	-1.762959896842
GPR162	0.715657272909217	3.32030744234845	0.00530054213600941	0.0382410596066876	4.17120454836976	3.67849576296039
INHBE	0.713821432840677	-4.84479426105021	0.000875825961431858	0.0106650487673742	-3.98086946766983	-4.77314544150982
ISM1-AS1	0.713675810632309	-4.51725459848666	0.00287351187549246	0.0248751565656973	-3.79570159883042	-4.5623465886294
nan	0.713428146169186	-5.05069844880629	0.000870689460564878	0.0106123691702396	-4.07720268791664	-5.11513031316153
RPL23AP49	0.713340625490095	-5.30232655866889	0.000654324863149296	0.00866954601458633	-4.59051614878285	-5.86703256008496
nan	0.712816939306139	-3.57117111878276	0.0103007784079632	0.0605414355343992	-2.58438276924	-3.4305044385978
nan	0.712465291425829	0.952666464241007	0.0739217444511413	0.2217189703037	1.96694242065866	1.68629753966387
nan	0.712125310588203	-0.830659252915112	0.00142870237196863	0.0151437937361149	0.0499039505876706	-0.504058129307455
MOK	0.711295310622214	2.72190936328043	0.000890339687807481	0.0107558933549029	3.47228868048553	2.62416371646654
SPART-AS1	0.710764433571029	-0.742318801830661	0.00319068971646635	0.0268757075154132	0.37348113232106	-0.670798220171994
IRAK1BP1	0.710560526931369	2.07932599080612	0.000262662992405829	0.00450271746000549	2.98926687425632	2.27906832320452
HINT1P1	0.710467921932391	-4.66392349716909	0.00196219039419884	0.0190859853130133	-3.65877651383533	-4.66017493529978
nan	0.709049113582006	-2.47540571440298	0.028071428130583	0.117791153336435	-1.70758799368103	-2.66312374684619
nan	0.707844990061581	-3.81677497046013	0.00224098565925665	0.020982580769395	-3.0024645528074	-3.72505525403353
nan	0.707711384914552	-5.40866604379912	0.000661658567104838	0.00873566375806104	-4.53471209756197	-5.96923018775248
nan	0.707454421506104	-4.89265895354981	0.00762254811716856	0.0488892553734677	-4.19280361031142	-5.29081504759251
OR7M1P	0.70737774998578	-3.86526167878777	0.00651359626174399	0.0439674300581463	-2.7905033764374	-3.80104017017966
AHDC1	0.707348099835579	5.19815705749885	2.21038505415537e-06	0.000135071034238259	5.94822728770907	5.24097650195194
NPTX1	0.706549358001664	-2.25515691863677	0.0695932100107246	0.213118485571866	-1.18013834375019	-2.58795358082213
ME3	0.705957594380468	3.37804736032407	0.00129053580404715	0.0140340016707208	3.97403880801712	3.62937125986179
LRRC24	0.705624292891855	1.84196052124721	1.58639745090852e-07	1.74556027183782e-05	2.48954883855034	1.85791976310712
TAS2R4	0.705522302472174	-1.65232261787684	0.00758251870885283	0.0487644238917026	-1.09726443133769	-1.58519730236283
MIR4733HG	0.705304298779141	-1.92673028227192	0.000127702231478766	0.00265948026987894	-1.03645297599228	-1.75884246356505
nan	0.705158940696544	0.86768158548359	0.000281804649414965	0.00472699118928662	1.67121823146856	1.09891327894306
nan	0.704747628089547	-2.21867696326778	0.0112353454778642	0.064135336071361	-1.21226306918889	-2.21617243303163
ZNF334	0.704673943418545	0.902649878296839	0.0891287086678819	0.250909618057406	2.16720114819173	1.44479395542308
RFX8	0.704354731850264	2.90466726013579	0.025531748744626	0.110735501859691	3.83591492209681	3.14778373074244
IRGM	0.703618415165074	1.4430314493279	0.00291950688840076	0.0251783077357503	2.46150673932034	1.37887034585326
SERPINH1	0.703045958429699	3.38990416655824	0.00171741573439995	0.0172864875660515	4.02190447236019	3.4185579854656
MEGF6	0.702931333025243	5.73271308401374	8.35719255571337e-05	0.00193490059254018	6.68229094219015	5.87184165016146
FAM66E	0.70278185183744	-4.68782855593919	0.00472990951212915	0.0351937905170875	-4.14665078065442	-4.80354920969418
nan	0.702542598612078	-3.36434762223106	0.00843176633504173	0.0523734302921644	-2.46772142798565	-3.3572442525862
MNS1	0.702070716527444	1.52154236825174	0.000603862719048062	0.00820177591037425	2.22194495152468	1.6796916785281
nan	0.701560596215423	-2.27752818947929	0.0126192917876425	0.0692430488864624	-1.30318302549182	-2.09280184702282
VWDE	0.701323669766923	-1.2247103462696	0.145580597141549	0.341223913428679	-1.49245307209848	-1.8798487007101
EDNRA	0.701323055455591	-5.83940595079539	0.00118229627159496	0.013154174242592	-6.17423775780895	-6.22596447814251
MGARP	0.701236910364783	-3.78055838522416	0.000891183657358251	0.0107622135842529	-2.83038406686341	-3.63834445957519
PIH1D2	0.700716127046176	-1.04861123065801	0.000446150386597358	0.00660231723403977	-0.216939476839074	-0.992468304394448
MSRB3	0.700649600326962	6.71913291349999	0.00329845196144999	0.0274922897894967	7.48312838472127	7.07222435296334
KCNG2	0.699501041903493	-1.08814746513439	0.0256715738608942	0.111026164739626	0.024191934632468	-0.97917396571619
COL27A1	0.698957943660887	-0.616791068360972	0.0291137546484754	0.120566379576232	-0.347507640625651	-0.853591635673829
nan	0.698292145250339	-3.86684754601381	0.0060305605345747	0.0416625298216458	-2.89844676420773	-3.81653486853177
RECK	0.698248579138764	3.03446551150694	0.000764973026932416	0.00968426985189763	3.68211669661431	3.29140826614901
CLBA1	0.697984045669803	1.6318040038276	0.000148212559147067	0.00297027176479439	2.44503088398165	1.69342052105734
SLC4A1	0.697691601490791	2.6231731834255	0.17943850220137	0.387143402955758	3.17968341932085	2.5106838229753
nan	0.697632121026682	-6.05727905404871	0.000114513272686522	0.00245162174351463	-6.08005863241942	-6.27591179498001
CCBE1	0.697253381200106	-4.71317602896539	0.010858343140708	0.0627412496873015	-4.29010731635514	-4.83973357999411
TAFA5	0.696978054965106	-3.83925524121224	0.0600481226245345	0.194002268509549	-3.17538604391043	-4.32929461250312
nan	0.696470975107886	-1.95586791430912	0.0458824728041036	0.162575538406429	-1.40784669321899	-1.9871393241865
nan	0.696345200720708	0.304428398042551	0.000427294335114569	0.00641668323832746	1.20172670035955	0.492573775311994
nan	0.696048331748734	-3.49793198348798	0.000500572155249682	0.00718271799158098	-2.76595099748154	-3.38532128476699
TAS2R5	0.695336793488093	-0.180501918789872	0.00118344205776464	0.013155107406855	0.573935044961697	-0.0956646808330411
SSBP2	0.695059330439504	5.61879524042039	7.12953443580828e-05	0.00173507387680942	6.47294391192796	5.71136517719125
ZDHHC1	0.695001206188761	1.63939242369095	0.000139320894578143	0.00283268931594396	2.45378267404594	1.696402599401
LINC02043	0.694979856879467	-4.48560680876003	0.00178802185271269	0.0178525467603587	-3.63626150797917	-4.38896961409513
ID1	0.694828808408691	1.95664441049892	0.00662637272285444	0.0445315609187341	2.67328395146637	1.91850450083972
KCNK15-AS1	0.69475473112056	-4.05562002413356	0.0111611527066127	0.063896646928574	-3.12911097737905	-4.09202898635241
ZNRF2P1	0.694721280442524	0.268357011994086	0.00103123195673603	0.0119459987585797	0.987585741811969	0.469246309177874
nan	0.694671385809423	-0.806245131369394	5.93516561831881e-05	0.00151704195531709	-0.0321160516934761	-0.769628274529474
NPM1P22	0.694609413642102	-4.80644531021845	0.000314761188952505	0.00514851699998958	-4.26909194456895	-4.72711862088592
LNCTAM34A	0.694559005291926	-2.15562781897866	0.0126923345897901	0.0695528325413718	-1.26138986890166	-2.07287797229602
nan	0.694497501029107	-5.71066967459226	0.00400050785310969	0.0314159731872949	-5.96253521414149	-6.20394941922426
OR2L6P	0.693369576446039	-4.21196108874353	0.0201270401178961	0.0941863498221757	-3.63605779563444	-4.29363847896889
nan	0.693152208815761	-5.55156279871072	0.00054477039725493	0.00762769502800851	-4.84048002156733	-6.08252714254245
CADPS2	0.693138198031609	-4.85489068621427	0.0191183800496797	0.0909166459427674	-4.48994585231913	-5.19113447885245
ANKS6	0.693089188907571	3.12525487838595	0.00015429277040901	0.00307193700989999	3.8444223280278	3.24012452973734
nan	0.69294330653599	-2.06364112076411	0.00154333921167713	0.0159851632829097	-1.29380974965303	-1.95258317826152
PALMD	0.691792406433893	-5.56862028926902	0.00678335359101606	0.045233143762951	-6.03059791148581	-6.15165386838359
GABRB3	0.691710985176625	-5.40904236805735	0.0208710419846494	0.0966034377070943	-6.10985594478976	-6.12021282835853
RNU6-925P	0.691424348305294	-2.05008081730293	0.00011959955320317	0.00252983972941989	-1.27387617458792	-2.10544132988068
SMC4	0.691057884912662	7.43444341063244	2.68925296997597e-08	4.31670137017962e-06	7.99631960910007	7.33112669852662
CHL1	0.69065408273877	-3.45352590566418	0.066494814466215	0.207036831552183	-3.0055536480617	-3.71616666360711
PCCA	0.690292480992337	3.17629577863184	0.00165811451047276	0.0168309911035825	3.97395022295847	3.56857985804872
CYP4F35P	0.68992161656982	-1.82369518783903	0.0250638879051291	0.10934243321733	-1.28519202861238	-1.83847256332386
nan	0.689822068234331	-5.66245356586581	0.000466272437530853	0.00683246537934502	-5.62125800031067	-6.13501810568156
MIR5089	0.689598308470298	-5.76980050572568	4.35919580201347e-05	0.00120364033552221	-5.19270147433546	-6.14831733657786
JAG2	0.689498491828603	-0.144814704885836	0.00165720011794995	0.0168268007133732	0.54997889215357	-0.169193632743677
GRID2IP	0.688645926989432	-1.93949784945913	0.00514684537736434	0.0373736728830776	-1.50512614469539	-1.99506430129212
nan	0.688254000926744	0.263025215130128	0.000227658664605843	0.00404957204676396	0.942250296768112	0.240189402324223
SEMA3B	0.687940583748686	-0.146821360875504	0.00022312256297653	0.00399856610188923	0.750404948690132	-0.254014281844104
RUNDC3A-AS1	0.687616727286463	-2.92126713395275	0.0127625052701984	0.0697664211837406	-2.37939842529532	-3.00699144686724
RHOXF1-AS1	0.68677576057085	-3.59995433791827	0.0698454342024417	0.213467139087901	-3.221361803329	-3.82290912016328
PCDHB4	0.686695025083172	-5.10990686598074	0.0169813093384987	0.0842104037374212	-4.43728493328067	-5.95005565476786
nan	0.686523057560351	-5.22495146473024	0.0141238161768111	0.0743442526364876	-5.82794693058042	-5.97806399787597
nan	0.686508627710487	-4.07566803536892	0.0300031345516287	0.122989388799858	-3.0844677468294	-4.21534254997991
nan	0.686480942343902	-1.18004923719472	0.00108774623143824	0.0124290567344312	-0.416413559444184	-1.04319492032296
nan	0.686189221441708	-3.15568496436142	0.000356321789747605	0.00562006742005297	-2.36600081602787	-2.96084399529067
TANC2	0.686129345982864	4.75906610957115	0.000386825561194177	0.00596379776054331	5.50578073764797	5.03237623331822
nan	0.686097785695177	1.10844106104191	0.00018746100113138	0.00353763855790279	1.96288513711901	1.19625567092492
ZFP30	0.686051890455559	2.11698991901326	0.000399539760142491	0.00610371578928064	2.89675545110408	2.34883345936398
JRKL	0.685849065962706	3.4897463231667	0.000138511103538034	0.00282478449938843	4.39244885854463	3.67183054430772
PRRX1	0.685625676571483	-5.57172251729909	0.00824117303030597	0.0516196551196237	-6.07490835304029	-6.16200324254883
SESTD1	0.685470436744486	4.82727144768519	0.00475932923276835	0.0353448873362253	5.57141768674413	5.31015404714579
JMY	0.685438622764239	4.90744874628935	0.000419266016948191	0.00633708288156506	5.7324702777814	5.11624319669574
LURAP1	0.685437941054049	-1.40794067716091	0.099900405592212	0.269512655907493	-0.71264356879421	-1.17920214359059
nan	0.685300767975409	-2.08377213812252	0.00048618951750695	0.00702743900617111	-1.35053356850383	-2.00775953992463
RNU6-945P	0.685114580787585	-3.81902864900458	0.00269213938037608	0.0238751226122603	-3.0024645528074	-3.73458389487569
AMD1P1	0.684992378664944	-4.29681655403332	0.00767748769159716	0.0491628854891585	-3.1942498048494	-4.25668552483759
nan	0.684561742269042	1.77901934512708	1.93263167716453e-06	0.000120962551316261	2.52460333791415	1.83875703009878
PDCL3P6	0.684366562675844	-5.27921351855234	0.00129806989345533	0.0141067861307546	-4.56891802909526	-5.83743065955789
nan	0.684025131097403	2.61425014190563	0.00100869160053766	0.0117547087694374	3.35329516426637	2.88371626382804
SEMA5A	0.682490935758907	-2.36040064041189	0.0972726649444121	0.265309216549198	-2.34117390244077	-2.8386970095178
C7	0.682362460023807	-3.47927915052956	0.0755671313618232	0.225044484946866	-3.57476656213514	-3.8969467394368
ABI2	0.68202099071457	5.05607141837572	0.000320370315579328	0.00520978349348293	5.96832899098919	5.25046842958808
NFIX	0.681972492448077	5.61574580690546	0.00128513755865538	0.0140025316069408	6.2571337560506	5.51704051391539
NREP	0.681905750624134	6.62339419468331	0.000192869562327053	0.00361410030221872	7.498592901917	6.69280690390253
nan	0.680779100400386	-4.38307743052031	0.093418581060447	0.258432139640132	-3.90036410313033	-5.5926657987096
PPBPP2	0.680685859010318	-5.22660167061866	0.00666560425583966	0.0447145953959026	-4.67695396656158	-5.96104963473692
nan	0.68058110990205	-4.0910978565462	0.00541110469230332	0.0386978768316759	-3.43038763269787	-4.09679420464993
C1orf210	0.68045302767753	-4.71841276544028	0.00140077199085567	0.0149326656336911	-3.87756931032509	-4.66582683880562
TPTEP1	0.680243447690583	0.733187524800252	0.119837378725098	0.30230391086544	0.566651557369558	0.120876206481581
DLGAP1-AS2	0.68013332623513	1.38558617714417	0.000673729093901626	0.00885156157482447	1.87102891037567	1.39601159138388
PCDHGA8	0.679578144526129	-2.92704065413264	0.0200358090395233	0.0939297542842267	-2.21868890675995	-2.70906480695955
PRKD3	0.67947272317557	5.26551101595055	0.000933829239692599	0.0111607065668711	6.13472808147281	5.54804650119131
CXXC5	0.67936405228885	6.04082791972741	0.00019296981167467	0.00361410030221872	6.79641252180183	6.20196313809282
nan	0.67831330914734	-3.43738084206893	0.00439991278587626	0.033516865154536	-2.94488498514443	-3.30150260494438
USP43	0.67787368680838	1.80280017470525	0.000292145482474313	0.00485914558554698	2.61861837764154	1.79758618331753
CXADR	0.677868945880686	-2.83297421110332	0.0807427130789117	0.235728530012299	-2.74015259664997	-3.10262371758555
RNU6ATAC4P	0.676410216054429	-5.07710952665433	0.00102591294605402	0.0119132320921497	-4.41753754369985	-5.12181120787892
LAMA4	0.676322430233354	-4.52616967334781	0.0956370745868008	0.262555857466284	-4.73804195854574	-5.78089283065525
CLDN12	0.676245797497908	2.08521892550959	0.000228208835130978	0.00405136347130436	3.2126976967496	2.07872519962487
FMO1	0.675806770925987	-4.94816966401821	0.0131654593030399	0.0711919453092168	-4.03696773645684	-5.6417383560709
nan	0.67558918909118	-0.719356516916927	0.000364279793155846	0.00571335133276874	-0.135640160492175	-0.784659942403633
nan	0.675400172250149	-2.46979492303196	0.00109286272967034	0.0124790193515931	-1.49932093647993	-2.33091685053431
HBB	0.675265454477062	6.10048193536692	0.183523317461759	0.392705718472195	6.09469263026378	6.11190324688948
ADAM21	0.674399092909975	-4.82153323471892	0.00982401764108949	0.0585081029332985	-4.09490278063905	-4.92727743448541
PCDHGB4	0.674276680851463	-1.55788207438886	0.0291294188800726	0.12059753569344	-0.660954182043934	-1.50265388623415
nan	0.673544721940188	-2.12336950069738	0.019753873366279	0.0930474904568511	-1.3144193085777	-1.88644736992543
TRBV5-3	0.673541170576323	-4.9336436756194	0.00184747652413849	0.0182829328707369	-4.45078569014378	-4.9217636646897
CATIP-AS2	0.673379989897561	-3.61616275215859	0.000752974477522697	0.00956123685538662	-2.7250028041474	-3.46901199295276
nan	0.673372919126243	-4.00627130602361	0.0381914497509681	0.144006028276239	-2.98108089404585	-4.18258779727201
BOC	0.673350011426225	-4.05037815643074	0.0265114888930522	0.113215056801333	-3.82516558598687	-4.19650536059563
ECHDC2	0.673128396209271	4.06528427482151	0.00142762781308315	0.0151371864327793	4.92459615786038	4.34336831097038
KRT2	0.673037385249965	-3.73573714523627	0.0127817745977691	0.0698262455961503	-2.7103975200087	-3.78356328548479
nan	0.672797164742517	-1.72073803186005	2.99803251001519e-05	0.000926132547384803	-0.981175794660057	-1.65244390032761
nan	0.672023514949154	0.467445882050246	0.00103011729337628	0.0119412311987375	1.17751534454123	0.668666227846243
MACIR	0.671780309524591	3.742680195844	2.88475391622304e-05	0.00090277727967771	4.40419413691934	3.85528813755927
ICAM5	0.671371943485965	1.61393762346673	0.0308198144133621	0.125296065673712	1.76818644126687	1.35876693923197
ZBTB20-AS4	0.671137466497377	-5.12195269176963	0.00215678266049054	0.0203883969965756	-4.38470194318804	-5.62005427411361
nan	0.670810917530741	-5.72757918409284	0.000742113475693222	0.00946272249432011	-5.92136082501785	-6.16239493374131
SIX2	0.670760299743862	-5.22426669262464	0.0115530850853341	0.0654037965647635	-4.85602055986949	-6.00839171695394
PRTG	0.670715609792646	-4.92376425399065	0.0440623728944334	0.15848659653291	-4.42886437714085	-5.87471114427134
GATA2	0.670590591869661	6.13545387317938	0.0432509956380591	0.156558524133104	7.1192082570621	6.60527645964591
PPP1R12A-AS2	0.67050132529279	-5.54299307371005	0.00199774562241229	0.0193615035402581	-5.21010272651433	-6.12938070850799
FAM107A	0.670333241601938	-5.69527704412467	0.00210197783641649	0.0200560729397328	-6.04367443354464	-6.15165386838359
DTNA	0.670226070685537	-0.967568285686122	0.155268789023608	0.354954503179829	-0.665289574781878	-1.17127617911143
HMGB3P32	0.670210640680264	-2.43826400216409	0.00862584790435356	0.0531557578058878	-1.61015375432681	-2.30820181006303
LRP5	0.670032610200889	4.28979667446125	0.00270328231891995	0.0239160641442844	5.18626361864631	4.55830911386302
CDC42BPA	0.669337120405551	0.909495217238224	0.184019686338087	0.39341654583674	1.09430587657953	0.278354407708866
FRZB	0.669065685257746	-5.03177581163233	0.0468937159563157	0.165025740365308	-5.82794693058042	-6.01989649822536
LINC01825	0.668815976167399	-3.0666941219676	0.0304602244120015	0.124329149587949	-2.1764974377208	-2.99918156855092
RAB37	0.668651926746406	7.22900727530497	1.00366645606325e-05	0.000415691386024814	7.81727039274165	7.35931254532894
ZNF772	0.668208185660949	2.6107831682128	7.35826383746204e-05	0.00177593550517393	3.31158091952563	2.66817875333328
nan	0.668187558450048	-0.761970968897529	7.76575718066095e-05	0.0018359804221058	0.0713990056467207	-0.657913966549587
KBTBD11-OT1	0.667738152367354	-3.91777231702949	0.0101822977120551	0.0600343978284751	-2.71938922773801	-3.82781542260006
ANXA1	0.66661159916994	9.24451778611842	1.91126343108436e-05	0.00067210760572346	9.97594710888331	9.38020163357959
PDGFRL	0.666239993982489	-5.10629360571766	0.0112708401202635	0.0642504918189635	-4.75807769892875	-5.82151675726385
CLSTN3	0.666132514592674	5.75787081398098	2.43001159331069e-07	2.41905130363166e-05	6.45810133467198	5.71096347548436
PPFIBP1	0.665204438728924	4.34477178148527	0.00191237897035147	0.0187201922553526	5.33080392563686	4.44802452770237
PAPLN-AS1	0.664853999259496	-1.22532944361081	0.0416011182593284	0.15247834757609	-0.610085818110344	-1.01887558537575
C6orf58	0.664736481107172	-3.04093920103185	0.00511154389913922	0.0371777394810398	-2.17907580909323	-2.91483608378548
ABCA8	0.664680452929449	-4.87888323392163	0.0647387505433752	0.203528779236168	-5.42515095272661	-5.97393211481629
nan	0.664643768048784	-1.30030973874698	0.00911206556391669	0.0553889428407822	-0.578130033715391	-1.04324519834031
nan	0.664605944057581	-4.28698275259306	0.00446633504282221	0.0338550890622318	-3.74462962393934	-4.20520572779308
SSPN	0.664476337530363	-1.04273432125295	0.0282546196068475	0.118323053123271	-0.478595638874091	-0.934647671277994
nan	0.664361006938492	-1.16719122201831	0.00628350350004733	0.0428540303760089	-0.821278698903871	-1.14379077159933
POU2F1-DT	0.664012131962405	-1.86542635614948	0.000119194907745355	0.00252287114513639	-1.17016945779831	-1.85340214912821
LINC00623	0.663838157063169	-0.172872805416127	0.0035353465244252	0.0288925225825619	0.488088795928478	0.00823076742470013
SNRPA1-DT	0.663725232841844	-1.4778237983456	8.8259594885112e-05	0.00202526189412157	-0.766164385849071	-1.49516048724851
GAPDH-DT	0.663682191006634	-2.60099094441261	3.48988566786778e-05	0.00102341507330095	-1.78095207890623	-2.55072083124411
RPL29P24	0.663615232607341	-3.34924287222674	0.000224732934513772	0.00401455829982323	-2.65882439822433	-3.2825655776381
R3HDM2-DT	0.663343119921654	-3.14240541910114	0.000985019914274462	0.0115543524769509	-2.24030336823937	-3.08723458390147
ZNF257	0.663295547670679	0.68309521367843	0.0445737789497368	0.159675508404247	1.52068506728112	1.08931036204307
SLC16A1	0.662487755505829	3.46403400517611	0.00117940901951125	0.0131363923594168	3.93494158242834	3.57852120776968
PIGZ	0.662362257261916	2.20275504882772	4.3138501106195e-05	0.00119505403394767	2.96457662642687	2.27773177412714
nan	0.662181513883665	-5.15739692542157	0.0136964515861746	0.0729578529395022	-5.06229050370238	-5.93590399168054
SNRPCP16	0.662076620221691	-4.48153814800838	0.0109722720613043	0.0631819057865839	-3.65016281728368	-4.43889564952246
PCDHB15	0.66201753067564	-3.15452307075727	0.0726032835053095	0.21901762027121	-2.41485165370564	-3.38561514944296
OR2T32P	0.661955599831245	-2.39391916759652	0.0115519621835105	0.0654037965647635	-1.59328584281519	-2.1473208732058
ARHGAP23P1	0.661806448235095	-3.6580644666079	0.0118345506131223	0.0664255485977963	-2.8605342319643	-3.57010885235899
nan	0.661390092191231	-5.10485191833135	0.000519787624496226	0.00737329185057057	-4.39982709694556	-5.02546618105774
IGFBP2	0.661316702665211	3.35684778895915	0.0867064344030089	0.246261930945261	4.62417683742613	3.74147648389733
TTC29	0.660771484480797	-4.5196918125354	0.125559217493507	0.31102862205362	-5.38983211643453	-5.9140164204434
ANKRD23	0.660259149178557	0.67296669756601	3.15699987597869e-05	0.000955013812798315	1.50535900156577	0.728567158579064
nan	0.660105793055576	-3.30225803126373	0.000211090069560335	0.00385291058411867	-2.60985151914692	-3.24496819694571
nan	0.659997407963433	1.84231851323274	0.0250451072253262	0.109288925233513	2.95164227271786	2.16363696447115
ITGA3	0.659756799116923	0.745901017929836	0.00460667086125507	0.0345196770277831	1.47655125781153	0.630646986774204
MIR641	0.65973991098326	-4.43270500158701	0.00259028820046945	0.0232502199844166	-3.64214309843867	-4.39567496085185
FBLN1	0.659528804873526	-3.09041098568796	0.124952152497747	0.310233542120805	-2.00291720023637	-3.63303452776123
nan	0.659313360298281	2.13953699656101	4.78152995839194e-05	0.00129572509728702	2.94993196629204	2.1337436195836
RNA5SP345	0.659288923313101	-4.77387643092803	0.0021165418935451	0.0201491905348045	-4.05482131210643	-4.72088939517735
NUDT12	0.658666085142162	1.12861291273983	0.00599647439516952	0.0415250307331345	1.9110105350383	1.4154680772163
NFE2	0.658477436276887	6.81586230288045	0.000855383073319813	0.0105103901192612	7.59268841638425	6.94538248639998
PAGE2B	0.658457331453236	-3.82896868999191	0.00546191050849317	0.0389831854267797	-3.00996226722465	-3.75794728304538
nan	0.658374212481998	-5.22887300632503	0.0014066556491391	0.0149716001641239	-4.33357801216813	-5.68864353460133
nan	0.658322279269363	-0.459284685965774	0.00352523356178711	0.0288379750136147	0.396973127618223	-0.207333672979018
nan	0.658178460770812	-4.81515032827479	0.00105082376259463	0.0121186096897644	-4.03628353993611	-4.75536782452715
SLC25A29	0.657354216311088	6.02423757411524	1.340217298413e-05	0.000519787398001841	6.8334198940324	6.08684447863516
DOCK7	0.657276494619741	4.68628028295699	1.24492874508014e-05	0.00049019799929517	5.34507955919381	4.7678928927773
LIFR	0.657243014443136	-2.54236356911365	0.159757468101235	0.360993764139708	-1.93467576181895	-3.09061903705466
nan	0.656889377770712	-0.561723499887415	0.00373666681083136	0.0300473869055059	0.156430005928963	-0.439276446430847
Y_RNA	0.656092890468453	-3.72549258438087	0.00300704633224535	0.0257151135238763	-2.77487153599175	-3.68651588988518
nan	0.655266585355685	-0.483364728155654	4.5362533185681e-05	0.00124027894320556	0.25951307581851	-0.431373714300127
SNCA	0.654627849399765	3.53054645304967	0.0161361906273274	0.0813551131898976	4.11756432598021	3.79709978322575
LINC02249	0.654572920049062	-4.04029270571416	0.0345385524257374	0.13474815173609	-3.60719287787216	-4.31227419492535
nan	0.654540597788981	-0.357797054355543	2.0175620139321e-05	0.000698505370932861	0.401706986422925	-0.348744682162029
SNORD27	0.654325210660926	-4.03408797033497	0.00270087263283666	0.023908114069504	-3.34211698859586	-4.02112467069131
KIAA1958	0.654294182266095	4.36945549359926	0.000685331330288455	0.00894958951674468	5.05892186525341	4.59273084190116
nan	0.65392428276467	-4.0424008298264	0.0076828497527939	0.049187832730292	-3.18753679505974	-3.91246829686621
MLC1	0.653853382997113	6.28073476174691	0.00990030202801121	0.058868368031854	7.13374637068921	6.58243375461637
DENND5B	0.653788930713888	3.18331946116639	0.00199017708146925	0.0193134106824213	3.9990220778515	3.43933707923638
GPR12	0.653552171700792	-2.36054792745485	0.201357527959224	0.414782165539484	-1.47332245146913	-3.12618214141916
ITPKA	0.653540887104341	0.150413490040917	0.00842929417402809	0.0523734302921644	0.858637883938097	0.128820934756952
nan	0.653151422114971	-4.81265904500048	0.0115599032586595	0.0654203162148294	-4.58464158667397	-4.94333982834981
nan	0.653018394384766	-3.83098585222209	0.00391339883016529	0.0309983110304914	-2.99457300684342	-3.73824684641731
nan	0.652949006962409	-3.59855018894004	0.00716090836269762	0.0469207331546445	-3.05502942712959	-3.55053722961941
LRP12	0.652760575775548	3.11524016844456	0.00591894464190318	0.0411541460821902	3.74842140054444	3.22629428274187
nan	0.652679530267876	4.39219616002951	0.00019107206056964	0.00358907362149511	5.20634433046137	4.6005220124368
TWSG1-DT	0.652357478598154	-3.28620098655307	0.0169328481931637	0.0840205873664037	-2.68090220775134	-3.2952776528689
PBK	0.652069349417141	-1.00467546070674	0.0456561957275401	0.162115645463602	-0.166042085168033	-1.02902150978951
PROB1	0.651738154810349	0.455124814194149	4.20810458833835e-05	0.00117448829225936	1.28373073647008	0.476249586500677
nan	0.651381243926478	-0.386253889481208	0.00117543286340604	0.0131063118589525	0.1511844005499	-0.453783129027389
SHBG	0.651337665218922	-3.82512444146334	0.000774253220660852	0.00976076463941983	-2.78998167461735	-3.74897853340415
nan	0.651335093351525	-2.40598316665422	0.00464613613281476	0.0347628925720052	-1.86898739796967	-2.34206830468972
nan	0.650640716876022	-1.29539074776893	0.000210303534861153	0.00385017908056149	-0.413442134327804	-1.22893713604991
FOXO6	0.65063197258533	-2.52493969287488	0.0116683433641272	0.0657125370454491	-1.73832904369484	-2.59425085015714
ZNF727	0.650416645202895	-3.00749761366745	0.169425151241336	0.374160685527242	-2.6992211749756	-3.79349563743036
RUSC2	0.649797337686236	4.90235233174506	0.000676004624466219	0.00886575572384391	5.59285948350753	5.18139745382102
BCAN-AS1	0.649691438659199	-2.91794236268962	0.046402294354812	0.163846349964765	-2.35927100990102	-3.07914428428329
ZNF497-AS1	0.649669140245459	-1.63424630662168	0.0021119115060644	0.020122240046989	-0.88603906673726	-1.47555158416897
PHKA1P1	0.649553250828095	-0.900291501088485	0.00115541188475896	0.0129637986320714	0.134974752867381	-0.86400176753685
nan	0.649461313071833	-4.65341612897709	0.00230209478144938	0.0213816931694529	-4.03135332356293	-4.65318765899092
HOXB-AS1	0.64920404916888	0.479511489034549	0.0512530567615208	0.175320218716539	1.51129726514402	1.1058370283223
CXCL3	0.648501787612851	2.13773760493091	0.0946413163311487	0.260718252609409	2.87313137954685	2.31838837952381
PITPNM3	0.647146719544462	-0.21041355307322	0.000343623300912159	0.00548685126082871	0.440854048854561	-0.153729929498393
TM4SF1	0.646943854263888	0.572946158360356	0.201353526417289	0.414782165539484	1.99933072873018	1.01905296857603
EGR1	0.646700617333948	7.25834953953981	0.0194064971917938	0.0919171492009456	8.27899595064618	7.31515901754156
nan	0.646656521463587	-1.02641300242397	0.0458293786587176	0.16247321095241	0.48202536288161	-1.05434195611012
nan	0.646422594830186	-5.04577210402693	0.00614214251210745	0.0422074143785704	-4.40267728020846	-5.20670197125364
nan	0.646390029597101	-4.77039548410101	0.0102393984663802	0.0602811258738993	-3.99335892068645	-4.84105558329428
STEAP1	0.646370295966455	-4.54728256505088	0.0605105491313665	0.194968104327611	-4.19541234290809	-5.37384345398335
ZNF474	0.645253447156632	-2.62999482182515	0.0171084118320214	0.0845167133177228	-2.53433751499983	-2.76057465723979
nan	0.64452104578439	-5.39537123979243	0.00043068492565675	0.00645151223287521	-4.64700216208457	-5.86438877183906
JAKMIP3	0.643690140881264	-1.42896191560274	0.0010925731799842	0.0124790193515931	-0.699445796698644	-1.43633284108662
SMOC2	0.643652647373721	-5.44679947001578	0.0152780940810978	0.0784674678862016	-6.14947191065346	-6.11648701951252
RNU6-45P	0.643609878764377	-4.56566599471937	0.0040420798748822	0.0316313729047231	-4.03771969302574	-4.55140248633683
LINC00665	0.643555228484491	2.58312696738578	0.0181374782426422	0.0877905237460917	3.52779695994804	2.93900597797236
KLK1	0.643539020330693	-1.88071999908321	0.0705740335347299	0.215062010811438	-1.43577723548435	-2.07051235600025
ALDH7A1P1	0.643414190848783	-0.456074262972336	0.0325258259664285	0.129649909587353	0.560393225632075	-0.188365690240094
PPP1R9A	0.643367362308742	-1.470009524999	0.171537198736243	0.376544522881862	-1.30374642720489	-2.09778281794083
PAQR9	0.643203337302272	-3.51790870946025	0.117401989375157	0.298282887044711	-3.45580725618952	-4.05227699800582
KIAA0895	0.643099018862638	1.11380767918128	0.00858478798590565	0.0529885327762772	2.00949144241517	1.07197611164865
LINC00342	0.643063719898399	4.32737979481356	6.56060598032481e-06	0.00030163567850785	5.00285973224771	4.33330210254305
CNN2P9	0.642814361487305	0.753441323220282	5.70491153028065e-10	1.84027280786399e-07	1.37721946282752	0.734064958810285
nan	0.642761401575243	-0.464944466113265	0.00145506004410266	0.0153600863308861	0.246934362617036	-0.428337227879346
RUSC1-AS1	0.642406619906192	0.881018933064549	1.0594171370303e-05	0.000430282398463591	1.66872673463182	0.998602968229498
nan	0.642076936774976	-0.906053181677892	0.000232275607204309	0.00410773962598322	-0.407237363012994	-1.03454442385397
nan	0.641884351047974	0.183240502303749	0.00757295803302891	0.0487442933189694	1.25882854259234	0.190453542691142
C1R	0.641697142065347	1.36052461893705	0.000973969931076746	0.0114728733313773	1.96260228014091	1.41230954628024
nan	0.641487576672048	-3.62746900475674	0.0139445721410054	0.0739040294133411	-2.85960496920392	-3.41053517144015
FBN2	0.641028620746518	2.90810972853626	0.122075425462095	0.305854098088301	3.2815535582633	3.38313300684414
EPB41L2	0.640928612983084	4.93840165564682	0.0192758715050619	0.0914323661507783	5.6001834592181	5.36051412696633
nan	0.640740676285522	-3.96833914824116	0.037770391897295	0.142935263098754	-3.51420994098454	-4.08686143249511
COL28A1	0.64047920018801	-2.62307217266632	0.0222684847597221	0.101009076084256	-1.86398053137823	-2.67248116656431
C2orf15	0.639999131472966	-0.942640047884693	0.000136926529749546	0.00280440245423551	-0.366883541118257	-0.845699777661603
RALGPS2	0.639917076319874	4.79528544180175	0.00127675860900651	0.0139293326227481	5.58781677576101	5.02011416716058
nan	0.639596275635148	-0.268183172789787	0.202344711880573	0.415766907635917	0.776325060861954	0.395389078699634
LENG8-AS1	0.639507332734536	3.10294789325608	2.36039932602664e-08	3.93963565122099e-06	3.85079280531298	3.0403826126253
nan	0.639486586931	-3.85783014410017	0.0958274396618733	0.262863770819681	-3.31029833763116	-4.34000702151136
nan	0.638226917673094	-3.52893669574534	0.0250749765974747	0.109366284191248	-2.27766090445768	-3.46347186465191
MARVELD2	0.638200771354072	-1.04967261323539	0.0249249004721232	0.108991209728726	-0.275294829445903	-1.19571712685404
CCNB1IP1	0.6381105517777	5.58033165609422	4.22014088995737e-07	3.77539430870106e-05	6.2880407820291	5.69085738044095
P2RX6	0.637967183247402	-1.5747626224113	0.0107747955444304	0.0624521148798463	-0.94495099080912	-1.58333440049079
CA1	0.637760278073028	2.94300696515152	0.22613308032379	0.445269679159117	3.00917544948909	3.0465541076802
PCSK2	0.637755623663939	-5.75932354568541	0.0080331873179782	0.0507241423195055	-6.17423775780895	-6.22041329387412
NECTIN1-DT	0.637753856545383	-4.17722213787707	0.00958827253207845	0.0574611230629096	-3.56934033999359	-4.09922831416087
IGLC7	0.63757564487836	-0.897771269779444	0.107415263005519	0.281748807139105	-0.294555011842927	-0.694018392964991
MITF	0.63746582956324	3.22935978995049	0.00485258569670875	0.0358618879146155	3.82877362955436	3.47163653095002
nan	0.637297846594718	-4.16298805678504	0.00251465579572743	0.0227758295451036	-3.69265898070438	-4.06315780773457
CP	0.636586431344276	-0.145268229991057	0.113468482668888	0.292346260392893	0.205821328298977	-0.0925920216768945
KBTBD11-AS1	0.636175903979301	-2.35369924408755	0.0346268417155347	0.134967036815703	-1.08483352951605	-2.23834714978014
nan	0.635713383409699	-0.559993148664985	8.83229352750369e-05	0.00202533002912299	0.0354120797079361	-0.561623473339796
TMEM26	0.635624545827047	-5.13846133578976	0.0291191939382999	0.120574021012353	-5.33234396471666	-5.98596950246794
RN7SL403P	0.63550638031532	-3.46006192716378	0.000412156634477977	0.00625374526163146	-2.68086223238728	-3.3238397058471
nan	0.635398460145904	-2.82070064898576	0.00549560580883424	0.0391769196078987	-2.30254288612979	-2.67707246897182
PKP3	0.6353716327709	-2.56265776879515	0.0587029015400012	0.19120047969553	-1.79347902215736	-2.41265475183083
nan	0.634922723202927	-6.01655763344199	0.0001277236222387	0.00265948026987894	-6.08005863241942	-6.26786677081586
GNG12	0.634563300567526	-3.32471106863978	0.062217239566876	0.198465717694167	-3.08644550704786	-3.51957860579759
LRP4	0.634533001124229	-0.379136531180162	0.082208493123798	0.238430926542507	0.432347937819186	-0.550088595763845
nan	0.634185594883326	-0.457540124934817	5.87126682610543e-05	0.00150588118870172	0.248968425318756	-0.407049220592956
nan	0.633705174490333	-3.79698389187546	0.0106204050252931	0.0618779693971057	-2.73443230077127	-3.73145714317946
MET	0.633399398367263	-2.49834734306956	0.125174851131064	0.310511195254456	-2.08024384026546	-2.97018921841414
PROX2	0.633248049282936	-1.69483482492337	0.00456071691970284	0.0343055899601325	-0.881974845126632	-1.65577323874584
nan	0.63305885385366	0.206726992852614	0.207351013990547	0.422544684131701	0.675915856435224	0.325832452486984
THA1P	0.632183513412458	-3.56070252928838	0.00624045990596488	0.0426471682471603	-2.78393985877148	-3.49414291487283
nan	0.632139331686933	-3.50237612244252	0.00424964017967043	0.0326988368687118	-2.66816922232553	-3.28915523398057
BRWD1-AS1	0.631872382301522	-3.95507035971618	0.00288048698228248	0.0249139910673944	-2.90218382232643	-3.82712328657385
ZRANB2-AS1	0.631368638708665	-4.24880268811962	0.0045303591639698	0.0341581929434933	-3.47074013795205	-4.23809735150003
ACKR1	0.631322148889426	-3.3281312018628	0.0928114023708825	0.257346634163019	-3.20866859510475	-3.64079425008314
DHRS2	0.631183589691525	-4.14409955282258	0.0272371338064489	0.115328961875394	-3.25085285555908	-4.25944676287866
nan	0.631108730884051	-5.44595090503233	0.0010368299172993	0.011986068251398	-4.6616741082282	-5.99912309786086
AMOTL2	0.63083887825756	-2.63354304500594	0.0829018077145372	0.239698914145945	-2.11270639655324	-2.86776287168526
TAS2R31	0.630823561214564	-1.4907811325707	0.00106367160044712	0.0122269457494615	-1.0571792569957	-1.38305834178351
ABCA2	0.63062864207628	6.86951291273938	1.58712172871279e-05	0.000589492668652918	7.4355713271675	6.85197850203298
KCNK5	0.630272503790148	3.93778701904914	0.0205173271296821	0.0953873739670977	4.84432832206752	4.10860707782662
NT5M	0.6300578857899	3.05398497861314	0.000744712439129927	0.00948504666208458	3.77287396681318	3.08904388677814
nan	0.629984149248017	-3.00357234289918	0.00220875462900429	0.0208037466128972	-2.32651723964003	-2.95835266460571
PRDX2P4	0.62995230344824	-4.78684702727806	0.0106301902328147	0.0619027290280279	-4.11344055280937	-4.83590223735776
nan	0.629206259736493	-5.43331103135611	0.00844128344610399	0.0524034376480193	-5.25839755128643	-6.07358949760688
nan	0.628992735254143	-4.1797655332098	0.0122503801130906	0.0679635773166801	-3.33514539608295	-4.27673218162554
TRIM10	0.62869821115465	-0.426865122706519	0.164366814575941	0.367220158190841	-0.574857250822272	-0.345388089724982
SLC22A10	0.628603657686717	-5.47513280358845	0.0384174760290518	0.144568646755203	-5.85760704531267	-6.15978030015094
TWIST1	0.628406905703248	-3.03660638328732	0.117868227691914	0.299088064640218	-2.26928616120118	-3.5639985276379
DNAH3	0.62800253011871	-4.03361877074625	0.0525222658831006	0.178053453501037	-3.07163781008138	-4.35566788938533
nan	0.627859789073858	-0.878523290399423	0.00568551142670301	0.040031814769877	-0.421962673369477	-0.806498794213602
nan	0.62784467315002	0.571085617087909	0.0344716741072214	0.134586224638968	1.19394194159132	0.649278588853591
nan	0.62727530482094	-3.12276402311828	0.00574652630090169	0.0403314778959518	-2.28059646588448	-2.99838269746658
APOA1-AS	0.627199489891498	-5.05905837250418	0.00434911359411607	0.0332506980071572	-4.29010731635514	-5.27785264299922
VPS13A	0.627077068354411	6.08187644342951	3.1605613931313e-06	0.000176717522694615	6.73097463868758	6.20224819586487
PARD3-AS1	0.625976430078936	-5.81113809518535	0.000848511923975523	0.0104435156218917	-6.01602351716236	-6.20089587296736
SLC22A3	0.625674282644854	-4.65781236837505	0.0856810243778063	0.244403282529262	-5.42418543575631	-5.79718337111768
TSLP	0.625513925574791	-1.70101908123691	0.123702462752767	0.308250034942423	-0.987224315863537	-1.39638826759615
ZNF853	0.625512679294067	1.30519408406262	0.00451834896206652	0.034102484461633	1.83201385632095	1.23375575916189
TRMT9B	0.625429493566509	-0.0712680351038093	0.184931669545576	0.39451148734039	1.19722488154511	0.737748756313993
nan	0.625160070037713	3.61407730768633	0.062872948000256	0.199721774407025	4.46283723394584	4.08326729807544
RDXP1	0.625114297805399	-1.67035277958316	0.000163765026836473	0.00319603788267015	-1.19480744713318	-1.66893440110468
IQSEC3P1	0.624913875245294	-3.38996525424285	0.00440116038976827	0.0335187579468663	-2.57558463603165	-3.26262898870075
PHOSPHO2	0.624630276916775	0.613500247333148	0.00017127407872877	0.00331175953498143	1.49263433478232	0.730721925411757
nan	0.624332268709943	-1.88773998016751	0.0439431145966083	0.158142416701031	-0.858305049357215	-1.59526809411854
NPR2	0.624255052081737	0.655306912045539	0.00580976794578357	0.0406817146827692	1.55009993703905	0.690764923829011
PTMS	0.624093855448918	4.58084866016055	0.00330786309794668	0.0275501964274864	5.06419517901432	4.5709226686217
ZNF273	0.623758431134169	4.09584710309457	3.50412243687221e-05	0.00102669257215885	4.81354047553927	4.17348943281969
ST7-AS1	0.62370254067051	-0.13417537118489	0.0619737517176599	0.197952530003242	0.847164168013151	0.0804713581269119
PANTR1	0.623531452165675	-5.56527398928411	0.00597032836207856	0.0413827636138454	-5.82794693058042	-6.10978678740489
nan	0.623316145815035	1.95284652093725	0.0034858265776293	0.0285992932321614	2.76670521881959	1.91866936247787
ANKRD24	0.623177360448906	0.324736055628378	7.12056629638793e-05	0.00173479127168644	0.940839267933164	0.267130724422295
SH3TC2-DT	0.623098376580526	-3.08467515556602	0.0900601803638239	0.25261133782032	-2.77375682848051	-3.49624365441836
PTPRF	0.62258146073994	0.825917278952213	0.0434254632730109	0.15695296723583	1.40774794168129	0.525764056530689
nan	0.622172575087492	-3.53542681856	0.00379632082243733	0.0303235645121732	-2.94484259510096	-3.40185186756005
TMCO1-AS1	0.620982357051025	-1.45130841100519	0.00327794002563418	0.0273767535839138	-0.544395296705332	-1.32260115265371
ITGB5	0.620760060672919	1.82565908857268	0.0380201992773489	0.143605014523669	2.15425381047372	1.90321126581988
nan	0.620595353428563	-2.29729876968997	0.0129459847453207	0.0704023174316777	-1.47225358002039	-2.33417248417834
KDM2B-DT	0.620306462567782	-0.866104426899749	0.000951315851516622	0.0112884942749932	0.0408079942435141	-0.787932379502203
ADRA2A	0.619845584189576	-0.692693916447314	0.0980449680939349	0.266589847687869	-0.0727062956211392	-0.880842497127343
LINC01122	0.619645355614838	-1.19413626989943	0.068538549269378	0.211122142217344	-0.669248928211052	-1.2415987864804
nan	0.619524838902822	1.48476252749926	0.000616753310290063	0.00832964575427175	2.32108216552029	1.60464830232689
MRPS30-DT	0.619431145435724	-1.27786244112999	0.012944494659805	0.0704023174316777	-0.834217256527418	-1.14404743001556
CASKIN1	0.618817091171393	-2.09311030354237	0.00751399981347622	0.0484940960966881	-1.59462684176921	-2.19137753991265
ARHGAP5	0.618795240204881	4.50248895426889	0.0294824124640866	0.12166651939986	5.77210717475498	4.99998604822541
nan	0.618605389017344	0.210419834401176	0.0108156347441631	0.0626239065235044	1.10036817730853	0.579683765022974
ZNF704	0.618505202558383	1.63881575102356	0.142125526793971	0.335871173068762	2.50774900579376	2.01261829806816
ITIH5	0.618457930728381	-5.16921094313824	0.055146928652653	0.183618814701328	-5.98478959766671	-6.06075021010499
AVPR1A	0.618017293401206	-3.58542662942315	0.153280616201583	0.352084784194324	-3.71907906343798	-4.12030148061973
RNU6-1004P	0.617462825871695	-5.18717553376514	0.00285893814188821	0.0247924495182739	-4.49507256572729	-5.5362813601401
INHA	0.617377000744795	-3.78485779454577	0.0435235797044242	0.157121387272573	-2.72181353443474	-3.66404140758058
YAP1	0.617123764607964	-4.67714513099103	0.0896845157945267	0.25186138756695	-5.02133706701417	-5.56981041461232
RORB	0.616866477059838	-3.6929555302872	0.11483904865171	0.294205452781029	-3.94226826665602	-4.16140190878501
PDP2	0.616602430482193	2.15926514340621	1.23823848960886e-05	0.000489286511771471	2.98880823074896	2.21725065455687
HSD17B14	0.616260322696977	-2.67180388550404	0.0399266848254245	0.148249325064878	-2.0616157425228	-2.83479552579001
KCNJ12	0.616220234001515	-1.79544843587893	0.141802683780083	0.335522026708896	-0.831599127191116	-2.07929044974206
DUOX1	0.616088783780981	-3.65445166206016	0.0812333854135422	0.23656402898034	-3.0538984057091	-3.9647502331134
nan	0.615854146633615	-1.9854918316801	0.0105462405681695	0.0615634728694888	-1.12959370971849	-1.84241347345994
SPINK5	0.615425753775524	-5.16895326890725	0.0290040882598795	0.120245817219777	-4.51181692200976	-5.95244779029795
DIPK2B	0.61492715805131	-5.32097251082096	0.019041803415249	0.090740684797553	-5.94361520854308	-6.05368246879443
MIR23A	0.614576795270452	-1.64809060416798	0.0182633254875171	0.0882058549753502	-0.850912442509546	-1.6263375086407
INAVA	0.614250215207524	-0.773385749622466	0.105665817690076	0.278855248167965	-0.245733400939282	-0.707321929148761
SLC8A1-AS1	0.614169620572918	-4.11518147871439	0.046898874364048	0.165026582459103	-3.79520855583609	-4.2527614815758
ZNF132	0.614036574652896	0.642183328524488	0.00565701184346877	0.0398951930470234	1.42606411992161	0.800576241020881
C12orf57	0.613856446850756	4.72538716057149	2.88738646660503e-08	4.55345365110849e-06	5.32046247551494	4.64694703743029
PGAP1	0.613183693393399	2.3214032034308	0.00270059260463236	0.023908114069504	3.09964304273799	2.28669995251541
ZNF256	0.613151436990966	3.24906446019238	0.00557011274485777	0.0394821138870708	3.99222981893033	3.38761139811979
RNF213-AS1	0.613128755840787	-1.83896609653182	0.00131244811953823	0.0142215793004743	-1.41671507974894	-1.9412008165133
NR2F1	0.612773986820252	-4.78280177861711	0.077568637017012	0.229477304642568	-5.38983211643453	-5.75858583972648
nan	0.612707993468116	-0.349490804594058	0.0153078056596078	0.0785839731091846	0.214121275536665	-0.206424276493831
ZNF737	0.612615308592505	2.97113248701388	0.00752752136523657	0.0485547561547695	3.67436725628188	3.19879451748763
HSDL2-AS1	0.612535358828072	-2.14341849951145	0.00715037591603582	0.0468883524689542	-1.31582911548609	-1.97666154958545
DCN	0.612520989024123	-3.72533544521109	0.19098522426221	0.402668159432802	-4.25792962909144	-4.78047492078916
nan	0.611559585029332	-3.75867445264795	0.00757555405801127	0.0487442933189694	-3.06538833689977	-3.72632616252544
nan	0.611478950461406	0.074597277766006	5.13195004333515e-05	0.00136423660898421	0.540772419923152	0.0261577425553146
DYRK3	0.611341424117045	2.14353090948342	0.0140040726047119	0.0740524286602723	2.74819339768837	2.41815226689308
CCDC148	0.611239958826488	-2.91173696596848	0.0142772060495577	0.074851024933671	-2.37837479423745	-3.00690074880432
DNMT3B	0.611121451615642	4.55914584751111	0.0260269021440468	0.111886024174025	5.14576415941987	4.74108700461563
LINC02614	0.610984766393705	-1.65405068776455	0.0134627728608225	0.0721708106220841	-0.440078474025373	-1.61262378839611
P3H3	0.610646265772369	0.976575945802059	0.0533540255589995	0.179656815161429	1.51157221070783	0.890606286544743
KANSL1L	0.610457042104875	4.39258505478552	2.70055076197996e-05	0.000861606470727729	5.03851032802392	4.40449105041405
IFITM10	0.610233256368505	1.40552965606723	0.0357351495466989	0.137703055018683	1.97950292821079	1.15059593894264
RNU6-1219P	0.610116808079272	-3.85603148243386	0.0228728851271583	0.102761977669762	-3.20905716109467	-3.70155915014829
RASGEF1C	0.610027193037352	-3.99070133992875	0.0614336657751392	0.196789517752733	-3.42694823257144	-4.13574068721914
DPP3-DT	0.609927718934503	0.803133713219728	9.77453784386564e-09	1.85263387336726e-06	1.44708544348856	0.798735358744909
UNC5C-AS1	0.60985534854916	-5.03920786295609	0.0911041229868578	0.25442069969796	-5.83542072709905	-6.0662347579562
KIAA1549	0.609784399411182	3.2584498039195	0.026318877786006	0.112693336221825	4.37137808899453	3.6741222251471
PRPH	0.609532790908882	-3.86166397337516	0.0527717182829802	0.178466290822321	-3.15712264075949	-4.22768169587386
nan	0.609498328869406	-1.88443287322928	0.0146921646201637	0.0764501693558347	-1.07945125918264	-1.86389401342398
ZEB1-AS1	0.609449396997009	1.71943115082601	0.0249728193294617	0.109129626529215	2.59530074365624	2.01114134942982
nan	0.609134465982879	2.4426302891734	0.00777281028422506	0.0495839968463933	3.1588010413114	2.40752541433588
TRHDE-AS1	0.609056621615047	-4.66202219638814	0.0935953947224882	0.25875058114133	-5.16816054410499	-5.60601684959649
PRELID2	0.608863010096109	2.73631440007025	0.00163799046872138	0.0167025240865243	3.41128379292899	2.8849694309886
MMP17	0.608356617229577	2.07253027116319	0.0414861115500155	0.152139928976817	2.84061021617444	2.18133243614349
ZMIZ1-AS1	0.608224884521235	-0.58920135862113	0.00377780144528971	0.0302332258794321	-0.0457216960115523	-0.599309883896345
AKR1C3	0.608202751521508	3.70288164619049	0.0185861504422774	0.0892795210534824	4.65972119825159	3.9907200811979
TRGJP	0.607919022103807	-2.62398548807102	0.0386208871828339	0.145106229500472	-1.77265227130357	-2.60132748419616
nan	0.607717967298465	-1.94555918397937	0.00609807768372775	0.0419992424827958	-0.982188314525574	-1.62762058882965
MLLT11	0.607693543064604	2.9123758945927	0.0016687284792749	0.0169131429071644	3.25730380816669	2.94003884943891
nan	0.607680149863477	-3.51012208431874	0.00456917468957632	0.0343473049050793	-2.796759593662	-3.37623913411072
CAPSL	0.607506416651106	-5.24366547320025	0.0201185677480979	0.0941729748588237	-4.90958168590981	-5.97522567090472
ZNF486	0.607172581707085	2.24267187921971	0.0496120936108761	0.171409527956506	3.41552046130063	2.75656866657027
TARDBPP2	0.607026694098075	-2.56665167733553	0.0285941376525344	0.119223978370274	-1.76541633055217	-2.59728062249491
CXXC5-AS1	0.606803691088284	-2.73300189756486	0.00778977037761774	0.0496638572079665	-1.98366425843373	-2.62747252982282
nan	0.60633391373368	1.85529862334132	2.67296871435721e-05	0.000855656053714272	2.59460476192563	1.85588938211649
P2RX6P	0.606320765355727	-5.38629270406602	0.0124757700390836	0.0687478865425717	-5.85270200602665	-6.01989649822536
APOLD1	0.605856181252967	1.76898968241268	0.000274818666992262	0.0046399681128618	2.55053656851992	1.70990182276911
nan	0.605758784324403	-4.92942073589093	0.00313126671478337	0.0265138151811087	-4.28888958984083	-4.85599474707796
GATA5	0.605526291485455	-4.62233113224513	0.087234811720476	0.247216883223393	-4.33889362936895	-5.37751392308713
CFAP36	0.605284298749604	3.916394243277	1.12970025051955e-06	8.01251247450948e-05	4.63968332273446	3.9175749655442
FTOP1	0.605029862158505	-5.10303290486755	0.00296199474670284	0.0254335806916783	-4.48714632304758	-5.13480137338122
RCN1P2	0.604789116911464	3.59391537120674	8.21152808255467e-06	0.000355917757252641	4.29123468474959	3.6245133889071
LINC02679	0.604742598066413	-5.09480679434828	0.00588646199587196	0.0410388667991505	-4.59051614878285	-5.32251902943067
COL11A1	0.604548289020115	-5.44130960820015	0.0414014927472856	0.151962503138505	-6.10985594478976	-6.14822340717002
nan	0.604510488895131	-0.661313058848701	1.04935237479935e-05	0.000427379207735573	-0.109615783153664	-0.685515769413873
nan	0.604438122351797	0.285665370912369	8.89402605881686e-05	0.0020353123207448	0.998265841492751	0.352575003969855
NLGN4X	0.604106562323908	-5.26746572778823	0.0338801406747599	0.13312379472439	-5.98478959766671	-6.04297913591278
LINC02076	0.604055004778959	-2.74574398946283	0.000804610599145799	0.0100308719361365	-1.99674078049257	-2.68082204592448
BCL11A	0.603474218443124	5.51992316046683	0.00241495549971468	0.0221055735619176	6.21380802444635	5.6997210010287
ZSCAN18	0.602965375888667	4.52409658384426	0.0081636673682396	0.0512970055946249	5.44634724416808	4.92471857274281
nan	0.602866541377491	2.00967806419046	0.000120662028364332	0.00254429272631465	2.54172198210119	2.07623256469931
ZFTA	0.602434976072554	4.30272938360597	0.000466563676317511	0.00683246537934502	4.814024199704	4.32923257478219
ZBED8	0.602422254277714	0.104279599797102	0.0154432915951326	0.0790376119654477	0.746012869189326	0.250915930045582
KCNJ1	0.602372831817183	-4.16354704341408	0.0315723493670513	0.127258345180306	-3.54837682233073	-4.14998691260994
BRD8	0.602142073643543	5.46128446376443	3.12851928303032e-07	2.93399407731165e-05	6.22750197654561	5.49251316109421
FAM110B	0.601494956910389	0.216924916360121	0.137496370978475	0.329551207657775	0.656119345780437	0.309816584412215
nan	0.601435776327197	-0.748530440447277	7.64716989797225e-05	0.00181562105971106	-0.213436334219082	-0.678538461875381
PPP1R1C	0.601086562757669	-4.49691980792408	0.0467777616754476	0.164761992678454	-3.67636041253852	-4.69057277261072
RSL24D1P2	0.600901582888186	-3.91582875156952	0.000435561938279309	0.00649144020675	-3.34652560775881	-3.79786601967916
MZF1-AS1	0.600491696627972	0.422741837462756	2.62633133826259e-05	0.000846380055101185	1.07181644626824	0.489789320399476
nan	0.600477698091233	-3.0168273149518	0.00912498137331109	0.055437318926447	-2.02670849312435	-2.82413137207232
TCIM	0.600302322816716	-5.85322593209568	0.00343331970553369	0.0283241250291512	-6.169829138646	-6.23246515861801
nan	0.60016009661421	-5.40355950609208	0.022299000242416	0.101051851969819	-4.93424469234906	-6.08363723626934
TIGD7	0.599877086220983	2.32606551122423	0.00445603311239771	0.0338138427628859	3.08106723926756	2.4679460779804
BMP5	0.599447644797745	-5.4120112685459	0.0539140969959286	0.180798693124691	-6.169829138646	-6.15978030015094
FANCD2P2	0.59938497734464	-3.18692804753108	0.0121918810188727	0.0677735251733459	-2.36214969449615	-2.99020774966608
ZNF528-AS1	0.599135994102208	0.819714337433528	0.0110476350258139	0.0634712851439233	1.41130368447449	0.953677182265487
TMEM161B-DT	0.598859595982704	2.74508329205762	7.6191960882127e-05	0.00181464960838823	3.48724663684212	2.79483912731441
C1orf141	0.59842627420105	-4.63861033606352	0.1157018099256	0.295603101011653	-4.5169672013889	-5.77593967479088
nan	0.598147322874953	3.31518757001008	0.00634087238445953	0.0431313030725564	3.78449591387897	3.37578247842491
nan	0.597990865006946	-1.89664228189994	0.00657544050124356	0.0442957586216303	-1.03428068784551	-1.7094238440678
SMAD9	0.59777890324473	-3.1771073818678	0.0735405957891409	0.220895369426965	-2.36651882624851	-3.37896142683155
AP1M2P1	0.597602312787334	-5.72210151100577	0.00127861924991403	0.0139450970728596	-5.8305556631771	-6.14679722626046
TEKT1	0.597424760886303	-5.11881428504543	0.0130064543885507	0.0706444084504427	-4.73130142240517	-5.67597567759533
ZNF717	0.596906006893511	0.928210644954528	0.00347387244864414	0.028550091354021	1.36881851862761	1.03497432451833
PROC	0.596651052903914	-1.96843777581101	0.0551491348792948	0.183618814701328	-1.42154648310619	-1.83783078977896
CORO6	0.596579943062309	1.44063510573896	0.0035121311761812	0.0287518244749943	1.86557147885324	1.28664199702894
BICD1	0.596556732147076	4.12250375533993	4.39553027596309e-05	0.00121167830483163	4.95406624712712	4.27733396124993
LINGO1	0.59642102305506	-4.64980476836143	0.0340756181660508	0.133512488802844	-4.58849481018849	-4.78197208035466
DPY19L2P3	0.596081984297777	0.213816903784885	0.0014482042144014	0.0152973409901569	0.84265157423113	0.324759948197109
TSPAN3	0.595511705187861	6.47721644738076	2.39829379108293e-08	3.98306733184407e-06	7.14562872298282	6.57362758463167
RPS29P7	0.595405651251478	-5.84044515316618	0.000364710240863064	0.00571742951424021	-5.07866816136623	-6.18801309794559
nan	0.595234632761006	-4.9675296222336	0.00857158695474522	0.052939012021225	-4.58284529933048	-4.99187210053807
DND1P1	0.594865031596584	-0.623415059715035	0.0143809646683551	0.0752304074058905	0.293449048604035	-0.408941660855673
NCR2	0.594714494257439	-4.39404684630191	0.235576142772603	0.456589545192403	-5.46504650619212	-5.99172304541838
TTC8	0.594615768539452	2.5946009854801	0.00327575686884315	0.0273767535839138	3.45840392882671	2.86941101430574
GULP1	0.59453447689446	-4.82163238956614	0.132849016156114	0.322303933613345	-5.62125800031067	-5.98400006916515
nan	0.593965653791133	-4.0226380799811	0.00236021382313526	0.0217468973739471	-3.28759273789897	-3.90116107262883
nan	0.593907034116784	2.34392153794751	0.00131065139225543	0.0142112905324451	3.03110135296037	2.42488206626113
nan	0.593679092919977	0.556205286509106	0.000955362941337257	0.0113212702069877	1.26788834912565	0.519394031242109
CHIC1	0.593654073776622	2.16360309370045	0.0130823832998916	0.0709160564275188	2.98958086887604	2.58089581782839
ICA1	0.593611330116888	3.92871621060798	0.0279381076742778	0.117422655506975	4.63921004698354	4.47274186728266
JHY	0.593428614859317	1.72135499665714	0.0277295404783129	0.116765485624004	2.38536512803724	2.05681158975272
SLIT3	0.592925162996092	-4.74374953853136	0.0581658287262864	0.190031895789276	-4.80916835295918	-5.22761797563159
PDGFD	0.592874489521223	1.87229717760547	0.0709110656275208	0.2156580935248	2.86504155079041	2.00682353109556
CA8	0.592470288143916	-0.0234187443984086	0.135659059673687	0.326828734932342	0.660558345601704	0.0710313003471138
GABRE	0.592197907777098	-3.29790357305467	0.247719854898887	0.470300980564057	-2.76632977805486	-4.37579886062241
nan	0.591895892386686	0.494024441809553	0.00104567616152259	0.0120675417498314	1.05354368467854	0.634515660114451
nan	0.591778472356347	0.458383662347708	4.62066646406739e-05	0.00126041824098358	1.03100257059967	0.374165157412057
nan	0.591718163091667	-4.35464423052096	0.109646672038163	0.2858052601795	-3.96184544965558	-5.10007659321075
nan	0.59171102648881	-5.23205185713562	0.00232439356245094	0.0215054482165207	-4.62333371124825	-5.36040789488957
nan	0.591701602982893	-1.31818470386397	0.00395706437015018	0.0312136363719253	-0.762716641472564	-1.2539690785783
C9orf43	0.59167027514481	1.74205084920149	0.0194622629380428	0.0920834539770629	2.72814993987772	1.92045722069713
PAN3-AS1	0.591608711092431	2.42912288086102	0.00151289709829931	0.0157966610189061	3.45636473528561	2.46086441057347
LINC01545	0.590976336724948	-2.91507598507657	0.013794418304782	0.0733051077599917	-2.0822136856208	-2.66080795903664
nan	0.590941372273591	-3.78670592303851	0.0238572918213664	0.105784354483637	-2.72490702933108	-3.63372492789688
ARHGAP5-AS1	0.590529428508734	-1.19267905919558	0.0615884441601613	0.197110647237963	-0.0655153249298441	-0.795882979591545
MED12L	0.590387677313161	3.44111505632002	0.0940089384709515	0.2595729932365	3.49048588918027	3.61823942481311
FST	0.5902277719922	-3.69625910303515	0.0753017795442286	0.22441361820643	-3.20179252827805	-3.9772485666963
nan	0.590128194702041	0.193521394952089	0.00246773913462286	0.022472234660241	1.1141607441499	0.382535824226682
GNPDA2	0.590116474436325	3.4704399893603	5.56174896108819e-08	7.64694894043388e-06	4.07540534575936	3.53196599379229
MYL5	0.590106204448252	2.80548935632762	1.5163776264885e-07	1.69192972361957e-05	3.27976732486738	2.69511049121334
nan	0.59004767584937	-3.13861108288722	0.00170373824880536	0.0171745825633781	-2.45164452433183	-3.01642847726769
DEPDC7	0.590026725814244	1.23443671423379	0.031263289394296	0.126577459884123	1.94725977076907	1.54870271945573
nan	0.589819503979495	-4.91695368094606	0.00664799529646529	0.0446435836732592	-4.23454527102025	-4.86331058601922
FAM30A	0.589729304611424	5.1176761297803	0.131374439552654	0.320138715632487	5.84204408190252	5.59807665589024
LRRC3-DT	0.589574419440787	-4.65508431830404	0.00464801337528074	0.0347673473163697	-3.98496367440638	-4.6114392403372
LKAAEAR1	0.589505598546489	-1.61865785599082	0.00667222758851857	0.0447500781966455	-1.03128911058918	-1.52327293515949
nan	0.589317075981032	-2.71046411849574	0.00692904104548329	0.0458854064338479	-2.25119155374338	-2.63029000384683
TMTC2	0.589196200280775	3.79489174374333	0.0469083200774347	0.165034056075552	4.57026319656381	4.30023390597589
nan	0.589101772374163	-1.56089025375801	0.000368451610264004	0.00574966974312202	-0.903078508902854	-1.52999086796222
EXD3	0.588847361379054	3.39432478819259	2.34370280818764e-06	0.000141669444701043	3.98028165292149	3.31793127995231
LRMDA	0.58880641750602	2.69838065978695	0.00855305271225711	0.0528527928515015	3.45146977565259	3.00519256414435
IQCH	0.587664574250477	-0.435888380110722	0.0015043516463747	0.015727014344836	0.000181751797223108	-0.527889677598669
CA3	0.587570970277936	-1.05191960804968	0.0335167543074018	0.132303015657033	-0.364822415985359	-0.954955158769791
nan	0.58750091464056	-1.16002922339434	0.00783523511004554	0.0498824799697298	-0.554828700056906	-1.08339258747477
nan	0.587363194339507	0.139834505320798	0.000101562181994474	0.00224576327195485	0.66617353580448	0.121717647105427
GIHCG	0.587013564679613	4.7011862648751	0.00180167482069809	0.0179514662562458	5.34887964507598	4.81092408600173
C1RL-AS1	0.586856446641259	4.05417237123151	2.61282927489743e-06	0.000154867838364415	4.65291071477249	4.07590729529206
ZNRF2P2	0.586688875934424	1.13033546754724	0.000741094697217838	0.00945734448630779	1.93457060758596	1.33444496797768
DNAJC6	0.586549817553569	2.04539370850084	0.0926671108923639	0.257137819372789	2.53371378482624	2.34033856069855
STX17-DT	0.586034280335022	-2.61638454749081	0.00739690097339047	0.047998304420755	-1.86736372377149	-2.46317793599993
ADGRA3	0.585907791537656	4.0462146493881	0.0138237547993146	0.0734261124140919	4.80351511759972	4.30550145084576
ADA	0.585675936390104	5.57394991484869	0.00228308822475953	0.0212590613228714	6.21791530373471	5.49935066804641
PACSIN3	0.585268776588971	-0.515231807677224	0.0128460968815624	0.0700293887199636	0.0626858315077093	-0.657471667394585
SYPL1P2	0.585119602493279	-3.05621798574041	0.00756600528885713	0.0487280371339181	-2.23210221789013	-2.96318093980233
ATP1B1	0.584159773371389	4.13007158035802	0.011536867321428	0.0653671381353263	5.04694764364874	4.34402938378688
nan	0.584022948651369	-4.11511316013967	0.0128959163242493	0.0702325001373239	-3.06589654252671	-4.04389638323208
GNA15	0.583460706890806	7.20986004354544	0.000261680870853385	0.00448817477269394	7.68868491800449	7.28405261071249
BRCA1P1	0.58324243860073	-1.94340192064451	0.00591118249844401	0.0411384534516664	-1.18338761318132	-1.92235288312333
NPM1P26	0.582900043215917	-1.60161565989896	0.000217344219651995	0.00393707552963559	-1.01042428517656	-1.51676289376195
nan	0.582659517382096	0.0787057481514641	0.0214354186114165	0.0982279657896277	0.669102624984501	0.00975419344649445
ZBTB12	0.582084074632297	2.416483847074	0.00872513703177078	0.0536100544215836	3.34640330018177	2.79733752441765
nan	0.582075700050545	-3.13800717992377	0.00271495696103206	0.0239561746787752	-2.54271962889896	-3.02463453738437
CD81-AS1	0.582062651123611	-3.20090161301432	0.00631877026547778	0.0430507930272641	-2.37939842529532	-3.06574308265555
LPAR3	0.581956852083482	-2.14370119474455	0.163301206083576	0.365887187717345	-1.91236345507246	-2.42379634344995
RAVER2	0.581920811402691	4.83383461686407	0.00368771063807598	0.0297822138868977	5.49527644843515	5.14670271047099
SEPTIN11	0.581736536375679	6.68341567520476	0.000941045022239874	0.0112028685730456	7.23206241556307	6.77799269962964
ADPRM	0.5816763811753	3.69103032722677	2.55669345728106e-07	2.53014607978953e-05	4.33406199196542	3.72291744831679
UCN	0.581661718759272	0.971649092922294	2.16817742647294e-05	0.000736214739912087	1.5437698629869	1.06108277294527
FAM86B1	0.581660068338559	-1.16724955480771	0.0228754754154579	0.102761977669762	-0.453416343555606	-1.0654346468991
CLASP1-AS1	0.58152429757708	-2.19376566700406	0.00430168006932754	0.032995853286247	-1.63409232710004	-2.0075786609936
nan	0.580926032351018	-3.78245471120027	0.00448589859276116	0.033925366544173	-3.08369299349671	-3.60307669484919
nan	0.580913477142841	-4.13683143154134	0.0153355502250931	0.0786662139069454	-3.43587915210165	-4.07356583366003
SMIM6	0.580662757296956	-1.69013818004596	0.0115224943240426	0.0653187968203751	-1.14924629169218	-1.59250716368997
CD2AP-DT	0.580551533638948	-2.26661921008281	0.00338198618716324	0.0280145364461611	-1.50056299238087	-2.11974670769886
ERFE	0.579544724974745	-1.01639320938032	0.141925432481213	0.335697251915635	-0.989425474701476	-1.16968283258562
PTGES3L	0.579505556379615	-0.428243872827676	0.00765508560348225	0.0490475194472159	0.125177189013196	-0.295380568350757
RASSF8	0.579439762108389	1.23503292700528	0.0545839588271815	0.18240687824826	1.98845587837762	1.35439181086196
SOX4	0.579428892190268	7.58643376802746	0.00932586244932212	0.0563211581367882	8.32005416889151	7.61608762764984
MAMDC4	0.578448897339852	3.28262408119146	1.6956409494153e-05	0.000620358575394973	3.73164570665186	3.24529520954214
RPL12P2	0.578279017567451	-1.32497219882331	0.0019141283035873	0.0187270855435248	-0.587504338537023	-1.31015075016405
TRBV6-6	0.578118113636246	-1.62762348015917	0.04280511799582	0.155599317209207	-1.00193476987872	-1.67395844705331
NIPA1	0.57741075868261	4.28663933413383	0.00204888895364759	0.0196661407121808	4.88773064024678	4.21923706908087
WDFY3-AS2	0.577103256135518	-2.64005935436114	0.0648509407118682	0.203730211935528	-1.7543321891169	-2.58165164749724
nan	0.577030961890682	-2.5676855682882	0.00892673290874143	0.0545679943579616	-1.89514046376827	-2.46104277786384
IGFALS	0.577026320922988	-1.69730271371217	0.00350881079858194	0.0287386681325261	-0.711626009625976	-1.69326099445151
nan	0.576959411912622	0.913207042975516	3.10603542976021e-05	0.000946427004455917	1.45767163085258	0.941740587294319
HMGN3-AS1	0.57659991465517	0.422617593856608	0.000434209768315913	0.00648242547657717	0.971427027838051	0.480389302545229
ADARB1	0.576556615611963	4.75147775738547	3.45357889077328e-05	0.00101810777352954	5.42127325089761	4.77161973936143
nan	0.576291365047477	-2.14253234218628	0.0280791766966342	0.117808931943307	-1.21410022855976	-1.88102990169346
LIMA1	0.575838060774445	4.30329448180658	0.000769873140047369	0.00972062630873509	5.08216602109095	4.39932601617649
H1-10	0.575795868886086	8.82087493974928	0.000234830417418907	0.00413982703287939	9.21526568321242	8.71227102561515
nan	0.575661181358469	-2.49889700056733	0.00444622997908747	0.0337563021195245	-1.72123049683304	-2.36006451474394
TRBV26OR9-2	0.575584416631095	-4.07816116549112	0.147061251159069	0.343494454771596	-4.38629962254461	-4.83601297557085
nan	0.575496886861953	-3.73359759683802	0.013457063849057	0.0721708106220841	-2.99017860587018	-3.61344466518022
nan	0.575414939959708	-0.963098292016546	0.0127735831956052	0.0697928614081697	-0.3020193215997	-0.657814626978047
IGLV1-50	0.575367378221229	-2.61781301582272	0.06249588887762	0.199015533043952	-1.96991610014606	-2.67701586736886
MIR1-1HG	0.575254833232012	-6.005134461286	7.58269824025038e-05	0.00181314583438289	-6.03059791148581	-6.25209333010598
NDNF	0.575100531533945	-5.36123385916545	0.118192370520107	0.299683897378017	-6.16519546823217	-6.13072597105423
MBOAT4	0.575028872382168	-3.81430220901603	0.0546257586967488	0.182492028755081	-3.33803759647658	-4.07091133534827
nan	0.574774304536211	-1.39170557754667	0.0361852943868972	0.138837416486415	-0.902098958562624	-1.25334386703644
CCDC152	0.574376027523879	-1.3594487383906	0.0922722391281685	0.256551390541339	-1.03336009365643	-1.60669411008523
ADM2	0.574043559286832	-0.244182755987422	0.0187236677471837	0.0897729892214546	0.350541386968016	-0.374867272831398
nan	0.574005289618495	-1.19005691660634	6.51897340596882e-05	0.00162862016800195	-0.624284941876715	-1.14832400203405
RHAG	0.573567440474103	0.755929709431414	0.253353270350511	0.476591451204379	1.04920940343472	0.828203740648994
DTWD2	0.573351051036104	2.52214477958653	0.00023326223275435	0.00412084327774773	3.35436051697375	2.55334394336057
LINC01106	0.573049657502672	-2.77719955515367	0.0982482186079682	0.266942459224016	-2.05437146452769	-2.78424390722253
TBC1D16	0.572821505571827	3.16150226833178	0.0289587097764181	0.120146771652149	4.19132368813832	3.29042551769229
SMAD5	0.572754320760356	4.79583002839333	1.36257978040088e-06	9.28018670579351e-05	5.32259029565505	4.843652369561
RNU6-678P	0.572635214539762	-4.71760889663741	0.00862096743642895	0.0531354428729227	-4.22018927187854	-4.67643879045083
SH3GL3	0.572621484666939	-5.2139057547693	0.0688813896181003	0.211783190397909	-5.4885554588352	-6.07918219503737
nan	0.572304994167946	-0.525740767501574	1.45560358108602e-05	0.000551157888693837	0.084909925111687	-0.484260965046913
TCTE1	0.571958611951605	-1.13215872512824	0.0281421350012536	0.117997385867682	-0.633485012818285	-1.1643115097513
NEIL3	0.571932653666206	1.55091794384646	0.0401780154074306	0.148823237373135	2.42665367568619	1.82913305488938
nan	0.57192379301617	-3.28982933772128	0.0575457276149115	0.188809299625571	-2.82946615608309	-3.35721862043927
RNA5SP51	0.571781263455325	-4.89103973742359	0.0223213431218242	0.101125782451176	-4.53269075896761	-5.18155774268507
RTKN	0.571756510719495	1.77735521773161	0.0283075773424851	0.118411796095473	2.43672258132988	2.0517135527254
IDUA	0.571723734488257	4.74978236424509	3.19593684242632e-09	7.65837779926559e-07	5.13340707572905	4.72657416781004
PAQR6	0.571086881422052	2.9846293965015	6.06595813240524e-05	0.00154284126933989	3.30081861641551	2.90865694277499
nan	0.571065893380785	-3.30455068923377	0.0125103292726263	0.0688748667890266	-2.52121120240739	-3.15347841086269
nan	0.571046010524934	-3.5003817181723	0.0230155701951983	0.103308315347673	-2.91513340490577	-3.38781156084308
LRRC74B	0.571009938993997	-5.446142416259	0.00393004005711255	0.031073529068115	-5.21850199782092	-5.97806399787597
MSH2-OT1	0.57087947251551	-3.67374806738317	0.0261503106373537	0.112271643366002	-3.0638524531165	-3.48768682594403
LINC01085	0.570628555222521	-4.88459676606996	0.036710607953319	0.14024594601585	-4.5248934440686	-5.49731713830999
CCDC183	0.570488508235711	-0.350996373739612	6.74956758080837e-06	0.000306217924982213	0.27070044747233	-0.380876320705867
NLGN3	0.570278547805943	1.63142632630691	0.000711178288097327	0.00918345235145848	2.1979041507639	1.52335259186854
LINC02082	0.570072735687414	-5.16466388414789	0.102627116571219	0.273949924346253	-5.8817117350406	-6.11987843087622
NEDD4	0.569505248093201	4.81793921156481	0.00290604014720254	0.0250879657381242	5.60672780915407	5.08530870474577
ONECUT3	0.569481365743971	-4.89746186002951	0.151285862132315	0.349612170536647	-5.42519092809068	-6.09868178253551
FAM124A	0.569470830911398	-0.0704031734724571	0.108986899732788	0.28460182833675	0.617466094935203	-0.0457089076110958
ETV4	0.569462148791522	-3.37753587262967	0.126308407646354	0.312370800005465	-2.76030837571854	-3.63655042145068
ENPP2	0.56932584878767	2.12990774451547	0.0595390670178941	0.192949828083106	3.16631725782445	2.0090920161646
CRYZL2P-SEC16B	0.568991414846096	-1.90627597669048	0.0760797262741883	0.226171685718824	-0.83039750416	-1.44708527119457
LBX2-AS1	0.568755419365627	1.1590328771669	0.00565183187456334	0.0398754270721032	1.64503959979134	1.10997527109243
CADM3	0.568445839841334	-4.93146190782779	0.0525194889655012	0.178053453501037	-4.52754047958847	-5.65117585492826
AMY2B	0.568419926958688	3.48019907685252	7.07675939109821e-06	0.00031528701733408	4.28476155698137	3.48175123479573
FGF5	0.568372043145395	-5.47839096300328	0.0167251153363883	0.083372090535684	-5.1200726617521	-6.11450731961583
TMSB15B-AS1	0.568274865474938	-1.07150426187835	0.0196826184764383	0.0928317847107484	-0.118766197744555	-0.907302008923231
ARHGEF40	0.568032441291003	6.32321406502218	0.000497867383181965	0.00715308564068033	7.22933077519084	6.38338114837273
nan	0.567745735860404	-0.4592997654903	0.00879712812310175	0.0539437130824013	0.0676707976621611	-0.448633075881921
H2AC21	0.567217486543469	-1.32507229709472	0.0162865180269074	0.0818424366037581	-0.847878815340154	-1.2904989071982
RN7SL788P	0.567169836783911	-5.34609654821815	0.0124904804068036	0.0688063442836531	-4.80916835295918	-5.99912309786086
nan	0.567063090525367	1.44626062564828	0.00474047717777325	0.0352475409144376	2.32977725988954	1.60348645518021
PARD6G-AS1	0.566902281702081	-0.640883873381842	0.00176300472831239	0.0176553082463952	-0.11427219171975	-0.785240745979499
HSD11B2	0.566861741819819	-4.58541325846471	0.0187733079916994	0.0899338764109	-3.81008136523842	-4.57212514985349
FBXL7	0.566235266765894	-5.70265408538895	0.016076590944495	0.0811399839034027	-6.16519546823217	-6.21096810254505
PPA1	0.566077561650904	5.83355546903041	4.7064533217471e-06	0.000234609355182722	6.46992615809063	5.92143507406211
TUBB6	0.565945788843593	5.51884944024326	0.0207957493126024	0.0963213858814283	6.22308921228593	5.90193824122558
RPL12P33	0.565922007164071	-2.32550210169628	0.000346303058329464	0.00550536378261202	-1.83370557890197	-2.27486221810079
VCAM1	0.56580087685428	-2.05713617790045	0.229886722440145	0.449533407945285	-2.50801017135737	-2.41943871273513
LINC00685	0.565778208604365	-0.459316563954876	4.29543638763268e-05	0.0011919214221034	0.244087748881304	-0.476417795153362
PEG3	0.565624340826707	-3.51681325674331	0.243590249510003	0.465082561639155	-3.62603272493067	-4.8678144447042
ZNF436-AS1	0.565604187383432	0.991791424197953	0.00129052312531762	0.0140340016707208	1.6896196710747	1.0146845108445
LINC00894	0.565310000323489	3.04900724781449	2.27122309354684e-05	0.000758914266357662	3.58747246009465	3.06303765034882
FAM227A	0.565127613189628	-0.157949151209106	0.06829875879338	0.210673663111467	0.67650593290987	-0.00330709352667581
nan	0.565089836848772	-1.61161306643084	0.037306826264386	0.141820446154591	-0.911027252371421	-1.50060939115141
PARD6G	0.564975586154064	-1.43914176658782	0.0688441489174312	0.21176859480949	-1.26698596149997	-1.48764375664279
CBX3P4	0.564954944663976	-3.37896076110326	0.00267993153558384	0.0238162498425872	-2.7239256111415	-3.25426527823334
ZNF492	0.564946882723016	0.227488708229678	0.0453578125478795	0.161432622040766	0.983848597221431	0.507210380481333
PM20D2	0.564862817548203	5.74316918900462	0.000526466378269493	0.00743971948533485	6.54449082594912	5.77635841799165
SORBS2	0.564786825109924	-4.65593465483447	0.0536140347998617	0.180170654058475	-4.33889362936895	-4.8344586221458
FBXO16	0.564772367765182	-4.93626690693234	0.032075229838479	0.128592233582851	-4.53769053289627	-5.49957593421701
PIP5KL1	0.564696830337712	-1.04515704945416	0.000709341289042107	0.00916678796794477	-0.680709424355794	-1.10134629885248
REREP1Y	0.564640446262931	-4.64820736123504	0.00623664383259879	0.042630001110268	-4.10174361814711	-4.58265466119463
USP44	0.564417113445659	-1.32276903800148	0.179042712810722	0.386694452415766	-1.57642788493272	-1.7815840353184
nan	0.564388929770111	-5.06442995987979	0.0341804059757079	0.133755308488633	-5.17308401393859	-5.81054308771336
EID2B	0.564013078921576	1.20230732288259	8.00185098346303e-07	6.17575083263405e-05	1.83393092603991	1.23196738593297
TCEAL4	0.563429929536612	5.02527250233942	0.00102122392265133	0.0118752236246471	5.6539614435109	5.20743942425983
ZFP36L2	0.563389658561993	9.33047239926474	2.2859081690532e-07	2.31684734910564e-05	9.93083812221854	9.33833356686978
STMN3	0.563149273534955	5.24416853959882	0.00022356917753696	0.00400292862936351	6.00270464350678	5.39596693937324
nan	0.562910498779848	-0.445632114384782	0.003368342971829	0.0279236038035406	0.325408772016276	-0.392053928613022
ANGPTL4	0.562830433003392	-3.193493814009	0.191752929082437	0.403419494848713	-2.60412180559472	-3.73958586156329
nan	0.562589039221966	1.48430761521765	0.00832229985297262	0.0519435377614001	2.1443807875634	1.73074927737843
LAGE3P1	0.562167061655896	-3.38764459130943	0.00406664516377826	0.0317474685931774	-2.97733114326091	-3.29814935111243
ELF2P1	0.56193948716744	-1.76132159615424	0.0403312937864968	0.149226231824131	-0.712397033062917	-1.60620990498602
SKAP2	0.561768240054847	6.39579406530145	0.0117276753064577	0.0659086949128406	7.08615662474723	6.84808907520922
GSN-AS1	0.561522816979337	-2.99808599713277	0.0300219966090755	0.123051672845604	-2.63023105842317	-2.98504788846379
TAS2R3	0.56138909731737	-2.63990196119077	0.0487873887583364	0.169432641621601	-2.32424771811482	-2.53475892985406
HIVEP2	0.561331264004155	5.19023976140837	0.00245557541646063	0.0223979456420395	5.94962199943876	5.33994956930586
RIPK2-DT	0.560920837421916	3.03498277100296	5.15137640915258e-05	0.00136736176530149	3.55625345818104	3.09944346948667
LARP1P1	0.560704657836458	-3.90029606368535	0.0359200089705313	0.138176937420983	-3.29181303659141	-3.96801322766341
RNA5SP283	0.560586773176896	-0.188400211217487	0.00833995877812905	0.0520247186851382	0.200427375520903	0.0214179261897185
KCNJ14	0.560267314041218	0.519503352416138	0.000344978880585986	0.00549802920945305	1.4018770523854	0.458564524986267
LINC01252	0.5596034095253	0.225186902335108	0.0249724117724688	0.109129626529215	0.684789609620085	0.245668276966226
nan	0.559567381202974	-4.48065400385486	0.020444662525919	0.0951682445427404	-3.69453813320751	-4.49918912081776
CELF3	0.559434549671456	-5.43522562003016	0.027467479990282	0.116099158210152	-5.87736612376565	-6.09396991244586
PLAU	0.559425329119101	4.25695598725137	0.00934985271638309	0.0564152623973417	4.77448963602967	4.30764834670243
nan	0.559110836855568	-0.211891289719433	0.0472004348246241	0.165722677916953	0.408641686906572	-0.155662537414549
XG	0.558990041457258	-2.41677033020509	0.0840825590262584	0.241656324620755	-2.04953265398705	-2.46137101425748
MORN1	0.558767632040143	2.03332156344318	1.95015670450578e-05	0.000680789356116127	2.76713547042318	2.08586925295379
NBPF2P	0.558592977131935	-1.10591442896707	0.0111097616252726	0.0636458816606292	-0.313429676943959	-0.847945635452813
nan	0.558396613962563	-1.82855622718984	1.82183136928124e-05	0.000650199986985607	-1.14219612740854	-1.78135601763393
TMEM240	0.558346000195863	-4.12403299617168	0.0166562741500961	0.0831401108744865	-3.47174563028642	-4.10248774087322
nan	0.558265408156938	-1.55221431146949	0.0169985841575906	0.0842104037374212	-0.943393961593151	-1.31643415270089
nan	0.55817704506439	-5.88846007831483	0.000191372622826946	0.00359270775075456	-6.06695854438961	-6.19640174105836
FAM71D	0.558050466344138	-4.59577410073411	0.00858607559830222	0.0529885327762772	-3.83544628971714	-4.54956743200063
DNAH10OS	0.557728009696934	-0.0958514854677046	0.00730750692767498	0.0475654331411797	0.450137079618551	-0.0452006512799332
ZNF460-AS1	0.557476912916177	-1.39889548411962	0.000221227609484289	0.00397591846362039	-0.801020724393651	-1.46838604246995
H3-3A-DT	0.557456256193477	-1.17973582953626	0.00234304996414736	0.0216362896221348	-0.477969562077442	-1.2392976640808
GIPC3	0.557027706366574	2.398434569492	0.0747430992828772	0.223443369697199	3.21687795053926	2.75846012841347
PPIAP54	0.556925322596994	-4.78720822589912	0.00606130908433482	0.0418318858591369	-4.48701938356809	-4.71190949926491
PTGR1	0.55677018761204	1.36604578169627	0.0469244369085637	0.165047285532449	2.00248619020901	1.65305440927066
nan	0.555557164104559	-3.94921244317855	0.0394664636200527	0.14714613486614	-3.26060186520979	-4.03013695528519
FZD4	0.555432935970331	-1.93986313238197	0.0433662689694987	0.156823498047725	-1.71407270450342	-2.03493272875344
NPM1P32	0.555274347613431	0.823081978364552	0.00296985504948819	0.0254880269123126	1.40182116540842	0.942433320274651
CRYAB	0.555216361250317	-5.24187893185584	0.045399012773885	0.161510719039056	-4.84152118299604	-6.00568282460932
P3H4	0.554942777023078	1.11289386306466	0.0134059317269651	0.0720614301837675	1.96675367572468	1.14143584934201
KIF9	0.554896500252962	2.95452904927874	6.14267762766537e-06	0.000287412202305325	3.48749936491894	2.9560317750582
MC1R	0.554715578731394	1.11362334974395	4.53501847340598e-05	0.00124027894320556	1.55158931599767	1.12112632315149
nan	0.554550691606423	-3.6139849402784	0.120749240759139	0.303772614187648	-3.28191719045459	-3.87830513127956
nan	0.554452427777684	-2.55959338829988	0.00127398148359335	0.0139126076860643	-1.88587962108875	-2.48541091647953
ALAS2	0.553870517752747	1.78654787735391	0.289425743743828	0.514746646910174	1.9197348453479	1.89487334832033
RNU6-26P	0.55322453123657	-5.12912693373978	0.0217267742251221	0.09924280891012	-5.3370006948388	-5.7700915258285
CEBPA-DT	0.552873420386341	-1.27102321233252	0.0478101746295358	0.167233420756091	-0.62762700353692	-0.894580973839813
DPH6-DT	0.552721185991876	-4.6749098527341	0.00807471294199191	0.0508905635502432	-3.74503044950224	-4.56713927051473
MIR181A2HG	0.552693459175635	-1.8595131028683	0.0337752425018585	0.132851663202292	-1.40877621494076	-1.8415055840144
TAS2R6P	0.552511032165682	-2.31869477768778	0.0237702384469656	0.105621716479312	-1.70938057638464	-2.23003175491731
GAL	0.552369530394257	-3.28689997186975	0.104564510257485	0.277043925929405	-2.36559585267312	-3.47342438194193
RN7SL526P	0.552367068109693	-4.65125188359214	0.041735840434	0.152705199572454	-4.10550736860107	-4.78761707887799
MIR23AHG	0.552335399328996	4.14770434703392	0.00242701811397944	0.0221917698794719	4.65822705859289	4.12321240330549
ETV5	0.552247928201707	1.84204633177086	0.0271381887629136	0.115148895849876	2.41985974976468	1.89265887176636
MYADM-AS1	0.552158537999728	-1.9629742824708	0.00190817961756803	0.0187016096436379	-1.27305332753633	-1.89693677193904
ZC3H12C	0.55197259369479	3.59828859205896	0.0498488851923687	0.171997367112371	4.25084447730924	3.98526180901051
ACTG1P17	0.551869001678655	0.00926847686585073	0.00036848068283392	0.00574966974312202	0.718650544115285	0.0664513533677854
IFT140	0.551861284013318	4.2145006982821	0.000130760658019265	0.00269954372629557	4.83969078313113	4.3239122963823
ZNF43	0.551856978492275	4.49187224002817	0.00101813102599296	0.0118474712660465	5.13890512025738	4.65230821841649
SNHG28	0.551416379015651	-0.204160269203981	0.00933276031643181	0.056342530699236	0.695125463741617	-0.205432024224246
nan	0.550878535765682	-4.94631842921179	0.0931980754475856	0.258120121779543	-4.76831891772913	-5.92436748877903
ZIK1	0.550413432796869	2.63301863235951	0.0053964236126945	0.038675329920674	3.2316666423463	2.75311399759314
nan	0.55041133416483	-1.03432852230561	0.00247126945432462	0.0224917379896453	-0.376361801583165	-0.961527752234353
nan	0.550177377537467	-1.8838706202201	0.00128894879842093	0.014027072302006	-1.21772267669801	-1.88500499186337
CCT8L1P	0.550120131310806	-5.01147818882652	0.0121748836343	0.0677014745837057	-4.34991542366983	-4.98108063627746
TAF7	0.549990258753689	6.66575890631359	1.33739266794278e-10	5.67934800305626e-08	7.20775100118307	6.63259082236031
PNPLA4	0.549978809153537	2.68353261329482	2.84289611721282e-05	0.000892174732836816	3.18205083858231	2.74712237525606
CCDC175	0.549737846469786	-2.41735392746397	0.171297908011675	0.37636086402641	-1.40025632365495	-2.45438245818159
POLR1F	0.549554492395567	5.53518993027963	0.000479112913855041	0.00696114336682932	6.11026465753898	5.41522904751544
RNU6-343P	0.549333481713148	-4.24270202661367	0.0145739674139123	0.0759439979499735	-3.49306018326856	-4.16607404548057
PDLIM1P4	0.549132083951885	-0.456585194330923	0.00823986048776414	0.0516196551196237	0.192656948101175	-0.378818660032596
ARMH1	0.549105075937277	6.45047569757162	0.00433293212856536	0.0331664353692636	7.0765549032313	6.46657245459327
CEMIP	0.549069680288961	-3.19024198090255	0.193890369452702	0.405829430646322	-3.35683935001606	-3.79597707966653
COL21A1	0.548732136169536	-5.06616460144393	0.033245562326834	0.13156129046016	-4.93995051906486	-5.67008579989935
MIR1915	0.548567329081158	-4.93663463730582	0.0664668726814948	0.207036831552183	-4.13823885019534	-5.94133892447093
LAG3	0.548567292538585	1.22908432837555	0.0391054988915919	0.146215957487275	1.35888866439451	1.18654229417965
RPL26P27	0.548368428675224	-3.35246833068386	0.0065112106219049	0.0439613594330794	-2.85360396735894	-3.26687355757786
SLC27A6	0.548259358257549	-1.19712133834582	0.229898792181866	0.449533407945285	-1.06768775427876	-1.08631017054298
nan	0.548171684168357	0.0365428891594738	0.033609545922626	0.132510641275386	0.640194380153825	0.0740231811416355
nan	0.54814253077405	-1.96280768672531	0.0105288965835108	0.0614943284442239	-1.50071752553244	-2.06522515470007
PCBP2P1	0.547910641460245	-2.71873215732385	0.00040506428544669	0.00616565183673573	-2.21407451120896	-2.70141902651689
ZBTB26	0.547892774551771	4.28956450949883	1.82545421548696e-06	0.00011576623444453	4.97920254764764	4.22182704747651
nan	0.547731529466059	-2.48215864426799	0.0177950274039259	0.0865408642275666	-1.67796863401897	-2.21382546908651
NECTIN4-AS1	0.547674444553392	-5.44170729306972	0.0115970768281253	0.0655201639322917	-5.39831845165376	-6.0469833489209
nan	0.54757707471614	-5.13241616447688	0.00852393031863592	0.0527505652701711	-4.28898195609322	-5.19551921573801
nan	0.547504496406294	-4.82223480295537	0.0105008002154954	0.0613965694816369	-4.08231408514682	-4.74645513250994
nan	0.547258878508055	-0.976078877369917	0.0246371761910769	0.108127680122743	-0.311334939526031	-0.78488372284002
GCC2-AS1	0.547210943935005	-1.54240189403878	0.0026777522216704	0.023803188005458	-0.760175862812834	-1.48332962363443
ASS1P1	0.547168310793378	1.32397383198113	0.0282950365074377	0.118388860657461	1.70956016666081	1.41885316640313
H19	0.547002670020505	0.703231962608517	0.141338339141962	0.334907374031257	1.20689499453798	0.352541920046712
nan	0.546988001386404	-2.17712956608433	0.0242736284594332	0.107042365299933	-1.71823289890072	-2.01910072633377
nan	0.546827826573233	-3.7284286459127	0.0243953284236766	0.107389381702861	-3.02864666856023	-3.68156859618289
SSTR2	0.546827722678502	-4.50613389511546	0.135815288568917	0.327087674150039	-4.22059077665839	-4.98610433423458
ZNF544	0.546798639791449	3.61366589652577	0.00465015750846993	0.0347756317641884	4.25277406030559	3.78795654876421
EEF1GP7	0.546433656268708	-4.19676167339984	0.0209629466286948	0.0968817927399716	-3.4230901115513	-4.07556640844809
MELTF-AS1	0.546419238545083	0.949201133487281	0.0004225963736374	0.00636894121419026	1.53386342535845	0.933249902831174
SPIN4	0.546348256757227	4.38265211590693	0.000599547116643585	0.00816630396636581	4.92235003154728	4.29671989003403
COL4A1	0.545896025930583	-2.61100471871738	0.125424246966691	0.310854952514669	-2.35054649875295	-2.77590359975634
TET1	0.545774618286524	2.37341263652686	0.011870579078642	0.0665609538576435	2.91428618773139	2.53762818738891
nan	0.545626798823719	-0.83999053337339	0.117781449231459	0.29893569820071	-0.140070632720656	-0.487285234141374
nan	0.545543231390792	-2.06841287041498	0.0212785814349121	0.0978546919246818	-1.39684620210638	-2.13733657993608
ACSM1	0.545537572286099	-1.36240866510094	0.0442370377025907	0.158808361781328	-0.799583691663149	-1.27350966236926
SPARC	0.545528978084564	5.35254639315403	0.0885819697156017	0.250026483331833	6.04665816811936	5.546127071483
F3	0.545204973141958	0.942862617512709	0.118841166100994	0.300601933224469	1.35077758157029	1.05653963426182
nan	0.544775080281032	-3.62812102066374	0.0075757942460089	0.0487442933189694	-3.13049010388385	-3.49868281120794
MSMP	0.544638433439131	-3.11229703146887	0.037204461156042	0.141590262525988	-2.52768786637497	-3.26245662927424
nan	0.54461393952922	1.33679545496228	1.88291639149012e-05	0.000665627809290943	1.88894594690256	1.40364426760995
nan	0.544588662704433	-3.26850064670941	0.00421413972093458	0.0325151700455183	-2.59949789023366	-3.22122572253506
nan	0.544571285984156	3.0247762820309	6.82254548997423e-06	0.000307638113034483	3.59618946050406	3.02717313271081
SDC1	0.544433166690738	-0.926043921172649	0.0739351315805469	0.221739298611138	-0.242922839723031	-0.994535568362118
ITGB8-AS1	0.544309623585822	-2.12705571380894	0.0901169664441879	0.252631736464412	-1.42395941855033	-2.0798094157137
nan	0.544119170975833	-5.7596919587552	0.0186741726280975	0.0895997058534631	-6.10985594478976	-6.22939995681057
HHAT	0.544082258460775	2.39388552485876	0.00589750470410277	0.0411073109938167	3.10187883021185	2.56151675435476
ALCAM	0.543766746906767	6.18677892038232	0.000788308678508087	0.0098901195013423	6.83797265141031	6.28644065519583
nan	0.543608419307217	-0.654506873763431	0.00117321405432057	0.0130899302913526	0.169199035936631	-0.534817552809205
ITPRIPL2	0.543150319324814	4.20582678044222	0.0140410543050451	0.074180990523725	4.82943799217625	4.45715657715436
nan	0.543005711945765	-1.7839820420231	0.0315073381526318	0.127090078194601	-1.13457576947987	-1.72779181185622
nan	0.542556573736312	-3.21093073691335	0.0261882135982012	0.112380588497217	-2.56213678380637	-3.04451033004062
DENND6B	0.542497817938718	4.62769409526863	0.000389662463844304	0.00599651208121501	5.25254053043809	4.6705427240717
CD99	0.542468360371018	8.58515934278888	0.000919214970618751	0.0110292646045486	9.17167453834995	8.57958711311649
NHLRC4	0.542173852323557	0.89787228218801	0.0106088967543625	0.0618512240085569	1.30258871526435	0.974278028718329
GRAMD1C	0.542098895372184	0.883943403716516	0.0361206535171295	0.138731771582401	1.45139849809457	1.06547154202868
LRRC23	0.541773658373169	2.80578168305972	8.85784697265925e-07	6.6479429583618e-05	3.36728848775238	2.78808203852188
WDR35	0.541742021323599	3.86785045030017	0.0124254203038372	0.0685943722812458	4.71675121300971	4.06700647665316
HHIP-AS1	0.541741893400816	-1.90817962763249	0.172490396921421	0.378099379824325	-1.66037225741661	-2.21993159467482
nan	0.541573381663229	-2.06535650898825	0.00457034279604096	0.0343473049050793	-1.35942879527697	-2.12065914953304
H2BC21	0.541146775957462	6.9682584271327	0.00551370769704205	0.0392404098120921	7.35431380495402	6.93087935081614
TNFRSF4	0.541009051685811	1.07365487696611	0.0982534126176866	0.266942459224016	1.35525562530402	0.882079031660834
E2F5-DT	0.541007189831471	-3.92542690851316	0.0326014062644578	0.129802038613818	-3.21288561262831	-3.73719951387044
UBE2E2	0.540873978505858	3.79393788578017	0.00484591083483918	0.035840083043912	4.43956437184029	4.02993879650026
DUSP5-DT	0.540540304536008	-3.61900323430749	0.0277156083055092	0.116765485624004	-3.09524826765359	-3.57494837015934
LRIG3	0.540536820155872	-5.161512727046	0.0748406984867685	0.223516046722524	-6.01602351716236	-6.03390430633882
nan	0.540521104056815	-0.31631767711996	0.0486205264108198	0.169098218953989	0.458665293647841	-0.168849629838026
nan	0.5405054552955	-3.24319859013711	0.00244942216508428	0.0223478963269642	-2.72971800574125	-3.21257223723829
EML2-AS1	0.540393141455088	1.0063728946756	0.000139833410981389	0.00283794995257328	1.66015854648564	0.999009017368396
NEU4	0.540246011639812	1.63465953518233	0.229990262553624	0.449633566720054	2.40711341205637	1.47305321199036
RNVU1-14	0.540178980329931	-0.140340319605886	0.0251839642483012	0.109666618977415	0.189623605513018	-0.178904653598071
RPL23AP3	0.539727222584978	-2.71085444975379	0.00427917934779692	0.0328582990981669	-2.16521822816022	-2.69639308365032
LINC02846	0.539554045135206	-1.81917399873699	0.00508156670467024	0.0370520321252504	-1.33165403563938	-1.76392719888614
CDH6	0.539395373516149	-4.63173571297406	0.122838647883637	0.307010007031354	-4.8105864708486	-5.38379433012146
CDRT15P12	0.539259205380177	-4.33294924646471	0.0369947176498612	0.140969875933387	-3.72414481867816	-4.373559927081
nan	0.539014996716917	-5.02287596803426	0.0183138381312537	0.0883128707240619	-4.5248934440686	-5.30090441162751
NPM1P35	0.538964495902881	-1.94844535252743	0.000328736346472447	0.00530979631750488	-1.40551656992187	-1.96233364216875
nan	0.538948296162123	-5.58491379506038	0.00137734757705352	0.0147391567830914	-5.42285938188423	-6.03916864552311
nan	0.53891910833173	-3.56760222302237	0.0266669953470408	0.113733073976929	-3.18685586881593	-3.37887948448448
CFH	0.538513783173661	1.75876661148469	0.164569187699845	0.367549037216697	1.78018951364881	1.43233373879582
PRH2	0.538422621092901	-3.90153944971019	0.0110733742061223	0.0635242062016058	-3.14467593221738	-3.74935224413021
nan	0.538348526531244	3.88917264810574	0.000345338455618793	0.00550114649055046	4.55656619001228	3.96841032866309
NETO1-DT	0.538317538880286	-5.37602658331725	0.119139771286267	0.30113019265514	-6.10985594478976	-6.14989946469771
CHST4	0.538184325983718	-4.7886947385847	0.117868007551293	0.299088064640218	-5.06229050370238	-5.8817434621412
CCDC34	0.538038577840122	2.02775029669017	0.00363657075821211	0.0294827636047607	2.68486959309962	2.22995818407652
nan	0.537929338736682	-3.8458155968301	0.00932919552321482	0.056331146762565	-3.11400590296025	-3.71916181481396
nan	0.537889226939432	-0.627986069271234	2.28414021192425e-05	0.000761140426632711	-0.182624061914121	-0.587585359183327
HNRNPA1P16	0.537765954176199	-0.116217824833052	3.82156346600444e-05	0.00109111328644695	0.511755794426745	-0.0856969484209977
ZNF506	0.537536052213108	4.36320959764795	5.72695636955286e-05	0.00148211674548896	4.97166005144611	4.46476403745867
nan	0.537220807517342	-3.94715875997848	0.0384655245708866	0.144684540677666	-3.41662259896178	-4.02681064242813
CRYGD	0.536927838621371	-2.21286671303275	0.254461285126471	0.47784311186246	-1.64393737436369	-2.20987320164025
DLGAP1-AS1	0.536810483385085	1.52255086394271	0.00239234547883112	0.021934519301401	2.10695864931662	1.53106882897187
ALG10B	0.536775205265683	2.5389161523762	6.89333049245712e-06	0.000309996583593769	3.20107510413859	2.57781930933466
RSPO3	0.536773924984549	-5.78242187534065	0.016992648916969	0.0842104037374212	-5.94361520854308	-6.22739515478165
GYPA	0.536751670944638	-0.454829110244952	0.321284377024162	0.546875437074639	-0.499260053811104	-0.574265378638666
RNF208	0.536707648034153	0.506938640580762	0.00530380323331317	0.0382484933085104	1.06157581861522	0.437833998405438
MIR3132	0.536622934488218	-5.9805545155398	0.00014978003604574	0.00299631523509988	-5.94796081981804	-6.2404034179631
DPY19L3-DT	0.536577072656539	-2.33102422086395	0.00417277026658495	0.0323171058336895	-1.77537599538852	-2.24703564862931
nan	0.536321206264552	-3.94658013905538	0.0158477397850687	0.0803634931264832	-3.21701619205404	-3.8214380617511
nan	0.536184989859968	-3.05335755691084	0.103360072324326	0.275047489992582	-2.60465830211177	-3.09197991840928
ARHGEF26	0.536094144416463	-2.92736686302043	0.147865462147254	0.344796727887403	-2.09677067867526	-3.12430966385031
nan	0.535874367531038	-5.21419590540823	0.00319163046206648	0.0268757075154132	-4.6481106402187	-5.23643108559422
ZNF582-DT	0.535745650625209	-0.486639029956299	0.0037150966215294	0.0299385206483469	0.141727731410853	-0.377349485059435
SRPX2	0.535620102603866	-5.72950808891213	0.0127872301846168	0.0698333059146224	-6.15208424247292	-6.17070798909463
nan	0.535118161096415	1.48143284457025	0.0493952639594045	0.170765902237232	1.90905139197957	1.40544077339966
GPR182	0.534862777398676	-5.91565396619777	0.00248100522050234	0.0225379808116471	-6.17809098132347	-6.24542228825392
nan	0.534833805255806	-4.66934343153142	0.0634206780948632	0.200864556642995	-4.05047789755998	-5.07625371575595
IL3RA	0.534828773302046	5.08251977243564	0.00627904016608569	0.0428322975786585	5.71740971196622	5.17192565081449
nan	0.534698357968977	-0.30780842200294	0.00671347211147902	0.0449637776793568	0.417709187219407	-0.143229157096705
TEX14	0.53462494868642	-0.569986813724139	0.029824562223473	0.12251186647154	-0.0720027515106217	-0.882809754029187
RADIL	0.53458206768839	-1.09340132712598	0.134267762817398	0.324548952157797	-0.46486828691765	-1.08102197268734
MIR4435-2HG	0.534536527813713	3.83807480237502	0.000174556269041673	0.00336166114455226	4.28017158304097	3.80662161260899
nan	0.534488851246352	-1.7740720931959	0.00386478176810211	0.0306950044404095	-1.00861665759564	-1.68321726056892
SPTA1	0.534346922054878	3.65857906918903	0.127537596498681	0.314466506492558	3.65854300107015	3.77795147347205
nan	0.534215486116764	-4.14341559072767	0.0153274085360907	0.0786364737068008	-3.77413789490608	-4.07148245429033
H1-2	0.534209976358412	5.21206563970002	0.00747800089421938	0.0483841801348644	5.88576991741702	5.11603416236484
ZNF887P	0.534065997985187	-2.78262350803185	0.0200580091623383	0.0939812976785093	-1.99460805182368	-2.6684119637193
MIR3139	0.533669043090481	-4.81099517060754	0.0174976014671688	0.0857699494477758	-4.18178244947499	-4.74251936193349
INKA1	0.533449444261121	2.88719186596579	0.0210066390169753	0.0969768440541472	3.50114410326369	3.10098166874002
RN7SKP30	0.533304284780235	-3.41978455018176	0.00342524515826646	0.0282820882524054	-2.8522099952465	-3.30224853334268
IPO5P1	0.533092508861668	1.85465138376688	0.0045978402559359	0.0344820127298143	2.77591115952997	1.99803314163598
nan	0.533063498183477	-4.16827656647334	0.0240890412933303	0.106432129238594	-3.73229367441398	-4.14515379342263
NPAS1	0.532979616377736	-1.11037148102179	0.0353476406681233	0.13680695075383	-0.456189890096401	-1.19867512415461
nan	0.532975638007125	-4.72363122906026	0.00500933999400934	0.0366448622152258	-4.1967916248382	-4.64116843640549
DHFR	0.532922092575167	5.11087809951035	0.000989765974817417	0.0115957161485803	5.71437040154673	5.20763907217827
nan	0.532764390757409	-3.33462616514464	0.0698814876237983	0.213533486365168	-2.776192567104	-3.39502502483176
nan	0.532762532475674	0.363259221337412	5.37265666001336e-05	0.00140594294563283	0.956666925201364	0.38159508806568
ZNF497	0.532739182746979	0.604730731360216	0.00150952093083373	0.0157712264676456	1.19563098973013	0.747890277993842
LRRC34	0.53223010136042	1.63716319394783	0.0159383253815503	0.0807092739472076	2.56533250010535	1.80117282506671
ZNF346-IT1	0.532175239266087	-0.695134683962498	0.000130699163080083	0.00269954372629557	-0.0817919155154896	-0.650914801007696
MIR550A2	0.531854505093888	-5.20834363225653	0.00815591382780596	0.0512578863048397	-4.65519744426062	-5.4327821064324
nan	0.531842184343685	-5.0290928788963	0.00786837706284894	0.0500277294860558	-4.26899957831656	-4.9511640511212
nan	0.531420578577695	-5.60930959179101	0.00401940197051609	0.0315053498380546	-4.85180026117705	-6.09703278154688
ANKRD36C	0.531313608741244	4.76390486474361	0.000203426534030799	0.00375181603280113	5.36998781908604	4.78855981415199
nan	0.530931621841557	0.141608375380354	0.000391501340794355	0.00601377609018728	0.624692767867577	0.207654011822127
ABCC13	0.530843993335506	-3.46191007303214	0.16678103276391	0.370615323668839	-3.00850808365705	-3.72658639500107
MND1	0.530654614474858	1.38364065324447	0.013747914536264	0.0730927158260833	2.19950634385987	1.61975435279703
RPL35AP21	0.530642947675055	-2.36156193530011	0.00286158960911433	0.0248063587097074	-1.85379238695127	-2.30897666230802
nan	0.530632318340319	-3.01035581952663	0.0262886167100768	0.112652421890633	-2.66199729509144	-2.93993040027971
BDKRB2	0.530608434245361	-4.70292623558373	0.122252105836845	0.306182429758454	-4.37156488269497	-5.68334775155302
TMEM233	0.530534390631885	-5.77245788659944	0.0172798837377175	0.0850382191041437	-6.10985594478976	-6.20621526710088
CRACR2B	0.530193813631834	3.28840823877727	0.0315693024896163	0.127258345180306	3.81158505091279	3.51834641860453
nan	0.530154351841165	-2.98275624094532	0.0599454610332673	0.193817494867391	-1.75343930566825	-2.5958592325685
HOTAIRM1	0.529998065803349	2.38757733687062	0.021598741566643	0.0988263205234232	3.16859296529663	2.59889752702397
nan	0.529910775666337	-0.264924475788101	0.00181368830071648	0.0180397195250142	0.449495626580963	-0.160977930906092
nan	0.529734881463186	-1.90989324692572	0.0161675136865315	0.0814640656587202	-1.4737453552866	-2.01537661713569
nan	0.529733780805977	-5.26213137837158	0.00576742906949896	0.0404358851459877	-4.65044156221099	-5.6141259823111
nan	0.529725885899238	-2.58521973433652	0.00263807488436185	0.0235404820920217	-1.96603477762445	-2.52315426288377
PCDHB14	0.529507229064338	-2.30986116394014	0.174407331768529	0.380806320036357	-2.03827606090748	-2.38734556378594
PAX6	0.528977178828171	-5.49138841450417	0.0203472042594049	0.0949012442111981	-5.16816054410499	-6.08344722166261
NR1H3	0.528882737972451	4.03688607892056	0.00376872136360283	0.030196576141903	4.59592413227051	4.10689229014866
STOML3	0.528625356546745	-4.39386243896474	0.184492508467975	0.393925322943204	-4.71923703463214	-5.5926657987096
UBR5-DT	0.528588585086411	3.54764860303612	0.000117102323729072	0.00249115330149835	3.99830086162141	3.60116396299085
AMY1C	0.528543246005433	-4.18896817287347	0.0390841707818258	0.146175670165963	-3.56183475642966	-4.11061895901369
HAGHL	0.52845106504957	2.47015844060651	0.00729805094348732	0.047536938630476	3.17519762102525	2.49029909107912
H2BC11	0.528400232412135	1.45178542254565	0.0120882958458603	0.067409931688318	1.99046717456845	1.25166856253233
PCDHA14	0.52834211516688	-5.87551998703082	0.0116142354982609	0.0655729337757755	-6.07210882376874	-6.2595431848991
nan	0.528196068969471	-1.01834516631828	0.00115604182342715	0.0129638070302507	-0.367749140363474	-0.996385666290956
nan	0.52816181083561	-2.74864273360672	0.0312983771716263	0.126658378450388	-1.99996187534904	-2.59090393853103
nan	0.527836105396226	-3.43461257250502	0.0361867881768573	0.138837416486415	-2.53496434479106	-3.19011093574664
nan	0.52775323142876	3.09460692254339	1.79417162494749e-05	0.000641693706543054	3.55976896308631	3.05947007340012
C1RL	0.527670512554884	5.85263666714583	1.63127089396182e-05	0.000602171647801316	6.43505351952981	5.9151074211908
H1-10-AS1	0.527647297330806	1.91121682197356	0.00018100917197641	0.00345224315034941	2.27155563029765	1.83689086700804
nan	0.527494693501132	-3.66916894115287	0.0260555623624099	0.111954029446202	-3.00816597988116	-3.60200162029613
nan	0.527161884464535	1.26158587102211	0.0121231972449817	0.0675596380688779	1.92227780353226	1.39296755922056
nan	0.527019504486398	0.891036799049424	0.00216397015670926	0.0204383082255862	1.38725149058334	0.915436989912817
TNS3	0.526691682504	6.01330311664966	0.0144437589200497	0.0754647600451372	6.60723539083379	6.26022366050016
CROCCP3	0.526633101355915	2.2071439295676	0.00259059622933555	0.0232502199844166	2.69750123705041	2.32083131751185
ZNF322	0.52646305766444	1.48418146100534	0.00259358913771075	0.0232584144324834	2.08884539850045	1.62126104441489
IGSF21	0.526342118445589	-5.35321134815827	0.0496308274987465	0.171428501110659	-6.01602351716236	-6.08995693283252
nan	0.52617914368384	-3.75808339184997	0.0123271421049259	0.0682202183002399	-3.0044032341644	-3.58113828857558
BNIP3	0.525983371239081	2.48201165033925	0.000867188055502096	0.0105867059677957	3.06466232758848	2.51077708046007
nan	0.525898870594038	-5.16515703682415	0.0322697504669367	0.129094833357357	-4.75392078666129	-5.9140164204434
MCF2L-AS1	0.525581151953982	-3.81650143701681	0.0685761976071508	0.211218718079755	-3.03228236740565	-3.83027622829222
MYH3	0.525510393508325	2.8213862838578	6.1610891277225e-05	0.00156111947172836	3.30118138889451	2.86288115500896
TREML2	0.525437209581277	4.20369637612595	0.00603476483560359	0.0416829917036914	5.00669596714156	4.19954667168454
TMEM220	0.525420008537664	3.41076544065768	0.00363119014042609	0.0294533768933787	4.1214794038878	3.61407263554344
nan	0.525399772415128	-3.43427576699245	0.0333174941485286	0.131746262811744	-2.63562827593723	-3.34888426423653
TMEM158	0.525385817380105	-1.1582682362762	0.0767277056650389	0.227651991655676	-0.7412736033239	-1.41025135468664
TMEM231	0.525088087519687	0.481964315752074	0.00896400808820561	0.054707029896875	1.27083562637633	0.507543552003045
ZNF85	0.524944201676639	3.1951277489183	0.000586320016615585	0.00804493411755405	3.83210071884367	3.25941524250922
nan	0.524704834874221	-2.43869224002432	0.00819164801438103	0.0514342892731527	-1.89355368332247	-2.3540026317674
CFI	0.524697722544554	-2.45696610468285	0.284360425244944	0.509355734215248	-1.98979272443834	-2.96117894813497
Y_RNA	0.524540081492733	-5.58076269044304	0.00282299375882326	0.0246501287405004	-5.03868024164833	-6.05567644434014
nan	0.524153129596433	-5.30442162180415	0.0858614829422831	0.244709967695838	-5.83285196986644	-6.11638724625379
PTP4A3	0.524071955845221	3.98414953179602	0.0441918857540692	0.158697215080016	4.55969252942239	4.23857185718551
MYH7B	0.524006243216	-0.392031709105966	0.000400118064992634	0.00610542793960359	0.109049223830509	-0.43138343852367
H2AC11	0.523972936188075	1.94934847855652	0.00639296774690999	0.0433996357496385	2.60686899955528	1.90072892163532
nan	0.523828617814803	-2.00309862275804	0.000614130562081946	0.00831095284256762	-1.47840717435689	-1.91066087508391
JUN	0.523775762357598	9.25346993314029	0.0219643670626183	0.100021798047607	10.0905423429133	9.41947525316447
C17orf113	0.523688538265946	-0.402453421108783	0.00285857895216036	0.0247924495182739	0.182959632932784	-0.286884215616909
RPL12P19	0.523437709104415	-2.10984870058272	0.00441014508915669	0.0335593362801131	-1.70235915214255	-2.11537061274878
ST13P13	0.523328885323917	1.11989846343852	1.50134011824379e-08	2.75229280255971e-06	1.57805565551456	1.11607358666775
PLD1	0.523185808466585	5.16915745614781	0.00088157212872	0.010705651356651	5.66350317829834	5.19551096940063
HAGLR	0.523062319413351	-5.82421708138756	0.00448076408660365	0.0339018208338699	-6.10985594478976	-6.1759151297446
nan	0.523019620206413	-2.00148934580327	0.00612954687794917	0.0421471238456715	-1.17262377221222	-1.89147828639731
C18orf54	0.522741611479269	2.55657913201733	0.00194755563632328	0.0189987195368925	3.14828984244584	2.62803548161661
nan	0.522569760308818	-4.87108434857354	0.0114709739252023	0.0651147602779504	-4.40767705413712	-4.82982637909919
RNU6-431P	0.522511843989598	-3.35755747016011	0.00557117682776238	0.0394821138870708	-2.72360982177823	-3.30120667183858
LINC01006	0.522383343745253	-3.28061793605818	0.0652822396947433	0.204412976340855	-2.71799540888432	-3.19210442776645
ALDH5A1	0.522202505985421	4.64469267551172	0.0109024456382787	0.0629418768323826	5.30319074181327	4.82282770992934
ZNF610	0.521979730333084	0.998760594144086	0.0506377206245955	0.173896432747869	1.7618917367891	1.19768385737603
TTC30B	0.521896148679851	1.67483262746282	0.00424297801673698	0.0326713332784477	2.40627745976757	1.72746464079707
nan	0.521664496196122	-3.71904248171215	0.0116525221556041	0.0656576201313941	-3.13304630702558	-3.74776706066553
TRABD2B	0.521639133313336	-5.65122366591444	0.0257032160574076	0.111048485807329	-6.169829138646	-6.15670752397219
ZBTB6	0.521308993943331	3.27890884235814	0.000188369411070453	0.00354689539716878	3.75584894957822	3.26064147528701
nan	0.521085727395738	-5.06230648598422	0.011710880295461	0.0658526000925456	-4.28060453831085	-5.06371059244044
TOP1MT	0.521054737547919	6.34275717821458	0.000647227353874168	0.00862440205414901	6.92517064800267	6.37712622255091
ZNF93	0.520848522906304	3.19759812694833	0.000433925768433996	0.00648145221701856	3.82828314557341	3.1690688936569
TMEM132C	0.520848129054222	-5.11907040980861	0.0894197242629456	0.251412412803662	-5.82794693058042	-5.98813196335835
LINC02701	0.520533158038905	0.786640627148307	0.0910326883971793	0.254327500861806	1.5722436612888	0.904299295028717
nan	0.520469178357779	-4.7694042391615	0.0385770313172145	0.144989682717018	-4.25045822637789	-4.81457373846266
nan	0.520193548880213	1.91569917219103	0.00446648563143888	0.0338550890622318	2.68700947817962	2.03438827854657
P4HA1	0.520179901390228	5.53274776828202	2.2188734493114e-08	3.74064153153261e-06	6.13590059862388	5.48240620209114
YBX3	0.520075476195587	7.38518493008514	0.00071896666447207	0.00924842548301726	7.92660004108613	7.44132664654433
ZBTB16	0.520065664186509	3.91336347367673	0.0414337058010996	0.152047469067522	4.69905953145703	4.06280359301343
SEC24B-AS1	0.519992029121746	-0.0556667727345949	0.000532491887412784	0.00750274583743136	0.541509060543843	-0.0399853616543293
TSKU	0.519984929595979	-2.5250806024801	0.16151772491362	0.363531047355551	-2.14117377182195	-2.43633115321647
PTPN13	0.519875339411496	0.446064629280633	0.0846148575296543	0.242599712879655	0.860989258141259	0.473035499688747
DNAAF8	0.519691104597888	-2.99553179190791	0.00149618582961726	0.0156660556217228	-2.30935373891616	-2.88028044204589
SHF	0.519683259794213	1.7871557927837	0.0173977982134193	0.0854305231943488	2.38246357298435	1.92600848510911
RHOJ	0.519668510773217	-5.58455174788084	0.0352448725621492	0.136535217634524	-6.07490835304029	-6.15931567937584
BCL2L12P1	0.519476652202592	-4.97112726152804	0.0068572401236709	0.0455718485873438	-4.1726160917436	-4.81392145322517
nan	0.519420965733674	-1.20535876521028	0.000780250554592638	0.00981839670122799	-0.723508627119081	-1.24262772594877
ID4	0.519349138089764	-5.16348751067907	0.134352877754233	0.324707898775232	-6.10985594478976	-6.11648701951252
RTL8C	0.519323432066969	2.98914102293566	0.0917679548345734	0.255639967549252	3.56037057961235	3.77514825112791
nan	0.519175405894093	-5.45865460219756	0.0323049066935925	0.129188819854171	-4.9315083375967	-6.10396775610314
KIAA1522	0.519166439691827	4.47599022251662	0.00683130401111646	0.0454318387983485	5.26656694369523	4.61289128145998
ABHD16B	0.519016709691891	-5.17248706773022	0.00640206676828903	0.043441855975437	-4.48994585231913	-5.32395031553142
CRPPA	0.5189906111074	0.875494171028367	0.0103721472924531	0.0608649286981313	1.26053533991484	0.875580182003554
MAPK15	0.518942596478172	-2.04826035134299	0.16402281278341	0.366845071219738	-1.47320964088918	-2.2670466083847
FALEC	0.51887561078535	-3.69803121668012	0.0210877968742722	0.0972702449289975	-2.85694711594969	-3.57826940192186
KCTD3	0.518750862774175	5.10877881405344	9.54666826113588e-05	0.00214228512926145	5.7114381694274	5.1877192283985
nan	0.51806646541514	-5.69071223954291	0.00378670088857096	0.0302755580099568	-5.87736612376565	-6.11754856137504
MINCR	0.517909526992216	1.62499480006344	1.68721211131894e-06	0.000109271412954687	2.25266662186407	1.59583496885385
RPL22	0.51786349563307	7.70522063396076	1.97199334146181e-07	2.06738851935503e-05	8.30697862541464	7.76896780904913
nan	0.517731781172487	0.0735964654064364	0.000767403893138342	0.00970405797474749	0.602780964875246	0.122220331848881
AGRN	0.517523470232443	3.93279993317703	0.0138730510350005	0.0736413158421196	4.64933693485287	3.86174660229773
ENDOV	0.517487425488993	3.1756863107397	4.04500389905293e-07	3.65773021038889e-05	3.64968837079103	3.14789300876061
MEX3B	0.517262133980683	4.28326167149	0.0531975070822375	0.179363815838684	4.95446394898175	4.29701373154267
TRGJ2	0.517241914889574	-3.56568063323375	0.0549865997488473	0.18329499857504	-2.89045822427996	-3.50730400366403
nan	0.517072946075823	-0.996363581770699	0.0335946276095822	0.132467391519307	-0.454281723640823	-1.11367511020586
FAM180B	0.516902318282265	-1.93951871530438	0.0177545188444432	0.0865236197259416	-1.44222833424899	-2.0037919486423
nan	0.516753982947983	2.38941500589752	0.00235216501192014	0.021690607976882	2.93188449640359	2.44965809977257
IFT81	0.516699427326366	2.34701704976049	0.00403567127378688	0.0316033379768913	3.19503684040109	2.43492079527473
ZNF807P	0.516572295042846	-4.04934366321554	0.014963032482943	0.0773362365132313	-3.35037883127333	-3.86999851601794
RAB3IP	0.516480315441012	3.6119534857852	0.00723923054158326	0.047290137869222	4.27109926402768	3.92255026328
nan	0.516410916722196	-3.1644219059763	0.0128408122577472	0.0700132971763448	-2.45910889425198	-3.03981332084246
SPRED3	0.516294033747902	-2.00438534811302	0.00904186184632765	0.0550519748131761	-1.38062975716516	-1.95234574554843
RAD1P2	0.516293820840997	-5.44812114265722	0.00868899974068291	0.0534308141994099	-5.29235604499876	-5.97806399787597
ADH1B	0.516116616354675	-5.96757080643284	0.00425842385204709	0.0327363894107415	-6.17423775780895	-6.2595431848991
nan	0.516095044135935	-2.05628095945618	0.00446890232653727	0.0338578896230064	-1.54066248127704	-2.01571010460593
nan	0.515757601660622	-5.4742680165162	0.0049380463014218	0.0363054081350205	-4.84152118299604	-5.98400006916515
ODF3L1	0.514937677185115	-2.66288087592123	0.104461745225402	0.276880985132478	-1.88897657447826	-2.66783165887536
nan	0.514787016881693	-4.91198491716922	0.0136263292631254	0.0726766445340746	-4.58849481018849	-4.84271827180126
ZC4H2	0.514665443119525	2.54766865436204	0.000430929951034371	0.00645151223287521	3.14735734259211	2.67776736602986
nan	0.514524129852963	-3.26612965587575	0.0634330691103592	0.200864556642995	-2.6359905562409	-3.22416961648595
SPAG8	0.51445015408521	1.16047624392488	0.00103740919564472	0.0119886337221802	1.9503429767194	1.20510554608331
SLC29A4	0.514347259667052	-0.949337582050495	0.0831391811957167	0.240133728002919	-0.622373454073339	-1.17677066182003
MROH7	0.514280300409309	0.537179837062082	0.0428984063217816	0.155858783726372	1.24854124096033	0.755998336593978
TCEAL3	0.51418556447141	3.94261057978986	0.00059907661442333	0.00816320969158159	4.50021181027152	4.11087302407326
FIGNL2	0.514132128312736	-3.05032693963057	0.0340514818586431	0.133499954819885	-2.33919582470883	-3.01565106685281
HES2	0.514080125266795	-4.19185824136916	0.111543004972539	0.288938671208304	-3.70092491818263	-4.44894180561766
nan	0.514009239403008	-4.49182846531869	0.0360011922894754	0.138357887405198	-3.96382972506612	-4.47768358386542
PCDHGA6	0.513779547900297	-0.213642330808741	0.0636495352070591	0.201292855121269	0.495848361047996	0.114238074258794
RPL26P35	0.513393130576168	-1.93465733322412	0.00413005022693944	0.0320901232683998	-1.61917902376863	-2.01334961061869
THBS3-AS1	0.513388838606207	-2.82294884937067	0.00860310078777336	0.0530448125764052	-2.08615465026442	-2.751768225552
ZNF680P1	0.51318545261825	-4.26779930419627	0.198774060415491	0.411555722435972	-4.67695396656158	-5.76080919219356
RCN1	0.513140897800261	5.45193411348945	3.4528604077357e-05	0.00101810777352954	5.9560306835215	5.45990121778023
CBLN2	0.513132779352654	-4.49280077053577	0.223117280942746	0.441966139647334	-4.90187508977561	-5.78697488416149
LINC00867	0.513047473773632	-5.07978764234669	0.0128550116932555	0.0700475863300377	-4.36766590435355	-5.05713330588598
nan	0.513028075828717	-4.57167909717923	0.068092291997493	0.210326877076871	-4.3087410345462	-4.67330320143142
LINC02608	0.512942444772903	-3.59587270443259	0.0365959907776912	0.139927319194209	-3.16093145784223	-3.34810745521695
PER1	0.512782209417414	7.48783244878874	0.0161258758803302	0.0813153290295082	8.00208030424612	7.60162485540454
MEGF11	0.512750782852433	-4.93946879565803	0.0414621280440531	0.1520705665447	-4.31663924584372	-5.17118410487294
nan	0.512718074796885	-3.45891190166233	0.016254821744418	0.0817392257269697	-2.41322384004808	-3.22416804081888
nan	0.512360073023619	-3.78115598954738	0.025459269827322	0.110521167723473	-3.02174869158103	-3.60380033930646
nan	0.512356575896885	-5.38431811355853	0.0312953929593444	0.126658378450388	-5.83542072709905	-6.05811247121088
nan	0.512115633000038	2.48103163972591	0.00181682212287224	0.0180541316878312	3.17955352097493	2.5155337326143
SERTAD4	0.512075987985865	-5.90835791574017	0.00404547810628607	0.0316505829080422	-6.169829138646	-6.23529972356226
nan	0.512031463114461	-2.20806615664758	0.00153366028978682	0.0159182515906682	-1.67441429644575	-2.09791927593251
ADIRF-AS1	0.511513297667729	1.52279138192816	0.0167494132983457	0.0834188416468083	2.24175123189957	1.57150913518098
nan	0.511477201351782	-5.07959128608811	0.0922940019457518	0.256569371666894	-5.39831845165376	-6.0211289229244
HINT1	0.511250593737086	7.00285482161988	2.33701502174028e-06	0.000141520180413976	7.52850368067931	7.03665245102711
nan	0.511199226190486	-3.71681801835133	0.0437678763931491	0.157714792399288	-2.92589087651022	-3.64811774980596
RPL30P14	0.511152540842495	-2.69949226560934	0.00673353477195066	0.0450437795096282	-2.25730367646514	-2.74529356126809
RPS24P7	0.511042229383736	-1.28030773776555	0.00192281613867903	0.01879563980781	-0.843349297830784	-1.21463424472649
RPL12P35	0.510601960914026	-0.268790814109146	0.00272378437471211	0.0239900022235625	0.12931594743701	-0.309712623866081
RNF144A	0.510556211151396	5.55163543761614	0.000971412341924511	0.0114548123890627	6.20341356115262	5.57761590091645
nan	0.51049452511975	6.03855665342707	0.000718087586540197	0.00924828720049358	6.55612119556283	6.16743704260648
HMGB1P41	0.510358726278821	-4.47955002442746	0.0855176749292435	0.244184446631953	-3.94324517420854	-4.77660333164267
nan	0.510355544542997	-4.11327319385001	0.0465770116224591	0.164273085146158	-3.29378941201034	-4.17359272186824
nan	0.510273903404798	-2.74799473679541	0.00359337697205113	0.029203151806776	-2.18692628105997	-2.74343594353562
ACTA2	0.510224064402728	3.60687436676335	0.0140532028763611	0.0741867584730388	4.30163611914727	3.75887630954251
PLS1	0.510162481755612	1.28473187762539	0.104742801281719	0.277355152018172	1.84555283144339	1.35845623583841
GUSBP16	0.510144515005027	0.185121671546576	0.00621921243187475	0.0425626557863187	1.03528307475819	0.259595082243442
nan	0.510041555827486	-3.65061601483931	0.00370010661794985	0.0298374647365882	-3.11225810132197	-3.52088578702261
nan	0.50985611662721	-5.45101798059922	0.0121059777222333	0.0674860984754871	-5.19275955188017	-6.03691149736872
nan	0.509801195560105	-6.18714098599583	4.07533966111102e-06	0.000210337684539927	-6.16519546823217	-6.30018063176554
nan	0.509717499469277	-2.61861551694827	0.0109760533152301	0.0631819898111427	-1.96667821638539	-2.4963052261945
ANKRD13B	0.509708118530669	2.66435494013007	0.00788444906310371	0.0500581940138159	3.10751327725392	2.84903169502348
NACA2	0.509615113805164	-4.57125164897495	0.018845034553458	0.0901417529498494	-4.22137765399727	-4.54236864374631
RHBDF1	0.509559127387619	1.80063831131565	0.126173143301744	0.312157567218798	2.52616551884121	1.86016641337474
nan	0.509558883697265	-3.0071086032757	0.0892896127111316	0.251257165511914	-2.31063311560418	-2.95444011780957
CDK1	0.509310784153313	2.80355858869854	0.0324433115693054	0.129448319027281	3.43546201308886	3.00260077132914
nan	0.50927477715669	-5.43582632529371	0.00617917298644332	0.0423837447043959	-4.75471526600608	-5.9092890027806
SEC14L1P1	0.508808044049	1.3565231058145	1.27164747975775e-05	0.000498378851062069	1.84541291660786	1.31312741169151
ADGRG1	0.508474623382347	5.04072036062472	0.0838379422548347	0.241258816843815	5.61511407768363	5.21699178039433
ZFAS1	0.508422496395494	6.98421002877521	4.96578149476122e-06	0.000245275990524461	7.44311762772749	6.99454556160041
RPL17P43	0.508346888036243	-0.924261795739417	0.0142531842188768	0.0747935515769292	-0.3729607569189	-0.98245232721893
CALHM3	0.50833881103688	-5.23494531100816	0.0510639166245254	0.174864595108992	-5.33479900672079	-5.99912309786086
SINHCAFP2	0.508112786787925	3.02598449308058	9.84869448281542e-06	0.000408915844689965	3.5668416702244	3.04879854276373
MINPP1	0.507688084832901	3.42846385973493	0.0114938850349763	0.0652117123547076	3.98905136460811	3.53824382318626
RPL9P15	0.507570953239984	-5.93762260324722	0.00379872279493633	0.0303296418068256	-6.03059791148581	-6.25204576354571
IFIT1B	0.507489908968952	-2.32488669282433	0.267092271425648	0.491951878872715	-2.6054820624454	-2.78402126440569
nan	0.507258221138426	-5.72766558367279	0.00843592635412459	0.0523798736494858	-6.08003506644844	-6.15439610626277
TCEAL6	0.5071117770102	-3.68002443141838	0.0151301321422044	0.0779342350847034	-2.99272040364214	-3.56273736285343
nan	0.507081305125413	-2.13488876942807	0.000542451609983089	0.00760474994221173	-1.53505855013349	-2.07535874126911
SDSL	0.506696590376701	2.47812167496414	0.0128210305695195	0.0699723334221963	3.33212830972785	2.48356277480278
GYPB	0.506603337627141	-1.65664092607884	0.302185589213937	0.527978862921157	-1.6885074826416	-1.78803466049872
MIR613	0.506562742620739	-4.76605375058773	0.0351928209073651	0.136391786133432	-4.29240362304449	-4.82201069965184
nan	0.506372731930203	-4.48444921196217	0.127710400926128	0.314707545928438	-3.95946387994403	-4.89207186719163
KCNQ1OT1	0.506211747879222	3.0279170014355	0.0305529358000706	0.124497739611413	3.35860862354617	2.92130266191527
LINC01722	0.506174571257855	-5.6722480408989	0.00283826094376479	0.0247309873955741	-5.83542072709905	-6.10396775610314
GLIS2-AS1	0.506132167345101	-4.48810412970195	0.0271194080460895	0.115135649345762	-3.91977003369911	-4.50191291375876
IGHV4-59	0.506106621937549	0.492992155956172	0.0795955730071268	0.233742321712455	1.03160543845118	0.546146788296771
GUCY1A1	0.50600850564106	4.76016450379901	0.198631609611962	0.411339088843339	5.58256655021633	5.31287474170917
nan	0.505964243108524	-5.11841524877389	0.00923680558785335	0.0559242652700423	-4.54704695940463	-5.07835280841369
nan	0.505900054539761	-4.79081941570594	0.0106245969179797	0.0618896857999258	-4.26899957831656	-4.6909747840861
SDS	0.505889261687327	-1.70076532958582	0.169729998894505	0.374514004816716	-1.14562013763664	-1.72490331760639
nan	0.50587543949399	-2.41459596638203	0.0525849585595822	0.178104007042591	-1.71560215678279	-2.28826864887795
nan	0.50561321427652	-3.0097647703791	0.0160153736056016	0.0809650020676195	-2.50457966265595	-2.83480404577025
nan	0.505565587757568	-3.65760673006722	0.0677735899381378	0.20963429438578	-2.92329539048079	-3.57597423606178
ITGAV	0.5053043602497	4.17747639084661	0.0256603457457083	0.111026164739626	4.89228087040722	4.58506105328135
TPM2	0.505301691558669	4.53556841896318	0.0129083675544695	0.0702829099980221	5.21263466396933	4.60896139800766
nan	0.505152244950097	1.54912518940852	0.000737925923051317	0.00943083385391451	1.88346200742778	1.47642729361483
nan	0.504679237718406	-4.76004553544049	0.0101205809947832	0.0597229993338588	-3.92613640316192	-4.67456292566157
nan	0.504657605768598	-1.57958551098905	0.0364637328769293	0.139622864086662	-0.767534817530429	-1.36896989241394
nan	0.504511826902633	-4.56791805389371	0.0217296236877701	0.09924280891012	-3.77498747965302	-4.52482428668373
ZNF221	0.504236401417267	0.784428190555125	0.0174738935363451	0.0857163591690751	1.4839945600444	1.00942995702679
SLIT2	0.504084871180011	-4.21687675861342	0.0879096788273926	0.248688245661638	-4.08326389499347	-4.33212795616619
RGPD6	0.503888286526235	0.675736930327905	0.0028015580762036	0.02449205826079	1.22470888543999	0.682576083136123
nan	0.503867998004831	-3.29380132849556	0.00242481526607845	0.0221837203562585	-2.57890003540749	-3.24111685040059
MPL	0.503782459717072	1.81800550229402	0.220572470206209	0.438816653648692	2.79481260698846	2.24787866795996
NR0B1	0.503764652447644	-5.37240623079162	0.111406894264457	0.288770383904065	-5.98478959766671	-6.14905138146122
LINC00484	0.503453242726004	-2.64695741266143	0.0697775711472689	0.213390880296133	-2.25432228497244	-2.64421516244152
HMGN1P24	0.503410601620655	-5.93939350784675	0.000845476620660302	0.0104317946560911	-5.96253521414149	-6.21692946889724
nan	0.503407241553256	0.00980966493076615	0.00372541439627508	0.0299854091014665	0.596824149116974	0.154950007271639
OCIAD2	0.503282993153356	3.41182989267912	0.0066256128452087	0.0445315609187341	4.08334763453489	3.55490016200643
PLK5	0.503150443626482	-5.10095424380421	0.0330555517725802	0.131034816361399	-4.58666292526834	-5.56981041461232
nan	0.503067913637284	-1.63678965041307	0.0290695220319682	0.120442673228167	-0.659956880218013	-1.34835366815565
nan	0.502968413395072	-4.32955717016442	0.0227084846448555	0.102244563530481	-3.59943273013049	-4.27546638848144
RGPD5	0.502886324667861	1.65783681528079	0.00228342174744891	0.0212590613228714	2.06795487098906	1.67929580351465
RASSF8-AS1	0.50283827206126	-1.13449241727588	0.129084998906635	0.316904757270101	-0.938868977934055	-1.11156507511612
TRGJP2	0.502825712777322	0.776580556586578	0.131352527690049	0.320131827021124	1.42955150612471	0.74058871360516
HMGB1P31	0.502790770634329	-0.969468649939921	0.000194601642494704	0.00363501999020731	-0.64238996493505	-0.932757841727295
nan	0.502776412639987	-4.35458757051771	0.0145110093620428	0.0756982338793054	-3.8434318972466	-4.27232902756242
CMAHP	0.502636500451779	5.26758668611519	0.00169022990257479	0.0170551734442684	5.81243109302854	5.34606064595122
RPL39P16	0.502293849753663	-2.47058235089435	0.0207837258552085	0.0962922849040928	-1.6930701127578	-2.24806883557839
nan	0.502153235600675	-5.19145396587046	0.00940623713171566	0.056657959017146	-4.60523851020305	-5.27813449792917
nan	0.501942866778907	-1.22276128802581	0.033012918227573	0.130959961651005	-0.73530564247436	-1.06053593817057
C16orf46	0.501808103759939	0.0567477879598657	0.00166204320890342	0.0168657669607658	0.852524168561871	0.0560641706843876
SMCR5	0.501632841906538	-4.27024000361628	0.0721998755240787	0.218173430380273	-3.74503044950224	-4.20258741410188
SPINDOC	0.501492024016737	4.02968555594023	0.000251283897347272	0.00435437613027184	4.57154833402206	4.08358031806965
SHISA2	0.501429288056041	-3.43523813071505	0.169832245861828	0.374665100557151	-3.23631951148704	-3.80907731969988
RPS4XP7	0.501360609168818	0.173708529060088	0.000508626264431118	0.00725825217717752	0.660662039110074	0.148174189250997
AK3	0.501346315419132	5.89839782286121	2.90302262197817e-08	4.55345365110849e-06	6.53390573148102	5.91114427115942
TEX19	0.501247066024926	-5.77823962084578	0.00214411859264867	0.0203365088297454	-5.83051568781303	-6.15461691879204
nan	0.501218019509935	-1.85367519579941	0.0156223185025791	0.0795654381546265	-1.3172992784885	-1.80791135604902
ESCO2	0.501187597751204	1.87124347023759	0.0532872513284494	0.179494780892602	2.58626789154607	2.16763649644125
ADCY4	0.50095614214612	3.19826667049793	0.00262391357481945	0.0234488685690045	3.7398894357236	3.19336993128395
FAM90A2P	0.50090432287903	-4.82329044908513	0.0279696880898473	0.11752593888254	-4.17864537999179	-4.8346386733666
PLEKHG5	0.500867956237168	-0.02719819502737	0.117500863803089	0.298397679160765	0.0533190073157352	-0.232831165562846
MCM3AP-AS1	0.5007754808545	1.68935928445725	0.0224331153479146	0.1015314281241	2.25196735073375	1.76805805542778
WDR31	0.500611340400638	1.87934917421458	0.00983104477498435	0.0585395616100772	2.71538484429894	2.14139007480116
IFTAP	0.500540284189655	2.98911203317269	0.0026574706147576	0.0236793689731442	3.59339403050679	3.14329223382488
[truncated: 31,549 more rows]

## Sheet: GSE146173
Gene Symbol	log2 Fold Change	Average Expression	P-Value	Adjusted P-Value	Median IDH1-mut	Median IDH1-wt
SHD	3.29288362135241	-2.51894000081419	2.3189508962229e-07	0.00118249931772395	1.81809806560781	-3.38933940152222
MAMDC2	2.98358698334736	-0.334548243337554	1.31772254638308e-06	0.00391967552442868	2.76411681232941	0.220176804380678
C20orf166-AS1	2.88550272125694	-2.12956521513778	4.01605784519524e-07	0.00179191480980305	1.75106065950396	-2.66165018699933
CCDC3	2.68556293833008	-1.92889017200533	1.04760201319997e-05	0.0124647179537243	1.35086656406465	-2.24280592348461
CTD-3179P9.1	2.65585655973564	-3.76021854523894	6.85563249295528e-06	0.0104676075449367	-1.45016764131684	-5.30185943125074
HIST1H4J	2.64953925908851	-2.86895948715984	7.33128417491011e-06	0.0104676075449367	0.277712701594168	-3.12171099377851
IGHV1-18	2.63267680232755	-1.02906334609593	2.37212035288771e-05	0.0196913572084481	1.33002111899288	-0.714124336188325
PCOLCE2	2.5715629021279	-1.0881141437741	1.98346716470109e-05	0.0178041912281216	2.30736837114753	-1.07349218543398
NRXN2	2.48949291734266	1.94015086255691	3.50826873199215e-08	0.00031306913097115	3.8665378769239	2.09627360390663
CDH2	2.47853813744001	-3.11901631822739	0.000764157806858835	0.134554233497317	-0.13255071447472	-5.27144432612256
MFAP4	2.43958890887279	2.95122465157356	5.68237022678142e-09	0.000101416102622481	5.0435631565231	2.80748676516542
COL4A5	2.429190645946	-0.00689918909303132	0.000580949044644899	0.124921543063853	2.90780729505943	0.609531349222982
ABO	2.40564430176541	-1.06933343173492	0.00118931338882289	0.17149138098574	1.91074632060741	-0.433912246524899
SNCAIP	2.30430220633913	-3.11122132888761	0.00180485873882993	0.210537361707629	-0.557082845233355	-4.19394228552674
DSC2	2.29249215620985	0.00390754466227564	0.000176841247953296	0.0709252623111562	2.45609539520544	0.426597281698025
MMP2	2.28504217350303	2.51565679279868	2.27960635483405e-06	0.00542470325572009	4.63622085587836	2.44395936054543
MTUS2	2.23723124147695	-3.23027036204071	0.000713229449333971	0.134554233497317	0.534485564762829	-4.1401481264832
CTD-2228K2.7	2.22012883835618	0.55055561386567	9.40854971450935e-12	3.35838182059411e-07	2.38246833216656	0.591749645574555
IGHV3-7	2.1939206465083	-2.26161744955015	0.000373765652762355	0.100765489116838	0.371811364662661	-2.38740462570656
ENSG00000211940.2	2.19075796041484	-1.23717634297273	0.0002521588206408	0.0833408250256793	1.02092521431138	-0.822483862784782
LINC00890	2.18954374298239	-4.33031766601752	0.000342080770769874	0.0963729536479936	-2.80790663268425	-5.35326346879088
CPED1	2.18261082989914	-1.56006857277506	3.48498044220687e-05	0.0264673142307605	0.435141375260465	-1.62988494098731
DST	2.16493654672804	2.30851039279181	8.90052626624646e-08	0.000635408570147335	4.29519040951253	2.25905453062366
MAMDC2-AS1	2.15878266917789	-3.01405725037641	0.000256179277749806	0.0838928377915535	-0.287896212417966	-3.52803778859947
ZCCHC18	2.12730831601666	-2.92798145625162	7.37926720137307e-05	0.0411567098051581	-0.780667121744384	-2.85439108740067
SYDE2	2.11099962310506	-2.79488698355238	1.32041856970569e-05	0.014728856514264	-0.450229367521275	-2.95751874566874
TNXB	2.08215346507013	-1.63289807701664	0.00299092285995821	0.255409070541169	0.816889849700301	-1.56138155617363
ENSG00000256309.1	2.07309087564308	-1.63237678479732	0.00182992181818927	0.211493679363267	0.808227418292948	-1.17868137780669
HHIP-AS1	2.06753614296873	-2.756499124776	0.00213515358731466	0.225182441791642	-0.540427176492853	-3.5130952780541
SH3BGRL2	2.06600024332701	-0.658964118693937	4.29947235338836e-05	0.0292445851903844	0.845226516004896	-0.288154913640896
CNTN1	2.01979259859486	-4.00735828499354	0.00261150465760599	0.245836813810732	-2.35324345534008	-5.31436841414771
BHLHE41	2.01646223793942	-0.989415478415795	5.88396359970268e-05	0.0368470317002433	0.532554367251322	-0.899826723735391
KLHDC8A	2.00769948447679	-0.519340926818952	0.00103013774282217	0.157140028760843	1.71109107962793	-0.142220701343591
CACHD1	2.00702189277443	-0.72814286790559	0.000100054552943793	0.0479871545970269	1.12734284352182	0.0321050767385089
TRIM9	2.00605620683299	-2.08009882749518	9.26963291201471e-05	0.0468332569357766	0.197707010760645	-1.89443311053533
DPYSL3	1.99509779992442	0.509482702283935	0.000114972912208783	0.0532981571596431	3.39522886162922	0.522680679982339
RP11-556E13.1	1.98896745666058	-1.55683576753045	0.000221842083323359	0.079186531642273	0.503187696885067	-1.04588238636869
CITF22-1A6.3	1.97400916696696	-0.579847598825212	0.000220336141443542	0.079186531642273	1.52573057273137	0.271493088786684
BEX1	1.96543257268919	1.54941759138298	0.000772758589913155	0.134554233497317	2.92125238282745	2.13386506948278
ZNF521	1.9626905361111	2.52790925328161	0.00388197031481575	0.285117140714708	4.77598203468559	2.97278170456257
ZNF385D	1.96074635398984	-2.46318260342974	0.00048122215599288	0.112352366057157	-0.966540763035791	-2.62785295584137
HBM	1.95791527428467	2.79858355641446	7.28744986438258e-05	0.0411567098051581	4.57759417310176	3.19120030416185
C8orf88	1.95639235206421	-1.57183896514116	0.000360665340943582	0.0982744224807721	0.362195937140296	-1.44541091328346
RP11-154H12.3	1.95413116530196	-3.72114238743125	0.0007040649998726	0.134554233497317	-1.19862887432088	-5.24584709869718
RP11-53I6.2	1.95310927147525	-0.505962639854717	0.00170495941668401	0.204223242880992	1.84863277386016	0.477583058712111
RP11-661A12.9	1.95264279118225	-1.58320791952007	0.0021272541559903	0.225182441791642	0.849679784817971	-0.788400241779153
CPA3	1.95207091830418	2.85549326925259	0.000244837952443808	0.0824480255894503	4.78633749545409	2.91150842027644
SNORA62.6	1.94941022410514	-3.42148080135777	0.000687574661013719	0.134554233497317	-0.84422980785222	-4.90841498116183
SLC7A2	1.93687004729382	-3.29597312852883	0.00163920909971365	0.199638666031803	-0.25369716579763	-3.84298400338256
KHDRBS3	1.93361105427807	-2.09150790558331	0.000815763617555772	0.138003233785087	0.56377091273159	-2.35186341572513
IGLV3-25	1.92990768603209	-0.384387443501265	0.000558984887519489	0.123166454074124	1.3119931444876	0.0816353899801014
LGR4	1.92610329732374	-0.851303441038528	0.000147551748374973	0.0612425541656357	1.0881918715177	-0.654649182805384
ACKR1	1.92351070106882	0.22931784688727	0.000284665415650369	0.0868472821507687	2.24497897581711	0.675924536523079
SEPP1	1.92260264328937	2.73208511349243	6.2080620891961e-05	0.0377786965587714	4.29360220848329	2.78784397050996
ZNF418	1.91680196348097	-1.57492274010913	4.01963461429002e-05	0.0281335014817808	0.369935900123948	-1.24485655345834
IGKV2-30	1.91190961422965	-1.01618633326899	0.000884209194132989	0.144779115525583	1.26783995478189	-0.480600325432688
CTSE	1.9079118552608	0.418081251358266	0.000749727278428643	0.134554233497317	1.67116664944949	0.633206615462106
RP4-800M22.1	1.90058638370237	-2.90573184075792	0.000705604015338791	0.134554233497317	-0.405808189112903	-3.25602222746286
XG	1.89711986742733	-3.10641605105204	0.00292367395651939	0.253595832380255	-1.2987956713177	-3.97272925647464
SMIM10	1.89108048712761	-0.537150023799089	5.40526593043981e-05	0.0350801758885544	1.06664173455859	-0.178438004826511
C1orf21	1.87529207964843	1.17521277652334	4.55391298970714e-07	0.00180613249075107	3.40099060914939	1.24871818486195
SLC22A12	1.86757688843462	-4.98400846008379	0.00232010552584352	0.230089578145575	-3.30412555126106	-5.53275502849733
PAQR9	1.8653801529577	0.000906535807522728	0.00136569764046113	0.184182997899236	2.41745782285918	0.295264345565264
RP11-1280N14.3	1.86403857512645	-1.62463428885905	0.00405590704037632	0.291409318405691	0.68851919343525	-0.859525096061481
BZW1P2	1.86321082992346	-1.12317208939847	0.01168976133657	0.414785821536168	1.86487406798528	0.215428186049134
CIB3	1.86032784409052	-3.69347729314445	0.000378276384413961	0.100765489116838	-1.30100288057599	-5.1409372406802
ZNF667-AS1	1.85744748492036	0.346007191401399	3.64162661741006e-05	0.0270126092664936	2.06890371021382	0.612035692902524
RP5-979D14.1	1.85520427120994	-4.01172980093744	0.000452689284844897	0.109180702854991	-1.53859080489809	-5.28573473733797
ZFYVE9	1.85323437552562	-0.995266576716394	0.00046151492204561	0.110562249277974	1.38746371127795	-0.551541172838456
IGHV1-2	1.85294733213795	-1.81026956843112	0.00371918877273248	0.2787427145194	-0.0608161194019467	-1.86610625789022
AP001092.4	1.84894290052969	-4.25932496830267	0.0011265985237833	0.167425241127507	-1.40716064562939	-5.33292544718149
RP11-694I15.7	1.84855654177914	-1.06616469341105	5.79227256042044e-05	0.0368470317002433	0.863094173072978	-0.608876878632195
POM121B	1.84688021197916	-3.47004497662067	0.00635599714379052	0.342467027260784	-0.84216256136589	-5.33207990048534
RP11-452L6.1	1.8441593640376	-3.09314837244644	0.000346721316825981	0.0966891984695579	-1.54725686968401	-3.54238291186895
ENSG00000198150.2	1.84090314337478	-0.9589159878112	0.00010169310905124	0.0479871545970269	0.704666999480528	-0.691691363328743
IGKV3D-15	1.83991734677714	0.30710265111597	0.00386726952129415	0.284891882156214	1.97214731034551	0.988208474811476
KIR2DS4	1.83262654435359	-3.2317430439937	0.00188994494043082	0.214163760789454	-0.355925921657914	-4.24811809971576
LA16c-321D4.2	1.82622157551617	-2.15804270014725	0.000274723266389147	0.0852996156242443	-0.32576271891797	-1.68123738231907
ARHGAP5-AS1	1.81684460202243	-2.20237731568177	0.000836990531697571	0.139609238453013	-0.349780784541849	-1.91891890674663
OBSL1	1.81645797897927	2.14923296117919	3.95764738197923e-05	0.0281335014817808	3.81728034564641	2.19410032583979
CD5L	1.81254527489506	-2.18513159186911	0.00542303682522238	0.324246732791144	-0.172624120804176	-1.94251057185868
CTD-2647E9.1	1.80711191651142	-2.86135086069117	0.0017899100737523	0.209478164205207	-0.737796557001559	-3.21443474425571
AC005329.7	1.80349414271116	-2.4192476329639	0.0014501822466005	0.189612656748736	0.248985326692305	-1.76220758926876
MIR106B	1.79842769810396	-1.73835495150177	0.000573984657814032	0.124172014307102	0.233296967683471	-1.05194736539628
GRID2IP	1.78264605447105	-3.05688633212993	0.00086229231062855	0.143160576873889	-1.2987956713177	-3.10698895605973
PURG	1.78264160142256	-4.79287726538747	0.00668041815559369	0.344951410112586	-3.24632825142357	-5.48610079880523
IGLV8-61	1.78134134881508	0.185790095613268	0.00172868793126157	0.20634144262757	1.61228548623068	0.603537143064107
MRPL23-AS1	1.77131534439198	-4.24463390310414	0.00151341308825062	0.192933143518235	-1.78826496918781	-5.34982796900335
ZNF853	1.76860855592421	-1.37530252196036	0.000428530187426673	0.108349751233444	0.533663125699554	-0.968499195853637
RP11-1100L3.7	1.76073868280513	-4.03950530489803	0.00472459308328342	0.310007996521694	-1.78826496918781	-5.35326346879088
AC108004.3	1.75598521406547	1.49419692214677	0.00125239594738139	0.1766967325762	3.08170597149243	1.98366650323879
ZNF711	1.75393395099569	-0.34696001451615	0.00918440269176162	0.392329868699885	2.14890507153418	-0.0866686562979268
CTD-2340E1.2	1.74121700979343	-3.46747712018594	0.00121764009098001	0.174552863644704	-1.52779871349151	-4.0920064423885
RP11-54O7.3	1.73921834639115	-2.37539988674446	0.00385601321859399	0.284891882156214	-0.136764972635245	-2.06658425526341
IGHV4-34	1.73172269424043	-1.59030551458853	0.0026015748795994	0.245669881818255	0.575986471364969	-1.06884773775822
HOXB9	1.72252399242421	-0.607599689605907	0.0417457730166553	0.622437497004808	1.19524690802362	-1.89491728926097
LY6G6C	1.71987484821399	-3.50453594178664	0.0017517267589569	0.207733842727464	-1.07228860021865	-4.08442372536125
LMOD2	1.71883513237617	-3.39844166255402	0.000946782982449462	0.149537250258998	-1.52779871349151	-3.70714774477724
LCNL1	1.71880050956453	-3.94407848950269	0.00642815263383458	0.342467027260784	-2.38305344545831	-5.32005562659131
IGKV1-16	1.71734031195039	-0.0473380034944389	0.00227111677796653	0.229004275111625	2.07043813834802	0.24882321839449
RP4-800M22.2	1.71087375252705	-5.08554375992116	0.000333479421076708	0.0963729536479936	-3.18128577888499	-5.48323352208197
C1orf145	1.71004901161466	-1.96646289761765	0.000686531742033256	0.134554233497317	0.482470810629742	-1.68143714532464
IGLV1-36	1.70946084731391	-2.38186941432378	0.00585330574166187	0.334111266063239	-0.285170121250779	-2.30253487928202
SEC14L4	1.7036148798735	-0.976416527004832	0.00159024838752374	0.197783680113797	1.04905609201523	-0.717245716490669
ST7-AS1	1.70253854771143	-0.658130608073649	0.000434066800010715	0.108349751233444	0.903975807703934	-0.10919156188456
GLIS3	1.69590058739008	-2.02771718009388	0.00500416581537966	0.318402315115823	-0.540427176492853	-2.27073568324667
RP11-173P15.3	1.69426523313609	-1.65774846192171	0.00438622181902546	0.30197681233139	0.057163787229643	-0.857112092789576
AC007099.1	1.69315196327859	-1.55536443257847	7.74296476123528e-05	0.0412560541573444	-0.136764972635245	-1.39504527581725
RP11-703I16.1	1.69261697136186	-3.94715549480274	0.00034125968740274	0.0963729536479936	-2.17629333682188	-4.5096410994865
GPR12	1.69054219031846	-2.34056826926777	0.0094248820829567	0.39352474260858	-0.293500277438231	-2.81047746033474
RP11-382A20.3	1.68557460997561	-0.124704010638359	0.00280010412730736	0.251487743236268	1.86162855404272	-0.160071533658427
AC002454.1	1.68552952901214	0.29568792931858	0.00281942193407974	0.251487743236268	1.83506007541709	0.928884636272292
SFRP4	1.68511335848541	-2.89902501846119	0.00345361218632049	0.27213396686691	-0.93285428434549	-3.14773876903354
ASIC3	1.68469561330116	-0.529804100183632	1.89820943616373e-05	0.0178041912281216	1.25919978180319	-0.132776990315498
RP11-486G15.2	1.67852380776597	-1.77326935368279	0.00215030264373733	0.225182441791642	0.346695375493132	-1.4815982046793
IGLV2-11	1.6761851232044	1.13008453148087	0.00116407579084566	0.16910684289276	2.64328435275312	1.52279497306572
TCEAL9	1.6756590335018	-1.45294854059897	0.00356124874788079	0.275718616647514	0.206836368016315	-1.02329098238409
HTRA3	1.6697552249369	1.98583684924948	0.000484058677442516	0.112352366057157	3.2812044049285	2.31321319651079
RP11-54O7.1	1.66952396819908	-3.07764614667705	0.00292326419213637	0.253595832380255	-1.70837095913333	-3.57263521551359
USP44	1.6693096286403	-3.02315745178074	0.00815491713650953	0.379212363565464	-1.70837095913333	-3.51281817502685
IGLV3-21	1.6674127905607	1.36353719077169	0.000629790324064933	0.130437686839298	2.06005899256802	1.53018941584718
SYDE1	1.6669764458823	-3.67030154403547	0.00786552045142502	0.375347262718738	-1.40982698370644	-5.27170490815813
RP11-173D3.1	1.66652558401464	-3.62222119630099	0.00313068830669044	0.25988353280771	-1.53859080489809	-5.20356260536145
C3orf80	1.66649484173888	-0.881146101740191	0.017720222493201	0.494064018382472	1.01409506533776	-0.445446548568879
IGLV6-57	1.66568052403887	1.06436504375989	0.000484725154021632	0.112352366057157	2.53139932281806	1.30714151502981
COL24A1	1.66538766274129	2.10040526536497	1.82450484056001e-05	0.0178041912281216	3.99112230570901	2.11622111725585
CEL	1.65994119170256	-1.25209405722275	0.00204275730560419	0.221558669141173	0.209471227930702	-0.565864619186027
LPL	1.6585880824945	-0.889630563501395	0.00538163335685256	0.322852777601432	1.3816600322545	-0.686112226343794
GPC6	1.65749476818539	-3.49362525908814	0.0265123503251895	0.559638794671958	-1.24286558062534	-5.32203216676788
IGLV9-49	1.65070628035195	-2.88880385577909	0.00639398181251635	0.342467027260784	-0.713202047150637	-2.88511818869508
PCDHGB2	1.65022306066874	-0.944794392017126	0.0118638590335851	0.416811464767538	1.09672515758453	-0.402990610829456
ARHGAP32	1.64562625391345	2.81448752463022	8.0679358544373e-05	0.0417369522208898	4.38794819363573	3.23920580013318
DUSP15	1.64474279913405	-2.47706936065235	0.00615380179583363	0.339490347352493	-0.696131168863085	-2.39163478678828
KCNG2	1.64448843419228	-2.5609433625663	0.00653801235734356	0.344951410112586	-0.0382432221961559	-2.47837981528036
RP11-3P17.5	1.63544768795189	-1.31067373794022	0.089413928910526	0.724127033461686	0.726870444839223	-2.8127820806739
C6orf25	1.62890988549057	-3.73863749770795	0.0196207640363083	0.50931117369947	-1.75502222284526	-5.33173909792971
RP11-382A20.4	1.62822797780588	-2.53312300099953	0.00537720370696297	0.322852777601432	-0.826128012949248	-2.63021226101467
IMPDH1P10	1.62638572350764	-0.520454411603932	0.0156567228687198	0.474012438260284	1.83394782741346	0.585451947567343
IGLV2-5	1.62164005502737	-3.72412150398635	0.00411752621642176	0.293600163438739	-1.96622033223083	-5.2374325561982
SMC5-AS1	1.61992774413124	-1.20830819782635	0.000716263847888056	0.134554233497317	0.369935900123948	-0.894003864360587
KRBA2	1.61406272501708	-1.14057961449213	0.000674418036190712	0.134487998892891	0.624996537980236	-0.890222651639282
ENSG00000257073.1	1.61387827322463	-1.44842349363626	0.0667562192794309	0.684682345865478	1.52112453633045	-0.976923218857008
SCGB1B2P	1.61309675412677	-3.71798758339647	0.0028075536165795	0.251487743236268	-1.40716064562939	-5.16606723510018
RNU6-7	1.61201272745376	-3.46430480499021	0.00578082586450772	0.332422704928111	-1.52779871349151	-4.37042495123094
SERTM1	1.60751178415258	-4.82320734160517	0.00476966224672843	0.311246143686117	-4.40367820022144	-5.4674785491112
MAP1A	1.60720712611267	2.70154649904177	7.85939678582271e-05	0.0412560541573444	3.93214261653376	2.6536527793484
IGLL1	1.60686857979078	2.92432772593392	0.00640208710610473	0.342467027260784	3.91373441354343	3.22843646624852
ENSG00000185128.11	1.60526382240615	0.695330756593211	0.00157464902797064	0.197253407539736	2.42238046788919	1.50209016428096
RP11-159J3.1	1.60426554087916	-3.82634105541663	0.00251571419276243	0.242698427326094	-1.8867867196269	-4.82855941528377
CHKB-CPT1B	1.60415337128216	0.609197487041572	0.0028322754666194	0.251487743236268	2.46533970476994	1.2191839063468
RP11-475I24.3	1.60289508355018	-2.87354149535325	0.00743112357519189	0.36637286742607	-0.768072651020855	-3.37589895424483
MC1R	1.60204662895289	-0.562145175393911	0.000208838757552099	0.0768505098022905	0.731798219213592	-0.102716017515253
ENSG00000268040.1	1.60103724506133	-0.98349057268575	0.00630609577217627	0.342419849083426	0.902326081361441	-0.566398333767212
KCNN3	1.60079200111215	-1.32914586575917	0.000305820805178513	0.0902171375276615	0.816889849700301	-1.07927064156786
RP11-752G15.8	1.59635505404778	-2.62612751295224	0.00131950731226603	0.180459055598989	-0.822656382207182	-2.61902314485612
VWDE	1.59611848760267	-2.59031699871767	0.026449260108407	0.559638794671958	-0.999769074381521	-3.79871295639802
TAS2R14	1.59354661712264	-3.42032215899579	0.0028070945975295	0.251487743236268	-1.85469716514602	-3.74053535022342
PTGDS	1.59258723063985	0.611880265567365	0.00162727319146782	0.199606586149292	1.77382683497589	0.812777599505052
RPS21P4	1.588711127485	-4.49870860491349	0.00968987626779111	0.397563371699774	-2.32469848543742	-5.42514157086737
RP11-11N9.4	1.57982619418729	-2.63351196232033	0.00814006899993854	0.379212363565464	-0.721868327648178	-2.3126649186483
CLDN10	1.57761380955588	-1.97640347184689	0.0115438263148664	0.412469349658814	0.380806194558272	-2.13975742984928
LIN7A	1.57272019801791	1.03051052656659	0.00726131267170299	0.361495893746776	3.53315661448066	1.061563198464
AE000661.37	1.5724147707672	-0.971986650082506	0.0102225321979759	0.399044458916841	0.841134589826774	-0.840400003021284
IFIT1B	1.57232357976603	1.29858360403007	0.00415206296165773	0.293600163438739	2.8139990797844	1.56880849680409
CTD-2517M22.14	1.57115743207915	-1.6830499129111	0.00204830818928665	0.221558669141173	0.573466237340154	-1.16537133861119
C7	1.57062694849782	-2.90846667540138	0.00913589876582964	0.39148368120803	-1.03444439055572	-3.38734837854458
TRDC	1.57005224043541	-2.375456810936	0.00940425541962487	0.39352474260858	-1.59455755065202	-2.10199633645667
LINC00173	1.5673811554041	0.323160285479886	0.000127658663748547	0.05751730264909	1.42009943209709	0.459653353297453
RP11-467L19.8	1.56728496533675	-3.6634481888164	0.00303505597692796	0.256391363094367	-2.14204534595451	-4.09175668418439
ST7-OT4	1.56378458234903	-2.25133967803806	0.00186054618863047	0.213454114750483	-0.966540763035791	-1.8474435395855
HSD17B14	1.56219844260225	-3.55326103373393	0.00785067393002463	0.375347262718738	-1.85469716514602	-4.25316026827377
TMEM198	1.56208789125042	-4.10435376100376	0.00620108436682519	0.339490347352493	-1.87530008075149	-5.32543859135275
NBEA	1.55781230309908	-1.30004803335175	0.0042567103322994	0.297897050280007	0.306700824548593	-1.14908743687864
HBD	1.5573163352957	4.92159448467572	0.000334932797017928	0.0963729536479936	6.14667330309142	4.92114450125911
RP11-146D12.2	1.55613803965365	-3.71766671108958	0.00733928805817714	0.363855398939768	-2.08175010533408	-5.25385659069156
IGFBP3	1.55496619734639	-1.54536281449694	0.00508257947664319	0.318778413306011	0.146176710120563	-1.50609201761196
DENND5B-AS1	1.55485293100226	-3.85211552064343	0.00186574264748986	0.213454114750483	-1.8867867196269	-4.23999199961911
IGLV3-1	1.55139358122553	1.35485732505922	0.00128429669578044	0.177685932387143	2.75044784770215	1.40274332202095
GABRE	1.55112743770805	-1.82700221743174	0.00409515310330377	0.292938857760377	-0.680986693017222	-1.95660150754947
IGLV1-44	1.54936504961371	1.67779024524227	0.00306278414305353	0.257237835261873	2.92561293389736	1.98328832143515
IGLV1-40	1.54666995121023	2.42650190024289	0.00140294824074337	0.186859094975129	4.03732593852854	2.77074146051597
IGKV1-39	1.54655159115767	-1.80455488488344	0.0842718666164449	0.715324082522681	2.12273804161783	-5.23686894862937
HRNR	1.54479552060417	-1.31140305095599	0.0201885632602755	0.513143189650502	0.387184809624357	-0.772802178880514
IGHV3-33	1.54370212998749	-1.43999541923063	0.0157622552960778	0.4747963736654	0.283959620145169	-0.766220030993279
IGHV4-31	1.54241840487852	-2.30035418018496	0.0123301446830877	0.425241076775668	-0.19477260674364	-2.11249561905396
PODN	1.54057658709912	-2.99354154278527	0.00526878781365418	0.319424927613839	-0.822656382207182	-3.22714608617652
SCN8A	1.54036093195594	-1.45528631909451	0.00560028774105196	0.328536481753564	-0.0397694882620023	-1.03818734935837
MSC-AS1	1.53954301303553	-2.63019318238349	0.00156542120884589	0.197253407539736	-1.16023374657477	-2.58946862511609
VN1R83P	1.53953026072652	-2.7865335689723	0.00188160874184748	0.213898165733267	-1.24217520564922	-2.84866723783615
MID2	1.53927336425509	-1.59103541853162	0.00427295951095009	0.297897050280007	0.195089247139904	-1.36630025799728
MACROD1	1.53778863630768	0.189966173329013	0.000754805656235581	0.134554233497317	1.30360168253274	0.742260948744242
IGKV3-15	1.53431454921776	1.60335244468956	0.00510249221192658	0.318778413306011	2.80294284006181	2.04579363724979
IGLV5-45	1.53016115212136	-2.26168376664506	0.00938081862891973	0.39352474260858	-0.581659526789974	-2.11517389844023
MYCN	1.53006055352867	3.01725284110233	0.00578328896933344	0.332422704928111	3.58556019754407	2.95749052537584
IGHV3-11	1.52985781930147	-2.63346194286012	0.0216406446311473	0.530110520578288	-0.684331520127492	-2.59400207147415
IGHV3-74	1.52578193105692	-0.0652040027497998	0.00318593271459532	0.262031954487281	1.37574246897824	0.1097895145344
PHKA1	1.52524912674531	-0.92895787815503	0.00467239223491125	0.309204756969549	0.430906187053676	-0.609927224413537
AC093609.1	1.52420428665958	-3.00238336395809	0.00561551974139399	0.328536481753564	-1.12043063493417	-3.17317703465515
PCDHGB3	1.52418246247146	-0.987448804349433	0.00460255642753815	0.308812503159726	0.534485564762829	-0.52825645572776
ZNF300	1.52393272615575	-1.79286972017935	0.00444957377462491	0.303685537065461	-0.661199121015816	-1.68242946467035
RP11-278H7.4	1.52246971811696	-2.71387900394282	0.00446626010224699	0.304242660972722	-1.12686269336463	-2.27665181210869
AC021224.1	1.52176375454073	-1.95527087347168	0.00825138936866519	0.379718187379473	0.0463716958230685	-1.69342820794983
LINC01219	1.52010202867544	-4.4168801543437	0.00544386148534927	0.324405067979202	-2.03519186824243	-5.38441104317708
CTD-2349P21.5	1.51538277025094	-4.16684255831646	0.00209655700006034	0.224244060728355	-2.80790663268425	-5.24584709869718
KIAA0895	1.51454233071636	0.389961123808886	0.000268053351000439	0.0852996156242443	1.67116664944949	0.485264060057767
RP11-460E7.8	1.51430513741646	-2.19980185324418	0.00625123806895633	0.340149303157616	-0.177551895178545	-1.88539682557923
LTBP1	1.51375384755975	3.21667386512166	0.000919737407450769	0.148083154542941	4.26724788471214	3.11896745482521
TMEM56	1.51294389178804	0.698878516885729	0.00463588543062978	0.309204756969549	2.41849060689857	1.00245800111722
SNORA26.6	1.51090609648321	-3.63607293234445	0.00942169585375489	0.39352474260858	-1.54435704453387	-5.07440546265248
AREG	1.51074364489222	4.90726850687802	0.000737833889960681	0.134554233497317	6.30546346500933	4.8661178942037
ENSG00000211936.2	1.50933682543421	-2.18532495885162	0.022981977066986	0.539775141107288	0.396314166880027	-2.09291228818875
SCNN1D	1.50778101046504	0.60966757589138	9.94218979116903e-06	0.0124647179537243	2.03672202170006	0.826843511807009
KCND1	1.50742856026995	0.324475522549762	0.0012789991813027	0.17764153998677	2.06761893734134	1.10048828362035
FZD3	1.50728234572612	-0.0802165560994716	6.40376336884906e-05	0.0380970555751779	1.29248696532889	-0.329346891049164
RP11-424N24.2	1.5049963515743	-4.44836433774102	0.0052367079513007	0.319424927613839	-2.28810133822411	-5.40240608154945
TSPAN12	1.50406840778361	-4.34035593429769	0.0260646542177898	0.559404692024366	-2.45612864470611	-5.40240608154945
CRNDE	1.50392432119752	-0.174543194291885	0.00761316195295024	0.371972554617059	2.05212799746299	0.273385414088746
RP11-90E5.1	1.50098142277102	-3.98750814571699	0.00126762558375553	0.177442726322171	-2.35324345534008	-4.24059624329594
PKIA	1.49825082344653	-2.04894179808379	0.00702082784802819	0.354467397504054	-0.329859335879604	-2.15626201053619
PRODH	1.49780931866718	-0.441306232621446	0.00332333784690897	0.26657650437172	1.19493360257858	-0.198896578847651
SSPO	1.49779488910263	0.418557776678535	0.000550763637922046	0.122871925347671	1.93189919674479	0.680092221293005
NBAT1	1.4956443335896	-3.63897864795611	0.00664373936453375	0.344951410112586	-1.40716064562939	-4.39101988897889
ANGPT1	1.49558090517561	0.745134720852268	0.00364525760771477	0.2785297966803	1.90043828354219	1.01876537927769
SPINK2	1.49179993415993	2.04847288922127	0.00835266634954827	0.380846058761237	3.3993421459957	2.44699243922301
AC098828.2	1.49152285110748	-2.05700897447556	0.00079379442025373	0.136152842508934	-0.389711959318961	-1.8664452165443
IGKV1-33	1.49080193611925	1.80866245486675	0.00160597667495038	0.198646531750313	3.00829688991701	1.85548790292702
GOLGA2P7	1.48942846156495	0.495735903030248	0.00024377019666912	0.0824480255894503	2.14890507153418	0.73324998144003
IGKV1-9	1.48773646848455	1.70384681099185	0.00320249445469394	0.262581867984186	3.30303803897403	2.10694489030269
IGKV1-27	1.48688734959608	-1.14046717729555	0.0325188679366456	0.586600289868044	1.02313242356966	-0.519832506591368
IGKV1D-27	1.48671823347118	-2.70555869426211	0.0257651823336496	0.558293757864644	-1.13213949224576	-3.02447792937546
PLCH1	1.48663873974118	-2.02934862883034	0.010061330499031	0.398494982095832	-0.20922126801748	-1.83325064183054
SMTNL1	1.48467009052373	-0.44372263057869	0.000545840959773376	0.122539578988117	1.00004398582957	-0.169952056345881
ACTG1P10	1.48452386500262	-3.4440688230693	0.00939931637069128	0.39352474260858	-1.74846185754721	-4.16160469511604
TRIM2	1.48204238675646	-1.90170299198654	0.00399038336954807	0.288513491029463	-0.143329907074422	-1.70642035856468
ZDHHC11	1.48121363921367	-1.31737031328595	0.00199823277222969	0.218794229462389	0.179882748932851	-0.946091214995705
IGKV2-28	1.47864728111228	-0.162992359347121	0.0487480617992435	0.643847851422477	1.9178603804696	0.844010352938372
RP11-930O11.1	1.47640926581408	-3.29524406807893	0.00709780037066546	0.355837056504078	-1.45415923556229	-3.53597218509032
IGKV4-1	1.47561359355557	2.31460592865231	0.000652356609562242	0.131562984329118	3.60529430369975	2.37782623886995
HOXB8	1.47429640508592	-2.25841430810545	0.0813336667736642	0.709309854748581	-0.416220309393505	-3.95513347335552
IGLV4-69	1.47199206608371	0.527147592497595	0.00692018496446756	0.350875003276519	2.55228224641324	0.941740726505829
XIST	1.47151630002563	5.66872028811401	0.106664517702085	0.740826405480547	8.75415138558068	6.81378008069557
SMARCA5-AS1	1.47060279069745	-0.965768080840349	0.00879699825559162	0.38658082838944	1.02110676804992	-0.0140234431583368
PTPN14	1.46888057967689	1.72014288322989	0.000192383698249335	0.0746427837935872	2.74199371989286	1.35296325542031
RAB5CP1	1.46435055232064	-4.21040844655536	0.00533155928294011	0.320927501862643	-2.44533655329954	-5.32005902287103
CDHR4	1.46401161909575	-3.16613689710533	0.00505837414780763	0.318778413306011	-1.10230606410097	-3.20129272364976
ENSG00000269751.1	1.45807504551849	-2.96742595676618	0.0225938564226295	0.53743401857916	-0.777202008276525	-4.03904672508865
MAP1LC3B2	1.45700957360924	-3.90567031419238	0.00597994971502246	0.335619976537306	-2.81869872409082	-4.9653117585544
SNORA13	1.45670200794499	-1.11562669863253	0.00810392346607008	0.379023863615023	0.153245225828108	-0.822667515182154
RFX8	1.45554873291686	1.89047848915145	0.000664470903787233	0.133248814104974	3.30684525106967	2.20023037759573
RELN	1.44974157788004	-3.07389077896193	0.029330209055012	0.575652612203611	-1.24286558062534	-3.96544876940757
CTD-2623N2.3	1.44955425229969	-4.13102442615699	0.0061530661150761	0.339490347352493	-2.68726856482212	-5.27777387142562
AC007204.2	1.44916487774805	-4.19232654147612	0.00785114320548888	0.375347262718738	-2.59425155484387	-5.29408478228949
SCARA3	1.44345091813008	-1.77818475657793	0.0418552867412714	0.622693154430248	-0.447427457175249	-1.64371291111179
CRACR2B	1.44284679971132	1.18764690262155	0.00056840113985259	0.12371389443316	2.79539536005289	1.36564747107387
LIFR	1.44164054464855	-2.77544685451755	0.0225053935257028	0.536985308756659	-0.991326813629372	-3.47222906408117
PCDHGA9	1.44046843372123	-2.64432068302815	0.0177540943451413	0.494064018382472	-0.632121723965231	-2.66501200901313
IGLV1-51	1.44028498247426	2.02801246667653	0.00146192787671209	0.190178831190665	2.77603956160489	2.07152069362338
FRMD6	1.43669308494642	-2.52940892917926	0.0150046021169959	0.46899235776372	-0.973407094644143	-2.21865828548031
IGFALS	1.4361907718372	-3.31848593036462	0.00667482070969031	0.344951410112586	-1.03444439055572	-3.69091224950747
PIP5KL1	1.43544981471265	-1.9726384636238	0.00283108242542052	0.251487743236268	-0.287896212417966	-1.46252414428411
RP11-250H24.2	1.43312641999899	-2.37654796568577	0.0142425324994741	0.454729157038218	-0.41855999468234	-1.87948228395928
RP11-402D21.2	1.43300530443693	-3.39460926499815	0.00518050109022602	0.319424927613839	-1.59455755065202	-3.72079586953465
GAL3ST4	1.43257231380509	-0.308559333760191	0.000133317408817394	0.05751730264909	1.12622591653377	-0.249331976039661
PLSCR4	1.43159044901534	-2.1565582057899	0.0236046350282314	0.543035656834405	-0.280777587765797	-2.10953229510056
MAP7	1.43158086021252	2.34293536624409	0.000131326764091583	0.05751730264909	3.72438790224139	2.46710362973857
RP11-354E11.2	1.42989846699216	0.297017357892574	0.0164435890456933	0.482416006884114	1.5841315378858	0.34430462385058
IRX5	1.4284213014809	-2.41831900412373	0.0427281539312455	0.625483415394064	-0.507548449612819	-3.38571859346638
ENSG00000213494.5	1.42831712945864	-0.924783335886171	0.0571530911987343	0.666229163291118	0.739851384404336	-0.536977708231173
NPIPB9	1.42785679219156	-2.98145625735486	0.015249474331287	0.471577715821801	-1.6457786201231	-2.98623254092548
ENSG00000260946.1	1.426348524302	-3.67017486868772	0.0376040093554186	0.613496137146308	-2.45612864470611	-5.33153310760435
RP4-800G7.2	1.42320389163696	0.613420673871323	0.00017972940846697	0.0712826803914275	1.86886101481892	0.852075770170192
ENSG00000234011.2	1.4225852371119	-4.06769999927953	0.0100840144851177	0.398527936234528	-1.96622033223083	-5.32268785494595
RNF217	1.42114266661393	2.9179715493947	0.000197716030725305	0.0750795076248912	4.49677434865924	3.27225969927756
C1QTNF4	1.42113554191587	2.33354083181944	0.00561909021068241	0.328536481753564	3.48100111629692	2.57502923690921
XCL2	1.4204131286471	-1.888576492428	0.00705097718000606	0.355486766158639	-0.680986693017222	-1.46764057951292
AHSP	1.41985177424825	4.17219758982053	0.00434242176355851	0.301643164806162	5.57423195907587	4.39251234127011
GPHN	1.41636897630939	0.888372148885767	0.000491269702125254	0.113134658176522	2.49858009377059	1.35772997076999
IGKV1-8	1.41631399266363	-2.20493014720067	0.0223413706289804	0.535675823322267	0.283959620145169	-2.0361800617217
IGLJ3	1.41487956173383	-2.16108949527231	0.0109849870353471	0.408446991902827	-0.390028898142574	-1.96576095441802
ZC3H12B	1.41132714653995	-1.23578760756191	0.0019018464770421	0.214830411386132	0.256589403213414	-0.97595989494324
RP11-1415C14.4	1.41049258323307	-2.02577736268711	0.0504316525226348	0.650471846130256	0.824100041457114	-1.69642153113784
KRT18P60	1.41032034747763	-3.0903598978898	0.00989532679611004	0.398437217055298	-0.704718268511086	-2.99208978524615
CCDC65	1.40923554681537	-1.18806979995845	0.000632181533077424	0.130437686839298	-0.0805941517264596	-1.00868637890641
EIF2S2P3	1.40772361821393	-4.37190859412353	0.0102151143354811	0.399044458916841	-3.18128577888499	-5.35885579148366
PWAR6	1.40721648391323	-2.93209448481417	0.016912318430537	0.48789534021672	-0.572737310731062	-2.9971543760022
MANEAL	1.40647898719543	-0.258559842634583	0.0105155544458687	0.401876569534566	1.34852100024322	0.137243205587276
OLFML2B	1.40614452062118	-0.50382868306527	0.0161706557819427	0.480609124176891	0.9380562307542	-0.222595279030259
OBSCN	1.40448200156983	3.05877057449492	9.26079198088152e-06	0.012243109991021	4.52064368054456	3.01727441657676
ENSG00000253459.3	1.40175366068284	-2.40490711466175	0.00466143631224936	0.309204756969549	-0.85935768399763	-2.17562368660046
ENSG00000266345.1	1.40020317689665	-3.19765425209686	0.00413946432566888	0.293600163438739	-1.54725686968401	-3.41139587542045
PCBP3	1.40019256403088	0.332934584582904	0.00346228033807062	0.272216071954694	1.40245980735402	0.634645850555976
LINC01480	1.39980037534483	-2.77571130331565	0.00894846158925987	0.3885831343414	-1.13065970581502	-2.67621205005648
ENSG00000211939.2	1.39871756911141	-3.23870246024442	0.022345462975959	0.535675823322267	-2.03796847474219	-3.94654301665071
PRR5-ARHGAP8	1.39743712726609	-4.05605015472681	0.0140465308652357	0.453720227276724	-2.25062584147716	-5.32005562659131
ASLP1	1.39506915003694	-3.44505607702403	0.00708444106067525	0.355837056504078	-0.982197456373703	-3.98188156792882
IGHV3-53	1.39472342862598	-3.92620449168542	0.0364286208512409	0.610327104549509	-3.32862835347843	-5.39420834543476
IGKJ2	1.39418689755492	-1.2177441865073	0.0108940107804884	0.408173563130214	0.784600632033715	-1.08434140939044
SPP1	1.39399166814487	-1.83897289271136	0.0349167610790146	0.60057354996474	-0.0638379643907054	-1.65767816569369
GATA5	1.39359509009634	-4.70316150317741	0.0226711693766004	0.53749368319794	-5.20789347618451	-5.47660884047343
RP11-367J11.2	1.39293983645452	-2.06362456385112	0.0113607977802981	0.412117557690794	0.283959620145169	-1.39530620053915
ENSG00000234320.1	1.39259858110717	-0.699340152630683	0.00781488636808905	0.375347262718738	0.640715919137013	-0.232817407086192
LY75-CD302	1.39108016064154	-1.82413463587249	0.0945866287471632	0.728658688538263	1.58878812709315	-1.26295554503335
SAMD15	1.38965994660057	-2.27155092871245	0.00270688328208215	0.247908612817601	-0.768072651020855	-1.87609141381389
MDFI	1.38775978996807	-1.66318540348324	0.0444802202498544	0.631152543492707	0.0406054561872884	-1.17946265257456
GYPA	1.38682406253266	2.22535509889266	0.0102456879971308	0.399044458916841	3.89946716294664	2.113109735373
ENSG00000215066.3	1.38654289244996	-1.49579960678692	0.000836700283319668	0.139609238453013	-0.0606727030642153	-1.33453289667897
SNORA74B	1.38621952236182	-0.161108565500815	0.015559618675772	0.473931886197545	1.33007624332238	0.163523200578202
RP11-451F14.1	1.38616982783864	-2.29492959902277	0.00757128237560984	0.370722804385999	-1.09948686309429	-1.67702618132084
SNORA64.3	1.38574328768012	-0.84862584283391	0.01625034190128	0.481622973760196	0.178568166876992	-0.314183262679689
SHISA7	1.38158406340408	0.116103373821477	0.0232334504965989	0.540977179045074	2.54310579671647	0.539057294006597
SPON2	1.38147041368587	2.10732465172473	0.00021142733387732	0.0770091702321523	3.22766480441146	2.2398743248875
XKR6	1.3801763088018	-3.47993461742652	0.0164940426771895	0.482416006884114	-1.91482183660076	-4.04804172840868
ACTG1P20	1.37851363881441	-2.24753822287086	0.00280677753300883	0.251487743236268	-0.631088696324513	-2.11689726734162
AP001055.6	1.37735851082941	-2.49330512370369	0.00775259935717273	0.374971590859459	-0.438973329365961	-2.15933084257265
LINC01492	1.37629739361638	-2.2567596560355	0.0019913975927312	0.218794229462389	-1.23523298520987	-2.01098019725428
RP11-108O10.8	1.3753619544613	-3.32406617647874	0.0204017531384838	0.515004835538972	-1.80575566003758	-4.14731396155175
ARHGAP5	1.37426046974893	2.44069654840498	0.000958827417655064	0.150772443494262	3.62715675314391	2.64103326307785
CATSPERD	1.36835736729618	-3.15883594923809	0.00486226966691591	0.31328288043423	-1.81420978784687	-3.142041797167
ENSG00000203602.1	1.36696934442695	-1.8542646784138	0.00219752047469508	0.226053294940176	0.0605402372791951	-1.56945996795487
DCBLD2	1.36659693485202	-0.0547668263440041	0.000356736545308689	0.0982744224807721	1.35571521359544	0.0599294400518228
IGKV1-12	1.36535591011282	0.287179542289663	0.0176665754895128	0.494064018382472	2.06842734647552	0.697609974662094
ANO5	1.363516883517	-3.78328333323015	0.021398479425305	0.527434931851004	-2.32469848543742	-5.08300955035813
RP5-1142A6.8	1.36343804022379	-3.6481461991947	0.00352674373191046	0.274263872571991	-2.05974849750609	-3.87219707919734
CTB-33O18.3	1.3624545089807	-4.82115458987262	0.0149794803983812	0.46899235776372	-4.0302990540207	-5.45228980964623
CCNA1	1.36226308975993	1.31838492578621	0.0146175451520013	0.460930454240889	3.11424718591014	1.87742616365322
AL928768.3	1.36225117601441	-3.76490962770906	0.011584016818419	0.413078401931536	-1.59780306459457	-5.16606723510018
AUTS2	1.35615935057912	2.96569620504272	1.95153915686603e-05	0.0178041912281216	4.10014753777431	2.99569200876559
ENSG00000258838.1	1.35500424468141	-4.71228057693485	0.0620418716005968	0.673030896805684	-5.45802633966643	-5.49186993532744
SLAMF8	1.35479923231342	-2.99374632228307	0.0224723253255486	0.536554951501978	-0.939392157983781	-2.93638268880367
NCR1	1.35458887228674	-3.97950073510881	0.0175075105801663	0.494064018382472	-2.32469848543742	-5.2943309035508
FAM167A	1.35420542315787	-1.97118227038838	0.0119396893034632	0.417421361103938	-0.973407094644143	-1.86713510795851
IGLV7-46	1.35321374379843	-0.475267247599159	0.0136941401285754	0.448505740428983	1.47956039129845	-0.291962667865395
SLC35G2	1.35317149774055	-1.28974925241044	0.00949045125576728	0.39352474260858	0.696380039809884	-1.0174352506387
BAG2	1.35260383469578	0.211276658259882	0.000616837476692531	0.129517727826705	1.37574123270368	0.330859111930172
RP11-304L19.2	1.35203333592683	-3.77953893170833	0.0075410506059747	0.370033527341667	-1.8187403980023	-4.22051191054255
RIMKLA	1.35192470333863	-3.10155094263801	0.00481308188948885	0.311802101715616	-1.53859080489809	-3.39449237247478
SRSF12	1.35013595653704	-1.08181484818536	0.00210454574433391	0.224244060728355	0.579735120957614	-0.735087679924374
CTC-546K23.1	1.34934704427724	-4.43373106026593	0.0222401633579291	0.535675823322267	-4.04109114542727	-5.39338259230695
TRGJP1	1.34423012049455	-2.30138246529947	0.0177395877994803	0.494064018382472	-0.70236214848947	-1.80775418430718
IGHJ5	1.34416108573207	-0.375747963927857	0.00854707226971554	0.381468118083147	1.11017650393622	-0.081827868583136
CRISPLD1	1.34374152257247	-0.385257018981685	0.016421168377288	0.482416006884114	0.998564199398832	0.242527778423295
IGKV1-6	1.34310203780483	0.80913392369959	0.0140645327045839	0.453720227276724	1.81050297117311	1.08688674947882
IGHJ4	1.34265034249752	0.345504413487521	0.00736759430079145	0.364246923222646	1.79443372865186	0.556071709116649
ABCA3	1.34260509620271	-0.0620758774121308	0.00683700263973125	0.348140954672193	1.37574246897824	0.343152358011979
RP11-496H1.1	1.34224092102874	-2.28480229807497	0.0161933183903719	0.480882279487792	-0.880295501240628	-1.99126743816272
CTC-250I14.6	1.34099276793657	-0.893085553806478	0.146848365132621	0.779209958174718	2.07335512084989	-0.496236942944855
ENSG00000235355.1	1.34044875873323	-0.934644526463113	0.0143409824864145	0.457054794511219	1.05067549218756	-0.350478252554527
RP11-434D2.9	1.33838219422188	-4.91607755286008	0.00396151741078769	0.28741130889851	-5.45802633966643	-5.45173007493208
AC016629.3	1.33761535665206	-2.77539212071866	0.0201645441862919	0.513143189650502	-1.50745375804341	-2.93448356760668
RP11-169F17.1	1.33615276149883	-2.1566711818184	0.00335823145165938	0.26757158854237	-0.508757803653919	-1.89751044233111
C1QTNF3-AMACR	1.33402840312394	-1.39576640950558	0.0279528083227904	0.567916506531485	0.209471227930702	-0.596474137390562
CTD-2575K13.6	1.33323563829656	-2.53241450155642	0.00826226612601183	0.379718187379473	-0.850767297105004	-2.30198763698196
SPTB	1.33216132766672	4.11482206233083	0.00381422927350733	0.283643570662175	5.86211628518557	4.15774909140589
SLC6A9	1.33168758968709	2.11945751070394	0.00805973858927534	0.37854259071603	3.40582199366772	2.3736882563924
NPIPA8	1.33050881358903	-2.96937503804618	0.0630454642418581	0.673873444241492	-0.850767297105004	-5.20836117215244
HOXB-AS3	1.32936689099491	0.316687099951251	0.0992782309996771	0.732913824977935	2.39073766612867	1.07334377034339
IGKV1D-39	1.32840108659022	2.2294323018223	0.069514511606035	0.690406369442799	3.59023488379616	2.91721131918152
RHAG	1.32836913180511	2.90031941796626	0.0128357622661786	0.433402637855771	4.67429891417979	2.75454222632664
RP11-1246C19.1	1.32832717592844	-2.9619188008293	0.00562162086998303	0.328536481753564	-1.85469716514602	-2.67150849453501
HBA2	1.32519273706244	14.6919738365906	0.000277380489678655	0.0853542808541345	15.8543996294347	14.7654070372895
SMIM24	1.32417368919718	4.56931042380756	0.00114819210097322	0.168430324572943	5.9016034720433	4.95718903513285
MAGOH2P	1.3239274353717	-0.698534674432949	0.00285886580021175	0.252835261170122	0.68851919343525	-0.353596148320654
DPY19L2P1	1.32329353538027	1.25329360106035	0.00507136755566788	0.318778413306011	2.55943836783843	1.43452603114516
IGKV2D-29	1.32080572325013	-2.12423763287629	0.0495969723157642	0.645522723390716	-0.492809085661637	-1.97944207275375
TRH	1.31863021471184	1.08481246962915	0.0766119783155556	0.701016294789479	0.769386447315411	0.646758066803548
N4BP3	1.31787586193028	-0.526520582554583	0.00903242292502479	0.390329704974286	0.700364673034869	-0.469318521841925
PYCARD-AS1	1.31669802148332	-3.87852405615241	0.020316248770298	0.514325185650868	-2.45612864470611	-5.2940678492062
PAWR	1.31565281564023	-0.347621101381093	0.00418122024396661	0.293796568126748	0.981122102670775	-0.729039406177342
CCDC188	1.31510385899805	-3.24766997855381	0.0184943853262309	0.500498168475975	-1.10249169009141	-3.76495566229298
SLC9A3	1.31462488965614	-3.07984548631903	0.0129593543259828	0.435578298178866	-1.00928905412272	-2.97269660271352
TRIM73	1.31335082689861	-0.269958897142006	0.00455228394806814	0.306592029294891	1.0881918715177	0.348328908288168
RP11-20B24.4	1.31323342941494	0.67928483645816	0.013318568748423	0.442238429279031	2.22567841985817	1.12430571501782
BEX3	1.31314463149328	1.18084779798789	0.00970418325819175	0.397693250747594	2.27175550618504	1.51377053360649
RP11-958N24.2	1.3121114188334	-0.0617034713725293	0.0606721771996635	0.672547064748341	2.35712555453633	0.425786593660727
AC007256.5	1.31065843872791	-0.658038822350647	0.00164990633084135	0.199638666031803	0.578262242130088	-0.325573711580384
SCARNA3	1.3105972617756	-1.85272256359742	0.0219759218669245	0.532002713693705	0.276666053321567	-1.56897540903249
ZNF667	1.31058997286856	1.19379483958672	5.20430840135551e-05	0.034401442293775	2.47347927067404	1.21624885255812
ZNF135	1.31019871744147	0.0841214632172254	0.0120514417549314	0.419684110675393	1.93618877807265	0.380429158032041
RP11-1012A1.4	1.31008322268409	-4.27532411574677	0.0137783146087889	0.449600977795774	-2.5583695953653	-5.32615353912264
THSD7A	1.30994861344282	-2.96219725104511	0.0811677015661599	0.709309854748581	-3.78076201670175	-4.09220347513402
RP11-484L8.1	1.30983684425482	-4.42818460697323	0.0142109086892968	0.454729157038218	-3.02429024337683	-5.3689848111416
ENSG00000240834.1	1.30858753027029	-3.1272058521426	0.0449767273928138	0.631152543492707	-0.779187335313647	-4.04659184881181
DIRAS3	1.30765102109483	-3.12312758057666	0.0539533874127061	0.657369039439474	-1.40982698370644	-4.66519208075086
UGT2B28	1.30744355807938	-4.45683914465792	0.0374923428083991	0.613298846277779	-2.6827477970352	-5.42148579945149
IGLV1-47	1.30593576391699	1.29118682213698	0.0263959912099991	0.559638794671958	2.75647521489799	1.67090724363524
BICC1	1.30390337630153	-2.28537516625821	0.0117148285225901	0.414873657763316	-0.000830962835352698	-2.62760695867658
HHIP	1.30328448598221	-2.57176889247891	0.025280601689367	0.552258921237427	-1.90629289878561	-2.99721613882689
RP11-38M8.1	1.30277983565742	-4.579270663397	0.0172399474464287	0.492303939280218	-2.36169758314936	-5.39338259230695
ADD2	1.30073587398862	3.57259612562249	0.00232920864146018	0.230089578145575	5.32987975334053	3.55950545435998
SPNS2	1.30062138618746	3.54032922968633	0.000720677917304149	0.134554233497317	4.9356214343204	3.66496120969254
MIR181A1HG	1.30022507039327	1.48302890869732	0.006420760100578	0.342467027260784	2.42217804196853	1.73224197911636
NPM2	1.30003921576207	0.0532317800220215	0.00983605006747967	0.398437217055298	1.28313828181541	0.458945941773316
ENSG00000269614.1	1.29969043368398	-1.86165898638966	0.00844964703656353	0.381137723709957	-0.768072651020855	-1.65049341284875
RP11-433M22.2	1.29883065142774	-3.35398712870323	0.00940924183955404	0.39352474260858	-1.70837095913333	-3.41854165576862
ENSG00000238601.1	1.29813848415407	-2.94310523372015	0.0161662658669946	0.480609124176891	-1.24286558062534	-2.84239965765091
NPDC1	1.29799746564175	2.05567534538758	0.00556700401427484	0.328536481753564	3.89950833711712	1.9953441404577
WWTR1	1.29767695633765	-2.18922989489026	0.00861840435273963	0.381468118083147	-0.505899986459131	-1.89928081370192
HMGN5	1.29737919861174	-2.17336463628423	0.0122975054888172	0.425241076775668	-0.25369716579763	-1.72144292193036
MYOM1	1.29682328513855	-0.661593047078105	0.0018167454245501	0.211233641463569	0.613900969898441	-0.347453881437422
IGLV3-10	1.29631507016229	-1.02512826507108	0.0283291663022771	0.571304853762589	0.369935900123948	-0.564848654923252
ZNF571-AS1	1.29622120391353	-1.47546525219902	0.00946052458813576	0.39352474260858	0.146176710120563	-1.18132347022091
ITLN1	1.29578702570302	-2.11589471453278	0.0291734447052783	0.575652612203611	-0.432464164462971	-1.8298339268018
KB-1471A8.1	1.29446511542832	-2.99751242770463	0.0110560067897249	0.410233017005436	-1.017743181932	-3.08936281576157
IGKJ4	1.29406620515573	-1.14913419381541	0.0165613259261889	0.482416006884114	0.188864334254735	-0.682048945658378
RP11-121A8.1	1.29330629955042	-2.92796328965952	0.025940581632762	0.559404692024366	-1.90629289878561	-3.06493344538408
IGFBP6	1.29244598564083	-1.32274703408519	0.014235189870056	0.454729157038218	-0.236441500477936	-0.878499145687031
FLG	1.29230947696661	-2.87463807332795	0.0475534766906635	0.641240929596298	-1.45883392181438	-3.56313844951872
CLGN	1.29123337792599	-3.26177885416799	0.0325202693501561	0.586600289868044	-2.38305344545831	-3.93917352635491
RP11-290D2.6	1.29071433300493	1.87947204237123	0.0114520928301602	0.412324864525476	2.14083467804657	1.51826981565188
FGFRL1	1.29011320369863	4.90579507192812	1.94058751570432e-06	0.00532840549023581	6.35175139370361	5.00096558920485
BMS1P1	1.29001686465724	0.292226460033562	0.0166153179326011	0.482967242348695	1.41433598130922	1.15593259601161
RP11-1348G14.6	1.28942209451206	-3.97957810124665	0.0150462310359023	0.469614954835098	-2.4403416657675	-5.26569186224698
RARRES2P1	1.28849818859284	-3.91518345882499	0.023863050346035	0.543582743374485	-2.45612864470611	-5.29658230130869
IGLV7-43	1.28769760106833	-0.764215358224509	0.0327402484611467	0.587821473955285	0.814329600363612	-0.323927827503571
SRP14-AS1	1.28613364770823	-0.36531799503177	0.00230525102102001	0.230089578145575	0.863094173072978	0.0385527542624685
FABP4	1.28428820481702	-3.46791567677455	0.0355912181739672	0.604678026044626	-2.25062584147716	-4.20482970166208
PRC1-AS1	1.2841346020142	-1.06163086703692	0.0023102347008237	0.230089578145575	0.166681389205424	-0.761232415991329
IGKJ5	1.28320101483993	-1.85757950243031	0.0190066910460575	0.505140491682862	-0.953900915485435	-1.74929345516383
KIF28P	1.28254288538694	-0.0309871341629117	0.0114285478002651	0.412324864525476	1.32555547553546	0.468730447506821
SPTA1	1.28246335330778	4.20741697005744	0.0062120394240727	0.339569291335796	6.04985803543106	4.04095105127634
ENSG00000237168.1	1.28200683413228	-4.64292023217445	0.0316188729874173	0.584135603126562	-3.78076201670175	-5.45167503721738
AC006195.2	1.28132965815506	-4.08843236216181	0.0116164312112446	0.413820870344685	-2.53068886873604	-5.23874430093297
SLC4A1	1.28103562245621	7.10647654886194	0.00593349661071422	0.334591092447779	8.47224899544563	7.23499606030651
GS1-24F4.2	1.28096434316927	-4.64834892112654	0.021144835464958	0.525683456363412	-3.035130142038	-5.41960317028174
PCDH1	1.28000585264086	-1.59343411154651	0.0314795786770438	0.58311549604415	0.613900969898441	-1.44768185437014
PALM	1.27958771060194	0.164164510913398	0.0109201901538626	0.408173563130214	1.19524690802362	0.419250177130215
PARM1	1.27870692417106	-1.05734337818695	0.0114300571395571	0.412324864525476	0.660562344184953	-0.735626732420718
PLEKHA8	1.27783042767729	-0.813881995306267	0.0123242390680954	0.425241076775668	0.36755644314467	-0.466666091536007
OSBP2	1.27764537402188	4.83013951142796	0.00215496934732139	0.225182441791642	6.28628605712731	4.77048949368954
IGHA2	1.27512424633571	4.23367185099785	0.00195753361112288	0.216328675693595	5.53136461088985	4.36156393958538
HIGD1B	1.27466857494645	-2.02926035142531	0.00884717293937657	0.386676443742573	-0.285170121250779	-1.44861989009839
AC005682.6	1.27308961984053	-2.42709280866561	0.0100403466110296	0.398494982095832	-0.425729637775147	-2.12527859334461
ENSG00000268525.1	1.2719684222151	-0.58787844264576	0.016538185806315	0.482416006884114	1.22228687025776	0.145723826334049
RP13-726E6.2	1.2715258845419	-1.61566479565699	0.00959518965460683	0.394311720878833	-0.137071482261645	-1.05635168624305
ENSG00000269051.1	1.27142172405586	-1.98599144186059	0.00393112798003731	0.28578739968927	-0.535906408705928	-1.75317705667929
CDC42BPA	1.27131395460704	-0.453877229464847	0.04806607871633	0.642303334915174	1.63587296530018	-0.305694665557587
KRT18P7	1.27120714055042	-1.09564479088744	0.00400469328433183	0.288782882392373	0.175135517014712	-0.658009576320064
MAOA	1.27078449461238	-2.42053705539805	0.0419609549746469	0.622702372975939	-0.425729637775147	-2.52451062451917
SLCO2B1	1.2697993488114	-1.4313622029541	0.0158079417879172	0.475370246099161	0.155306067376233	-1.15396490474288
RP11-876N24.4	1.26850633187733	-0.264532458753119	0.00574186419858016	0.331768652210985	1.26783995478189	0.361636349832702
DACT1	1.26762901238425	-1.47495191027029	0.0184371833383098	0.499707865801798	-0.349912481056933	-0.912616683637319
ARMCX7P	1.26695697368529	-4.0355234023052	0.0933798907589074	0.728316822197354	-5.24769658782511	-5.44356156714428
RP11-563J2.3	1.26670666205467	-1.21936373635778	0.00481268320478059	0.311802101715616	0.304683691414459	-1.00423209765909
USP46-AS1	1.26657104846915	-2.98927110910573	0.0145286127782204	0.459343519148431	-1.74219297392975	-2.85850238294031
ENSG00000132498.7	1.26639792798681	-4.11624545651348	0.021392813454477	0.527434931851004	-2.79811363677965	-5.33773973419951
IGKV3-20	1.26093644430171	3.66931896587451	0.00329382048251873	0.264879682216413	4.35381833219623	3.6978548238846
ENSG00000212998.1	1.25967122625081	-3.03379915742131	0.0102961754900005	0.399044458916841	-1.10230606410097	-2.98372504103072
TMEM37	1.25925033115217	-3.05068131106885	0.0393433252477632	0.61736888409559	-2.35324345534008	-3.14780941649189
IGHV3-19	1.2589361584521	-4.31938846655481	0.0217186950298023	0.530110520578288	-3.78076201670175	-5.32806742342766
RP1-292B18.1	1.25763143296204	-3.25694004389795	0.00887205511766822	0.386676443742573	-1.66528479928181	-3.2475741606282
RAB3C	1.2569150173963	-2.88554676801046	0.0302043413480601	0.577315818110811	-1.74846185754721	-2.97089371738986
YRDCP2	1.25635562823106	-3.38572436851073	0.0138761119864626	0.450780439957423	-1.54435704453387	-3.12620701503422
SYNM	1.2557122260471	-3.06962618169151	0.0291043740232761	0.575132637334034	-1.74846185754721	-3.09912871044846
ENSG00000237502.2	1.25563309139481	-1.75091574911401	0.0128885676355307	0.434426271718857	-0.285170121250779	-1.26214935514646
STARD4-AS1	1.2555809923699	0.421546790038244	0.00561786998248766	0.328536481753564	1.55364714026844	0.690816135936819
DNM1	1.25508903252233	2.15575758556226	0.000414673315296982	0.108349751233444	3.48508202408628	2.15711079065399
MTATP6P27	1.2546157539124	-4.49237152332847	0.0141087306458122	0.453720227276724	-3.76125583754304	-5.34637655515365
RP11-493P1.2	1.25430522609694	-1.32612046122664	0.0282037818564152	0.570865073265479	0.772163053815173	-0.631346949159501
EFEMP1	1.25404686604349	-3.98488172765416	0.046976153264453	0.639517082675305	-3.69119843286314	-5.34637655515365
ENSG00000187786.1	1.25391446810604	-2.98680592133462	0.0314582397004859	0.583022775757448	-0.280649353463854	-2.84280500079366
IGKV2D-28	1.25387605586029	-0.729467578987163	0.0571128768555781	0.666229163291118	0.762306118513974	-0.0610767234636677
CTD-2666L21.2	1.25359318391021	-0.683803593273122	0.00354199667151024	0.274851241716431	0.8136780290843	-0.30282282183855
UQCRFS1P1	1.25342185091919	-2.67371690063368	0.0173657462709912	0.492742697252013	-1.19862887432088	-2.31909065378957
GABRR2	1.25234784842492	-1.60454310644564	0.0146467221337531	0.461442847806106	0.0406054561872884	-1.30949423325102
NSFP1	1.25227416052464	-3.47355524792044	0.0608879262790585	0.672723869907434	-0.680986693017222	-5.31939993841325
EDRF1-AS1	1.25180174159432	-2.1694915730426	0.00975746636303108	0.398432819519568	-0.416600280519477	-1.80347478449833
RP11-849F2.7	1.25138032052003	-3.59556104541052	0.0128205350458585	0.433402637855771	-2.19579951598059	-3.85378965871111
ENSG00000175873.3	1.25066519320393	-0.570906293429459	0.0160436529210385	0.479629975725686	1.32077600976032	-0.188020374309011
ANKS6	1.25057325992556	1.37545767113514	0.000196329658581443	0.0750795076248912	2.62826501488527	1.41947124087635
RNF157	1.25035358592179	-0.397113917784494	0.00563871888859327	0.328536481753564	1.4466041685187	-0.243786284001524
RP11-304L19.4	1.24963775778504	-2.62823835591473	0.0217870402704243	0.530110520578288	-0.350631967765928	-1.91912154390737
KCTD19	1.24957783928118	-2.08677516918488	0.00372489914065706	0.2787427145194	-0.92420968123244	-1.80998954887938
KIAA1683	1.24881317712545	5.2079347954946	2.43335517030528e-06	0.00542866330025294	6.44629499687504	5.20392779787832
GPT2	1.24701924876125	2.78355817772853	2.95581803723092e-05	0.0229365053997734	4.01599804677955	2.82582883721613
AC009133.15	1.24659349873415	2.93983708095303	0.0150508336834669	0.469614954835098	4.11751290716811	3.60337798352817
NR2F1	1.24659052441232	-3.72108096697573	0.0412373113504357	0.620757450215582	-1.66528479928181	-5.29365512750559
RP11-20E24.1	1.24606339617628	-4.77685073108296	0.0183305713795114	0.499092101748023	-3.69119843286314	-5.44356156714428
ENSG00000261355.1	1.24540609958485	1.28597063258147	0.000143988429393751	0.0604666704377641	2.3978967979718	1.32710028119548
IGHV2-26	1.24393419073893	-1.54353661497636	0.0361840139659203	0.60817416036812	-0.508757803653919	-1.07391679067685
GTF2H2	1.24164995551928	-1.29766826105225	0.0176955652001201	0.494064018382472	0.396314166880027	-0.918353908592662
PCDHGA6	1.24149369783857	-1.37157962715594	0.0439875386980731	0.630829824049661	0.380806194558272	-0.543825596430886
CTU1	1.24137966450543	-2.08659574821571	0.0127299676509856	0.433059554405074	-0.309726750514438	-1.67523180785203
FAM95B1	1.23989372041756	0.235313355780829	0.00439069801372717	0.30197681233139	1.43679142364152	0.556318934609101
PTPN13	1.23952580960508	-2.61754573751214	0.0239506542509412	0.544187526089972	-1.53857534523344	-2.50969615142805
RP11-166B2.8	1.23937980832528	-2.93939350248875	0.0123171113523893	0.425241076775668	-1.59632327816384	-2.59611053664465
SRPX	1.23907295233827	-4.07595940619929	0.0414873451974912	0.621439692330863	-3.93421761542223	-5.35326346879088
ENSG00000268549.1	1.23900554749076	-2.18410295998084	0.00579271268958567	0.332429066647525	-0.84422980785222	-1.72462027137019
SYT1	1.23697868597073	-3.4968751609016	0.0248522002297866	0.550651326630808	-2.15582993610456	-3.86088753955609
SCARNA11	1.23695995644915	-2.46813032352128	0.0322505372750093	0.58644061540064	-0.188996800039755	-2.34234993467501
MPO	1.2364981163685	9.88478459330785	0.00462018314350571	0.309204756969549	11.1378218957393	9.98120647340145
ANKRD20A4	1.23568703340739	-3.13396935102988	0.0328688223335601	0.587835619937399	-1.7625143958997	-3.07563594955221
ZNF727	1.23516891794334	-4.11967536871097	0.0537037461839325	0.657346721384562	-3.18128577888499	-5.39338259230695
TTLL10	1.23402626484908	-2.41263642256046	0.0616384333509257	0.673030896805684	-0.704718268511086	-2.12876728205342
STK4-AS1	1.23387078145678	-3.2022448117933	0.0113839697766398	0.412120488009287	-1.53859080489809	-3.05016116715494
HOPX	1.23376755954611	2.12297168953191	0.00988426832676778	0.398437217055298	3.1632531600179	2.2131807588649
MBOAT4	1.23359560362448	-1.90110291877591	0.00793087195184162	0.376954027058571	-0.381257831509674	-1.45095830477992
RNA5SP394	1.23352948384335	-2.45550644007717	0.0188544943086232	0.504970559588084	-0.285170121250779	-2.13696255779424
TSPO2	1.23310924247798	0.591939952126716	0.0333872238016023	0.591736322541308	2.27345414442758	1.00567603990769
RP1-179N16.6	1.23283413251242	-2.37315895784347	0.00852003817619006	0.381137723709957	-0.855379165046345	-1.89760348733552
TUBA3D	1.23215832895054	-2.72736396649864	0.0143551674286539	0.457098752333453	-1.19862887432088	-2.24321769303971
RP11-539L10.2	1.23156760532414	-3.16373313800045	0.0187718910618437	0.503806504851513	-2.03796847474219	-3.33249754097171
SLC8A3	1.23034234446235	-2.09517070713899	0.0450545014257642	0.631152543492707	0.422050257485229	-1.93580598286948
SCML4	1.22935559073312	-0.22563137952061	0.00199597785273921	0.218794229462389	0.957544081942085	-0.0812342978090655
ZNF880	1.22933694822578	0.234153052241239	0.000735521294832945	0.134554233497317	1.69481791751413	0.361708189187631
IGLJ2	1.22859434118796	-2.92807292673308	0.03191058318041	0.585069334738052	-1.6457786201231	-3.00573458875718
IGLV2-14	1.22767820898798	3.46153890938543	0.00515283178474267	0.319424927613839	4.38487862856097	3.51489627448125
STAB2	1.22673309660075	-2.5542107373654	0.0536563750237357	0.657346721384562	-0.966540763035791	-2.67188152010266
CTD-3224K15.2	1.22662939805816	-3.13183896633056	0.020081266506793	0.513143189650502	-1.34626429759861	-3.09450320784959
TMEM220-AS1	1.22510475111445	-1.34207106582717	0.0199507685765882	0.513143189650502	0.155306067376233	-0.780529024513546
TTC24	1.22477968366059	0.715981180626614	0.0173266109593532	0.492444778404442	2.27770633282586	1.11536386615075
MEGF6	1.22475882332039	3.35020508087735	0.000261375177075877	0.0847454183808815	4.37104048832004	3.37346119599599
FBXL19-AS1	1.22416561380119	-0.0279585090050419	0.000483541132480026	0.112352366057157	1.27723370463345	0.0901751471111359
ANK1	1.22376082831512	5.28300330408195	0.00655428243102603	0.344951410112586	6.73480693748032	5.38277233508853
RP11-705C15.5	1.22271520438558	-5.10264958998706	0.0136957832138393	0.448505740428983	-5.4901027190928	-5.50145971047923
AC005264.2	1.22261757954732	0.860401012268669	0.00107266919036706	0.160877843488035	1.87295018219797	1.10578226952262
LPAR4	1.22105673998426	-0.936675133264395	0.00465842540080873	0.309204756969549	0.101866808414772	-1.03972593573016
MOCS2	1.22099547545925	0.670634856854719	0.00119147954852118	0.17149138098574	1.8085745814883	0.876803448229435
AR	1.22096454126026	-1.30223018195618	0.0477894627978656	0.641536244667098	-0.269734664424862	-1.50356468658575
RP11-554A11.7	1.2209276256675	-4.7778811297877	0.0161552254366797	0.480609124176891	-5.20789347618451	-5.42610307207231
ACSM1	1.2194661261514	-0.818931444849918	0.0457818759158235	0.633650275616642	0.392540330269038	-0.57478168982089
IGHA1	1.21930368934182	7.22888196348673	0.00116543726997112	0.16910684289276	8.79507426983503	7.1616379410704
RAD23BP1	1.2189799614981	-4.60792748389678	0.018948267358781	0.505140491682862	-3.04379642253554	-5.40367543528122
P3H4	1.21876979874374	-2.86308849077578	0.0390743830777205	0.61736888409559	-0.93285428434549	-2.97251904015248
RP11-883A18.3	1.21674606175422	-1.93642486913068	0.0182093889292484	0.49747331615372	-0.381257831509674	-1.60413610738086
ALAS2	1.21664387997358	7.78656783192562	0.00731741287720683	0.363275455705004	9.19875003745163	7.93715833478551
SNORA3B	1.2153369857849	-3.35389373213218	0.0304004716805179	0.577315818110811	-1.6457786201231	-3.81688875347286
IGLC7	1.21453338327218	0.108487146107891	0.0195962832472666	0.50931117369947	1.04976830053227	0.486009094365783
NPIPB6	1.21436856918345	-3.69675464402758	0.0311099729317526	0.580316070023498	-1.92561392800733	-5.17814259376589
ENSG00000265672.1	1.21296924853109	-4.21926703606645	0.0126596834682127	0.431190268509402	-3.46026258147265	-5.28967907362132
JAKMIP3	1.21208803635005	-3.59417367835705	0.0245690166777077	0.550651326630808	-1.70837095913333	-3.86618727125813
CTD-2647E9.3	1.21190349786476	-0.000453889416092452	0.0113403916439521	0.411795808474944	1.29504498074991	0.376035089473146
RP11-90P5.5	1.21188712942463	-2.13580162237412	0.00559628979359591	0.328536481753564	-0.768072651020855	-1.73028165298703
PLEKHG4	1.21113295549102	0.927489562467263	0.00364735678995586	0.2785297966803	2.22708759664943	1.07776743431838
NTRK3	1.21015601612776	-4.52677888755203	0.0395724893349407	0.61736888409559	-4.46872067276001	-5.42460501456894
IGKV2D-40	1.21011773441571	-5.09236992180305	0.0480484623934116	0.642303334915174	-5.3657245174229	-5.53615959500808
IGKV1-5	1.20991721898013	3.62050613412171	0.00291934174171421	0.253595832380255	4.36485860402089	3.56196217832976
LINC01475	1.20991323912714	-2.1750531290787	0.0761739611711833	0.700733130144256	-0.155750686777855	-1.80500537363963
FAM71E1	1.20952033783512	-2.71692107706978	0.0264391461666377	0.559638794671958	-0.846246529318079	-2.48527534086922
NACAD	1.20910980292872	-2.47691344693058	0.0413026738832332	0.620757450215582	-0.590788884045644	-2.59453626656913
RP1-170O19.22	1.20832765556542	-2.79634743977405	0.0737555456225594	0.697220392213257	-0.777202008276525	-3.24505540004767
CTD-3065J16.9	1.20751298506607	-1.20612472674823	0.0114729606255366	0.412324864525476	0.244156508504569	-0.671408247423118
CCSER1	1.2073332937915	0.057644199587855	0.0169403578489777	0.48789534021672	1.62037123625541	0.523128048298746
DGCR9	1.20676873475643	-4.28871373168379	0.0178623525188752	0.494770142959683	-2.53068886873604	-5.33228589081069
IL12A-AS1	1.20604407626249	-1.28096831045714	0.0634483081763161	0.675854180947061	-0.000551710626644567	-1.39505179303127
FOXC1	1.20543484987805	1.4337833462556	0.0792501912835624	0.705074591188591	1.25963475990385	1.15498692273596
THEM5	1.20433988482658	-1.38768284355213	0.0927043763507019	0.728241257702538	-0.562375946240498	-1.32081142088001
RP11-97O12.7	1.20429639581046	-2.35954400205761	0.0133163199592756	0.442238429279031	-0.84216256136589	-1.95127396893044
JCHAIN	1.20397157454604	3.64776595411077	0.0028257179341258	0.251487743236268	4.36729080426306	3.76431894346926
FAM57A	1.20323803811122	-0.14006323540188	0.00918387545635957	0.392329868699885	1.05131752377912	0.147833738135296
APOD	1.20312099648255	-2.95455055587994	0.0651669252256902	0.679758444164527	-2.59425155484387	-3.66404474499689
RP11-646E18.4	1.2026327962761	-4.7305316446534	0.0141092436553345	0.453720227276724	-3.69119843286314	-5.4145486735672
ERFE	1.20209990595015	0.886691872835206	0.0395709949619009	0.61736888409559	2.47723416226359	1.15208917750843
HMGN3-AS1	1.20201094166141	-1.14912046066904	0.0100024600621208	0.398494982095832	-0.156271151793953	-0.778473763879124
PCDHGB7	1.20200415051343	-1.56207302743699	0.0653686922772045	0.680576468073675	-0.0204731592888887	-0.763336583009988
AP000347.4	1.20093222186111	-1.78226037509669	0.0238116357234145	0.543582743374485	-0.389711959318961	-1.17494796206049
ZNF528-AS1	1.20084731058632	0.439117248579579	0.000228462607785095	0.0807423048008807	1.39968312113121	0.659289462205632
ARHGAP10	1.20078838925622	1.27196431813267	0.000938804693312018	0.148936149012322	2.35565520697322	1.49808357865769
RP11-201O14.1	1.20074827555293	-2.04972004840905	0.0138490509568469	0.45063069635793	-0.776735082428208	-1.5886242011025
RP1-29C18.8	1.20066745432513	-1.81280417923855	0.0200780357625553	0.513143189650502	0.00175037723687113	-1.23862627978209
ENSG00000268328.1	1.20033369796669	-3.64332708859954	0.020529849554955	0.516429161285496	-3.03912173628345	-3.89565821851214
PLXNA3	1.19989450776439	3.08321008024712	0.00329280657253747	0.264879682216413	4.2398999483323	3.49313136374577
ENSG00000214921.2	1.1998200852734	-0.0268854821082902	0.233549203499497	0.820031938743046	2.99321654694332	0.737065109236883
NEK10	1.19961907716764	-1.42604059102273	0.0182215189469096	0.49747331615372	-0.635872546588359	-1.51659979504115
CCDC169	1.19912085868917	-2.39975344540251	0.0288761922986266	0.573906282906168	-1.13213949224576	-2.08672638372713
TMIGD2	1.19852796816273	-0.333287588488741	0.0404559652158333	0.618674650015728	0.613557135754028	-0.0601680589785949
RP11-213G2.3	1.19816383079107	-2.03944675357707	0.00675499526741742	0.346436143779403	-0.416600280519477	-1.73889213783537
LL0XNC01-116E7.2	1.19643726116556	-4.21168153960908	0.0224288190449064	0.536554951501978	-2.81871569950028	-5.29336133345551
RP11-552F3.12	1.19464656177846	-4.09738515770078	0.0678911278974692	0.686772669567064	-2.45612864470611	-5.40908662572689
C17orf99	1.19436354934801	-0.078190338599775	0.0265002647035554	0.559638794671958	1.23518171617931	0.2680180467597
LTB4R2	1.19242731056504	-1.61384333824896	0.0385362057495025	0.61736888409559	0.315475782821034	-0.919885340563309
CTNNA2	1.19062728622244	-2.42129235003041	0.0112747448012361	0.410246703037841	-1.09169959868484	-2.11908068439057
DOC2A	1.19023622025267	-0.027541028323849	0.0107655086396795	0.405612631060394	1.15292277003507	0.106572499743084
RXFP4	1.18986988328882	-1.37235839009583	0.0145472241548973	0.459524925848724	0.486671675900547	-0.946624679648675
TSLP	1.1896636982449	-2.95094179470417	0.0758698895268155	0.700733130144256	-1.24286558062534	-4.0221777655658
CTA-363E6.7	1.1889155270289	-2.91822394299284	0.0925403708605827	0.728241257702538	-0.257709550123769	-5.2198634795328
LRRC56	1.18850339147524	-1.21983692562602	0.0110979858529966	0.410246703037841	0.312902130056468	-0.785373713948292
CDHR5	1.18754515729316	-1.61105089404202	0.0157065864431079	0.474012438260284	0.12008635723548	-1.11817303377652
APOC1	1.18748864504937	1.52159836015259	0.0421793128439688	0.622702372975939	3.32431765957284	1.82901226525673
EBF4	1.18713979597859	-2.77279488059472	0.041288165638618	0.620757450215582	-1.2987956713177	-2.74719349539504
TRGC1	1.18660281722571	3.90420188381386	0.000743069728578497	0.134554233497317	5.08906210327036	3.93920209358806
RP11-93K22.6	1.18650354616391	-4.13759079725681	0.01925839639928	0.507287712854889	-3.66273408710395	-5.26866585491691
RP11-85E16.1	1.18595726354151	-4.03108158084268	0.0182893452350557	0.49873046460299	-2.53886341620659	-5.26543128021141
ENSG00000272005.1	1.18463508912666	-0.754200591033125	0.00631316038942309	0.342419849083426	0.620387717802764	-0.474476877320054
KCNIP2	1.18436125199744	-1.9758505434783	0.00600396366527688	0.335911415410749	-1.11779700397932	-1.61747312595712
IGHV3-21	1.18410575653361	-0.716977838083866	0.0500089344127496	0.64752522554527	0.355707762656533	-0.393133953236103
HBB	1.18329728688662	11.1597663822119	0.00543478334456509	0.324405067979202	12.8288881691117	11.1875882136586
HBQ1	1.18272448835462	1.05953294283559	0.0484614696679655	0.643847851422477	2.81868858841149	1.56507890629369
KCNK17	1.18253294321707	0.422853726066978	0.0439643397590503	0.630829824049661	2.18542093247428	0.708329097117181
HNRNPA3P2	1.18242813937384	-1.78737452103005	0.0320561732160703	0.585591147874937	0.264966340522405	-1.29277955629422
AOX2P	1.1821616171269	-0.848011926582719	0.0638657521075883	0.676850948378853	0.0955297279718205	-1.13324928021921
RP11-188C12.3	1.18157325354311	-1.54975964209802	0.00664661647340742	0.344951410112586	-0.199788891446329	-0.993236039078639
CORO6	1.18120584526673	-0.236627018350988	0.0152350208698837	0.471577715821801	1.03798828605518	0.0585103022792851
MPDZ	1.18091999116537	-4.4558605420086	0.0781848068568112	0.704090461587464	-5.24769658782511	-5.42416044223697
RP11-171I2.4	1.17931918186424	-1.89021238830801	0.0327796707760928	0.587821473955285	-0.496770629203461	-1.4371918877217
TMEM44-AS1	1.17875556965755	-0.84492050049279	0.00761764777770192	0.371972554617059	0.208370513413442	-0.562464716895479
RP11-572M11.4	1.17873583394237	-2.13465322456359	0.0191470818110915	0.505140491682862	-0.92420968123244	-1.73909469980666
IGLC3	1.17831875660891	5.9417324919749	0.00187471203760955	0.21379503572675	6.91707434126063	5.84467446384566
TXNP6	1.17827353535194	-3.11758546144487	0.0300454881718072	0.577315818110811	-1.36733404129827	-3.09834913067142
TMEM99	1.17804365089454	-1.97194916931097	0.0385426054702161	0.61736888409559	-0.161628111525304	-1.64953683637918
RP11-375O18.2	1.17761232244474	-4.36520262714685	0.0100090584746057	0.398494982095832	-2.97483575430241	-5.29181645144831
RHOBTB1	1.17680777896371	1.0172987367358	0.00880488061298823	0.38658082838944	2.30780636209954	1.21053157377998
TRIM74	1.17648633146006	-4.05922255332731	0.0647408002601875	0.678413224975863	-5.34621833826419	-5.39905461672623
FLRT3	1.17601584999208	-5.08578404797866	0.0201168660609372	0.513143189650502	-5.34621833826419	-5.47066479641337
AC024937.2	1.17589047817964	-4.47398767482735	0.0232914528905158	0.541268496697242	-3.74020920640309	-5.37746637912111
CNNM1	1.17582484906692	-2.10210939256825	0.0550791517157761	0.661746994444506	-1.10794099090358	-1.97555793680995
ADGRA3	1.17519024008074	1.64460191237281	0.0051103034946294	0.318778413306011	2.84195507326606	1.87860975416069
DUSP8P4	1.17388032038008	-5.12677052017433	0.011500256550244	0.412324864525476	-5.20789347618451	-5.50489922948077
PRELID3A	1.17321345826677	-0.68650055406798	0.00324581980414462	0.263916942844971	0.756968134748019	-0.514800466425949
ADGRL1	1.1730987818161	2.17169791791605	0.000637566126161407	0.13079266019156	2.91266106714079	2.07425999409894
FOXO6	1.17276700632208	-3.31103269686826	0.0391853276324299	0.61736888409559	-1.8867867196269	-3.76658028033135
AC009133.17	1.17176588265362	-0.0854592932248753	0.0021922773741291	0.226053294940176	1.21943640479595	0.251494171214676
ENSG00000265264.1	1.17107199647049	-4.6730911378449	0.0392397994201037	0.61736888409559	-5.24769658782511	-5.42390838536747
RP11-677N16.1	1.17065939782077	-1.17924162903028	0.0120451846820132	0.419684110675393	0.075968703084438	-0.801636320665349
UBAP1L	1.17018686360121	0.0902942076188451	0.00252524057415604	0.242960814809972	1.07523212145122	0.472248771131105
RP11-760H22.2	1.16938538448826	-3.60424010383917	0.0368052741761719	0.611053144985329	-2.45612864470611	-4.46674731523347
CFL1P5	1.16935389548068	-2.96558115317905	0.0214371293274317	0.527434931851004	-1.11162104734708	-2.8622832869141
LINGO3	1.16885733190139	-0.234975181843699	0.00644604953785057	0.342908700825001	1.1509106514562	0.203218958843161
CPA6	1.16813275916296	-2.8400669306822	0.0487079554050728	0.643847851422477	-1.27826167617256	-2.98757615251478
ZNF285B	1.16801192424921	-4.54297608724969	0.026329059952814	0.559638794671958	-3.66819239248597	-5.34991816301413
RP11-136C24.2	1.16729848934655	-3.47939162064113	0.0390418537158127	0.61736888409559	-1.934743285263	-3.76080097993478
CRX	1.16678435344559	-2.78680192776836	0.00639626773459526	0.342467027260784	-1.6698198785117	-2.66631092639894
WWC2	1.16675091997863	-1.0276376229943	0.0427132491154815	0.625483415394064	0.0113336663538886	-0.550908995302798
STX18-AS1	1.16648741554836	-1.18706592574094	0.00934415078324858	0.39352474260858	0.218371278517593	-0.862820655995091
RP11-164H13.1	1.16623953107254	-2.87706196290304	0.00194208115402208	0.215287536623659	-1.66528479928181	-2.9298383057476
IGKC	1.16576244556183	6.79225066177714	0.00207661171234416	0.223941556109139	7.53163150472029	6.83906889333537
NR2F2	1.16542453091277	-4.16007278600294	0.0492949831307104	0.644064576446086	-3.19725202125603	-5.33228589081069
LINC01597	1.16509658459026	-4.19542791878084	0.0247568041234364	0.550651326630808	-4.40367820022144	-5.29138679666441
CTD-2291D10.4	1.16483898717994	-1.27207897029895	0.0203839573108588	0.515004835538972	-0.188996800039755	-0.666496916075239
KLF1	1.16411303174823	2.31234715398747	0.0178826271075689	0.494821995817575	3.32168073151673	2.46278744236023
RP11-313P13.5	1.16365598010075	-1.6322138877476	0.00846484260246546	0.381137723709957	-0.75728055961428	-1.10407620796598
ENSG00000218497.3	1.16290064832525	-0.624778592106639	0.0324593582546432	0.586600289868044	0.824100041457114	-0.155974863588697
MTHFD1P1	1.16127788391644	-4.62141399926603	0.0433589973815536	0.629401956703765	-3.90966098615857	-5.42887660324619
AC025442.3	1.16095608975042	-3.73130591022678	0.0271117368911109	0.563296543068859	-1.53857534523344	-5.06707586730374
RP11-106M3.2	1.15973175543969	-0.462781533515456	0.0775816425988547	0.702454396002983	1.35860766685774	0.438969962665203
SLC16A9	1.15966128803675	-2.32304847447807	0.0554381443041279	0.66227060272284	-0.827994365973137	-2.4531392057812
FAM30A	1.15801565797195	2.08268754058767	0.0294592619653683	0.575871667846279	3.18233101841892	2.40922699258522
FSTL1	1.15786047638412	0.210209004471268	0.0667662541271811	0.684682345865478	1.1418865025207	0.665646678741042
TAPT1-AS1	1.15764012720706	0.805463790047212	0.00193378883833459	0.215287536623659	1.97422282308872	0.986530172959726
ZNF354C	1.15748174452278	-1.1700583722733	0.0190974813511307	0.505140491682862	0.153245225828108	-0.684946158920309
ZNF205	1.15705984475548	-3.12539145062408	0.0622123354321868	0.673030896805684	-1.52779871349151	-3.70324716465822
CMTM8	1.15704815046322	-2.01635559345763	0.0306053017364952	0.577315818110811	-0.93285428434549	-2.00311045924025
NCLP1	1.15599782103384	-1.54354866042399	0.0185268968354785	0.500618911841337	0.146176710120563	-0.976013763597772
DLC1	1.15399754847055	2.08198743755782	0.0119669013592068	0.417554783985228	3.31687023891468	2.01396840838888
CDH1	1.15371638360929	1.37291999637644	0.0131469520344076	0.439812983006729	2.72684900324186	1.26630831809117
TMEM253	1.15302618477456	-3.48022614468553	0.0414604894844418	0.621439692330863	-1.92561392800733	-4.27015110394209
IGHJ3	1.15196655743755	-0.758551047484706	0.0322434281126092	0.58644061540064	0.952840776755925	-0.280874920906163
RHCE	1.15165973405795	0.685560176295489	0.040331158290939	0.618674650015728	2.16617655522467	1.01767326241561
SEC14L1P1	1.15077130371303	-0.2082314187607	0.00150917058284742	0.192933143518235	0.900630980593664	0.182077381041537
RGPD2	1.14990229227883	-0.630063416423649	0.102624211604094	0.736611951177988	0.419270448764367	-0.840943066611406
IGHV1-24	1.14969539634317	0.504529466070624	0.0410168575141882	0.620239075172187	2.17430684135594	0.742131115290736
SLC22A9	1.14900775573847	-3.63596181282846	0.00829142774501632	0.379926204567853	-2.4005385541269	-3.7469836627548
TNS2	1.14844753473758	0.801119255506171	0.00128983051629529	0.177762549340387	2.00571188303142	0.974064313269557
PDZK1IP1	1.14829416436236	2.37328370166508	0.0174872085217502	0.494064018382472	4.08344311202849	2.47971495504861
EGOT	1.14824196768386	-1.47780339203636	0.0200285884530074	0.513143189650502	-0.0608161194019467	-1.0806937297743
SNORA25.12	1.14740312843563	-5.14882668396587	0.0112250564114951	0.410246703037841	-5.4901027190928	-5.49755083802165
ENSG00000233404.2	1.14730385674532	-3.86000382699664	0.096901642687963	0.730342934068167	-5.20789347618451	-5.39905461672623
KIAA1211	1.14677049727242	0.513382765779321	0.044589487753316	0.631152543492707	2.10421608455465	1.08423457516954
RAB39B	1.14560898692372	-5.00444715779837	0.0192847200096756	0.507287712854889	-4.40367820022144	-5.45228980964623
EMID1	1.14527919962325	2.10967235213461	0.00610695192031245	0.339490347352493	3.25201718496781	2.39047766858152
HOXB5	1.14496699114626	0.748359961910285	0.127538907566033	0.764309223131607	2.88740133849551	1.73444131159309
MIR4258	1.14488956428615	-4.51729128426824	0.0188718511413504	0.504970559588084	-3.29333345985449	-5.34155921465598
PRSS50	1.14467231993063	-4.25405097843085	0.0317604474328354	0.584375861399516	-3.66671260605523	-5.32005562659131
RPL24P8	1.14441639495689	-4.14813396482108	0.037385930798499	0.61271386586429	-2.81871569950028	-5.29336133345551
RP11-62J1.3	1.14334150490544	-0.921635904249868	0.0184169568721219	0.499707865801798	0.585193426339636	-0.398072541841591
TDRD12	1.14308340587223	-3.49140976505262	0.0144390471676054	0.458134923242379	-2.32275905772272	-3.67091965648839
ATP5A1P3	1.14234011432844	-4.39610642478615	0.028422820862514	0.571786465911782	-3.87306383894527	-5.33292544718149
ENDOG	1.14231036536346	0.246804982926962	0.0119225623082758	0.417231236856769	1.39752793835116	0.656869612804823
CCDC152	1.14157162571777	-2.27970116458907	0.044774048693767	0.631152543492707	-0.507743522295331	-2.11746537294727
HEMGN	1.14076394029543	4.03938891027607	0.026711076336149	0.561184149393078	5.60143275230122	4.08399050174031
TMSB15B	1.14071909171094	-0.503717144921079	0.00834160852905622	0.380846058761237	0.565012820139983	-0.317706612580299
F2	1.14061082562774	-3.85234692749384	0.033208204371194	0.590142220551228	-2.68726856482212	-5.17217754662594
OLFM5P	1.14027518182793	-3.69418229909981	0.0364548974748385	0.610327104549509	-1.80575566003758	-4.70900013595414
Metazoa_SRP.5	1.14002190608707	-3.21865088442968	0.0171920352825738	0.49163745725279	-1.8187403980023	-3.24606473874689
RP11-15F12.1	1.13988448085912	-3.91653918970623	0.0287559534114331	0.572421538746813	-2.15582993610456	-4.88989512103749
CTC-487M23.8	1.13984854158432	-2.40783989117993	0.060554386971668	0.672547064748341	-0.827994365973137	-2.11930851134752
CTC-248O19.1	1.13917018143975	-3.99510251729137	0.0173276549005737	0.492444778404442	-2.81869872409082	-4.35431510122173
RP5-1120P11.1	1.13894709053611	-2.78273276680235	0.0236234343188119	0.543035656834405	-1.59780306459457	-2.73356266671402
CADM3	1.13858767121228	-4.61019233981133	0.0561397055938335	0.664389253025768	-4.46872067276001	-5.45173007493208
RP11-53O19.1	1.13753167041948	-0.62463079868936	0.0105003326692169	0.401724946010394	0.396314166880027	-0.277847234951057
IGHG1	1.1374668485805	6.65810386569062	0.00844242831825011	0.381137723709957	7.61251610745439	6.71998512152422
RPLP1P13	1.13745447225428	-4.54401424847234	0.0253866225527614	0.553220691099401	-3.24632825142357	-5.3689848111416
IRX3	1.13735290036683	-2.35435047543517	0.125458309151275	0.759972489684798	-2.2882009828015	-2.93558960809267
EYA1	1.13615145100244	-2.19392780036893	0.011889809847227	0.416902517187393	-1.45883392181438	-2.40209528960976
COPG2	1.13610436428367	0.346748614769815	0.0190003332136915	0.505140491682862	1.33874213499173	1.06230948943145
CTA-984G1.5	1.13562988425021	-2.09640037921022	0.0233248360022346	0.541691620754563	-0.507743522295331	-1.7982014605956
RP11-96L14.7	1.1349231964872	-1.46349101430338	0.0296289927801334	0.576067507532058	0.12008635723548	-1.00974869895899
ACER1	1.13452400161413	-3.90372849163857	0.030383986115949	0.577315818110811	-2.38305344545831	-5.1409372406802
C1QTNF2	1.13429697988746	-3.30891446056067	0.00835418024961616	0.380846058761237	-1.61228952053487	-3.30702937763378
RASAL2	1.1341583455474	0.925573060493811	0.023991339216488	0.544637025200598	2.11270682686988	1.31218019585376
ATOH8	1.13411254267968	-4.24010557134237	0.0489773154732636	0.64390645487901	-3.19725202125603	-5.35326346879088
SELENBP1	1.13386969403327	4.26450901709722	0.0155021371757134	0.473837686335424	5.44798744897236	4.49347298226476
SEMA6A-AS1	1.13309932941133	-2.37096525324983	0.0197437395635567	0.511510580002735	-0.984504068968031	-1.96848348340395
LL22NC03-2H8.4	1.13217366246872	-0.413937252185812	0.0237778616336946	0.543374373248866	0.611272141244531	-0.0374416894840084
RP5-1142A6.9	1.13170881386926	-1.11879978473908	0.0553758928250693	0.661857397028863	0.686793005463889	-0.634472148119743
GCOM1	1.12955479484695	-1.96749725868348	0.0797876602899656	0.705479448612911	-0.23377789728114	-1.94965217129554
MAP2K4P1	1.12950106616957	-3.53596888840445	0.0216792260642718	0.530110520578288	-2.38305344545831	-3.6997272627349
SNORD38	1.12890391694522	-4.70576566405667	0.0307199130831666	0.57804428138631	-4.46872067276001	-5.42460501456894
IGKV1D-16	1.12888435294104	-2.45113897011526	0.0869435636803056	0.720123200328999	-0.973407094644143	-2.44560150183033
AC010642.1	1.1285550533861	-0.69253643145369	0.0526347599114343	0.656875243642166	1.77706648680649	0.00920296218153485
CYP4F12	1.12792965807509	-2.7887260666547	0.0390409894280158	0.61736888409559	-1.30724979912699	-2.75040966479228
GSC	1.12713775124094	-4.80621606060236	0.0448768903064547	0.631152543492707	-3.69119843286314	-5.42819960147018
ADAMTS1	1.1271147021567	-2.01153932711925	0.0605901417700132	0.672547064748341	-1.017743181932	-2.16495555264524
CORO2B	1.12668727793238	-2.38293530561234	0.0458494613872518	0.634339738068974	-0.84216256136589	-1.87490551754878
AC005943.2	1.12593709629849	-0.82177723659552	0.131895281440975	0.766062997696744	1.86452417633066	0.464898907384803
RP11-379B18.5	1.12489347390873	-0.663807536709462	0.00778888329272485	0.375347262718738	0.844015463087615	-0.421444942103859
ANKRD24	1.12467276333004	-3.26763190646384	0.0305673943008383	0.577315818110811	-1.90629289878561	-3.4603830467432
POTEC	1.12452753145842	-1.54526367199474	0.0271272379194668	0.563296543068859	-0.000551710626644567	-1.1765549832615
NNMT	1.12405898644409	-2.24915113308549	0.031998520308379	0.585069334738052	-1.66528479928181	-2.15420164327454
ALPL	1.12401822698273	0.96831731750704	0.0632001605793923	0.67512596355305	2.16186437290765	1.31364311208239
NCBP2-AS1	1.12271720788038	-4.3346002905302	0.0312234733570817	0.580885213660299	-3.17269539199237	-5.33173909792971
MATN1-AS1	1.12196182084119	0.932032622844713	0.000342887382358739	0.0963729536479936	1.99651972214065	1.07710477527377
RP11-618P17.4	1.12166866089545	-3.92671944826245	0.0466493787680603	0.638477597824352	-2.32275905772272	-5.32005902287103
AF011889.2	1.12069811859104	-1.7285890749674	0.0247693247204455	0.550651326630808	-0.123408458412178	-1.2838670876508
DPP10	1.12069401757535	-1.20996194402269	0.0204370548154787	0.515004835538972	-0.416600280519477	-1.15557801420491
ENSG00000257877.1	1.12028660681131	-3.7854073834246	0.0445411169823456	0.631152543492707	-2.14679257787265	-5.23187471819521
ENSG00000161583.12	1.11982772424708	-2.05481035318075	0.0212585909160629	0.526962085242266	-0.696131168863085	-1.63909404045158
ESPN	1.1196980717839	-1.01425754728514	0.0878876481209559	0.72278594158901	1.07523212145122	-0.758240182900369
SPATA2L	1.11918603787269	0.733255070523652	0.00469371920659878	0.309204756969549	1.64650413317031	0.911428353894082
RP3-402G11.28	1.11895650233252	-2.74930321049027	0.0263079116269963	0.559638794671958	-1.24669597343614	-2.44038352398363
LINC00882	1.11856184428077	-1.70455221431942	0.00860070517501476	0.381468118083147	-0.389897099198421	-1.36167141986869
TIMM17B	1.11847785514609	1.27868164370175	0.0576561189186341	0.668182370334362	3.24110069333785	0.92744898848233
GPX8	1.11624984921946	-3.25367126251395	0.0109806786802501	0.408446991902827	-2.19579951598059	-3.17595069793614
RP11-171I2.2	1.11615251485815	-1.84354704082898	0.0486776916245636	0.643847851422477	-0.350631967765928	-1.34179827464546
RN7SKP203	1.11519332531063	-4.43796928825729	0.0153768532213892	0.473577891059091	-3.18128577888499	-5.33153310760435
VARS2	1.11497259338491	-2.50532626429685	0.0885752804226141	0.723285308726469	-1.09169959868484	-2.64779342372574
IGHV1-3	1.11407605021138	-3.66256314399081	0.0741161378589762	0.697305097753335	-2.92576849293774	-5.26866585491691
RP11-38J22.3	1.11283033762084	-4.86907590451854	0.0462073541767221	0.636345566115432	-5.20789347618451	-5.47660884047343
RP11-501E14.1	1.11200487266232	-1.66121991409854	0.00649086600277231	0.344266659686415	-0.724134631768093	-1.37393895788649
NDFIP2	1.11158594862179	-1.67164658619914	0.0337181766646836	0.592308226400532	-0.70236214848947	-1.49375593367466
CTB-39G8.3	1.10984638204303	-3.56069620358375	0.027681168787482	0.567535508253401	-2.19579951598059	-3.85363721791192
RP11-230B22.1	1.10954519439776	-3.69407523729032	0.0250061020415453	0.551864887266485	-2.28968076923224	-3.89424798280532
ZNF578	1.10920631083837	-2.11651813256995	0.0188631917166773	0.504970559588084	-0.737796557001559	-2.07963198071448
FAM204BP	1.10918390411062	-4.52583743223052	0.0206222722717671	0.517877688219206	-4.0302990540207	-5.33213916007716
RP11-17A1.3	1.10907094822594	-2.50760223796098	0.0344383483825558	0.599109322061478	-1.40982698370644	-2.23567720597667
SNORD83B	1.10905003679978	-0.85245750590925	0.0448904643827028	0.631152543492707	0.556729080580446	-0.406767251016066
GDA	1.10871702361698	-2.9152625048692	0.0294873931397445	0.575871667846279	-1.45016764131684	-2.99300422915712
NEGR1	1.108453452483	2.60319567520092	7.33699169969505e-05	0.0411567098051581	3.23182979395492	2.4406713695183
IGKV5-2	1.10732676478944	-3.37637736941131	0.0639054894841169	0.676850948378853	-1.8867867196269	-4.12431397271079
KDELR3	1.10673665137314	-1.62977961782711	0.0169353636736843	0.48789534021672	-0.581659526789974	-1.36223559972015
TBX6	1.10647126809885	-0.929143193384743	0.0185936332418227	0.500905463069328	0.256589403213414	-0.565238830159328
RPL9P29	1.10623776580584	-3.60081253469731	0.0336237560899718	0.592308226400532	-2.32469848543742	-3.89704534400416
RP4-800G7.3	1.10591372358671	-3.82838418075616	0.0392108111663465	0.61736888409559	-2.81869872409082	-5.23874430093297
RP11-337C18.10	1.10569360614705	-3.44769649480598	0.0492795542899829	0.644064576446086	-1.66528479928181	-3.66149705153254
RP11-552M11.4	1.10562418014635	-1.74938150731978	0.0477775499779029	0.641536244667098	-0.163499356826052	-1.10608583264833
GIPC3	1.10540710803537	2.26363099097709	0.00805402937847318	0.37854259071603	2.89637032794728	2.34924376618673
HBA1	1.10538893889036	13.8860982696704	0.00437395472470211	0.30197681233139	14.8434118527946	13.8990528119303
OR2L1P	1.10531029077248	-3.12480760433677	0.0546578354923756	0.660285774264837	-1.46655853131632	-3.38997394978045
NANOS3	1.10516275219347	-2.48389467449748	0.0481366646196815	0.642303334915174	-0.0683587321776304	-2.15372249503643
ZNF625	1.10505184802394	-1.56835220394353	0.0200069236978452	0.513143189650502	-0.776735082428208	-1.11031526472128
RPL23AP53	1.10501539951039	-2.19854059910954	0.0194867748553952	0.508717077903846	-0.684331520127492	-1.74704023175262
TRAF5	1.10466092001283	2.91546525775354	0.000768889604992114	0.134554233497317	3.95614544388694	2.91950908956858
SMO	1.10441851712089	-0.712258040574359	0.0652810802950581	0.680352747775796	1.09773403548793	-0.275435615988093
NLGN4X	1.10339316712011	-4.53440559562199	0.077370975808163	0.702367605654658	-4.0302990540207	-5.41678157947961
RP11-44D5.1	1.10255429904241	-1.30240042015244	0.0229721254770402	0.539775141107288	-0.143329907074422	-0.892781477103781
MEST	1.10104111681783	-3.03048329392315	0.214448419748673	0.811961418543066	-5.24769658782511	-5.33555857838617
OXCT1-AS1	1.09981810537908	-3.30243900845676	0.054165473961037	0.658648864797933	-1.23373622336967	-3.78195333254206
CTB-25B13.5	1.0991388071949	-3.60818947003569	0.0296304788858064	0.576067507532058	-2.16662202751113	-3.90509036539672
MTUS2-AS1	1.09875561267234	-4.63586639977581	0.0403611014771624	0.618674650015728	-3.87799161331964	-5.42281183388203
SNORA20.2	1.09762970972604	0.22704205673107	0.0369287479895438	0.61125847374621	1.26009805237359	0.642330049045514
C20orf203	1.0975940356642	-1.13225447804522	0.015507751008581	0.473837686335424	0.315475782821034	-0.825943696870388
IGLV3-19	1.09698689835203	0.342774833753486	0.0535599682892294	0.656927927775559	1.73820772654926	0.59682650907091
OCLN	1.09649103994013	0.725517058568951	0.0215593806462387	0.529636677334818	1.29146222328293	0.98209741372771
RP11-235E17.3	1.09529580033704	-0.774476061637246	0.0111966070894947	0.410246703037841	0.313660260803768	-0.344463394608249
TTC21B-AS1	1.09509430483482	-3.63107195087438	0.0304861171983199	0.577315818110811	-1.90629289878561	-4.08964025653217
PLPP1	1.09462434659691	0.0842978245736829	0.0151213182541645	0.47017025704042	1.33638952668368	0.411767037805724
TCAF1P1	1.09397629988595	-0.569117344457657	0.0594498865638467	0.671195326336493	0.546909074314385	0.268899771072936
RP11-530C5.2	1.09389804691163	-3.22297285051334	0.0202839614429558	0.514325185650868	-1.97499139886373	-3.23596680156024
SNORD63.1	1.09339174475525	-1.67076840807455	0.0172000724536038	0.49163745725279	-0.257709550123769	-1.13448110663771
IGLV5-37	1.09315893607938	-3.76499909610083	0.0698405569906023	0.690424030881414	-2.4403416657675	-5.29408478228949
IGHV5-51	1.09311075759136	1.78522551684246	0.0201888849445296	0.513143189650502	3.27193966501811	1.82577951549729
RP1-170O19.23	1.09276829994884	-2.69916782060813	0.0956627774586784	0.730342934068167	-0.632568482755251	-2.96377256326089
HS6ST1P1	1.09269111944923	-4.71497913755701	0.0509333620627605	0.651858952063504	-5.34621833826419	-5.40970441913307
RP11-689C9.1	1.09237211484597	-4.05673314317799	0.0392966516478068	0.61736888409559	-3.18276556531573	-5.2960423859973
IGHV3-49	1.09215987915784	-4.49998816533624	0.0783471487056903	0.704510580711108	-5.24769658782511	-5.43126822897354
KCNQ5	1.0920616660599	2.94780171011715	0.00106659481807125	0.160641780721743	4.12748741135522	3.11767641042827
CCDC148	1.09162057135135	-2.09949592247069	0.0195467251363994	0.508717077903846	-0.627418418779071	-1.76266242657506
ENSG00000196533.6	1.09155002039032	1.37494592672684	0.0229852420362257	0.539775141107288	2.41533289418028	1.39016008812085
EPB42	1.09095972800637	4.83086985044027	0.00462747222806465	0.309204756969549	5.88802296037855	4.88633822190147
IGKV1D-43	1.09053020603729	-4.23449992043572	0.0528931071756172	0.656898805068338	-4.04109114542727	-5.31436841414771
PHACTR2-AS1	1.09035440799205	-3.1918614777041	0.0410530658223391	0.620337240925928	-1.97499139886373	-3.11858191667521
IGLL5	1.0902514769509	2.97975406191772	0.0182223721291182	0.49747331615372	3.52948800926508	3.13115955648734
PARD3	1.09017211157857	-1.97472551964915	0.0908838050219519	0.726398884966093	-0.777202008276525	-1.97231688972404
GAS6-AS1	1.09008477070411	-0.172783891841039	0.0261045226962779	0.559638794671958	1.22354641314242	0.443221798993015
RP11-557C18.3	1.08997829309018	-3.70611834197878	0.023497465996075	0.543035656834405	-2.32275905772272	-3.78175366189181
ENSG00000231486.3	1.08880869156803	6.35965593443299	0.00389691073376627	0.285626752857879	6.90462791033877	6.21250090315976
RP11-326C3.7	1.08873443316705	0.344659909438381	0.0264745972375275	0.559638794671958	1.68049222869298	0.712089334975894
NECAB1	1.08844721074316	-2.04185318649869	0.0366048919542265	0.61063828374933	-0.590788884045644	-2.01684656115486
AEBP1	1.0870995495817	1.8994345352724	0.0184369465384264	0.499707865801798	2.68269653620909	1.7840946728638
SMIM6	1.08656335481353	-2.70619463188088	0.0367358789832583	0.610882730841991	-1.59780306459457	-2.24847481551012
RP11-1144P22.1	1.08637154816454	-3.21011080823957	0.0290756651695835	0.575132637334034	-1.24286558062534	-3.14653017502926
KLRC1	1.08592148918671	-1.65747960082511	0.0156789833401735	0.474012438260284	-0.564983805756513	-1.53439514029592
MFAP3L	1.08464793538638	-0.944023407929802	0.0448355747713974	0.631152543492707	0.627200259777689	-0.520266083358099
ATP7A	1.08437694513769	0.189645053270343	0.0844682583234558	0.715342417605278	2.0249980450305	1.00675273839249
SMCR2	1.08410353274733	-4.17991671024566	0.0299818475016671	0.577315818110811	-2.88596538129714	-5.26543128021141
WT1-AS	1.08362606038875	-0.936837612779221	0.0772942617782404	0.702367605654658	1.07123897244137	-0.520354247683004
MYCNOS	1.08328954809809	-1.44131833404319	0.0224650261648987	0.536554951501978	-0.416220309393505	-1.16348557803105
MORN1	1.08306906264281	-0.426450131299258	0.00413034552778541	0.293600163438739	0.556729080580446	-0.0874211941988068
HOXA7	1.08236126509057	2.77906568412284	0.0867313885535756	0.720123200328999	3.76282143923807	3.51827255438395
UBQLNL	1.08189061560879	-1.78672014100243	0.0414540972177765	0.621439692330863	-0.229247287125715	-1.45833130941639
SATB1-AS1	1.08102716430673	0.563907402118715	0.0136916656414247	0.448505740428983	1.71096976109009	0.792910141416791
F13A1	1.08012771241796	4.72434678907232	0.0144222669904311	0.458134923242379	5.29258288168221	4.74681806752474
AMOTL2	1.07757585642598	-3.55463548510668	0.0835825490289505	0.715324082522681	-2.59425155484387	-5.05613193231272
ENSG00000232274.2	1.07750337701586	-0.695926234930279	0.0131062703194818	0.439275416952021	0.482470810629742	-0.310783899339177
PLCH2	1.07748090034415	-1.74502454132752	0.0526144892447669	0.656875243642166	-0.0313153604527147	-1.16227571542259
DEFA6	1.07669851766915	-5.19130418789626	0.0217481965855524	0.530110520578288	-5.46295411404079	-5.50145971047923
CELF3	1.07621549098998	-3.37177489469659	0.0821741758657014	0.71245003363113	-2.32469848543742	-4.10067327340681
RP11-439L18.1	1.07619761120441	-3.5987131466205	0.0637222381125534	0.676350071194645	-2.03519186824243	-4.62260840868612
MMP24	1.07610211593507	-0.44799114254429	0.00382240115837065	0.283660310494886	0.454111466717527	-0.231587348996577
LINC00402	1.0750774642245	-2.14079417688126	0.023522572977294	0.543035656834405	-1.30100288057599	-1.94596267631826
IGLV3-9	1.07504719687386	-2.79875031713461	0.0736448209547295	0.696911952274409	-1.00670025859107	-2.85839916506996
AASS	1.07429428856871	-2.43076710128305	0.0653788124113918	0.680576468073675	-1.81420978784687	-2.70579752259455
MBLAC1	1.07417537448394	-2.87350116136069	0.0301833236539492	0.577315818110811	-1.31892310803859	-2.55698126324403
RP4-730K3.3	1.07365290409102	-3.66607921066672	0.0444363938784751	0.631152543492707	-2.15582993610456	-4.06063187569497
RP3-508I15.18	1.0726490031273	-4.270527823609	0.0765170015482066	0.701016294789479	-2.5583695953653	-5.40970441913307
TBC1D16	1.07264018232746	0.416211373692467	0.0277318889475435	0.567597348613856	1.71576576588002	0.760981329528511
RP11-522I20.3	1.07116385305916	-2.59836304637547	0.0256387796712919	0.557275587689125	-0.991326813629372	-2.47288834925545
CMBL	1.07088037614789	2.26318031910758	0.000499466424211632	0.114284961616886	3.28797441044255	2.25314791987755
AC004158.3	1.07049035071032	-2.96685948413003	0.044246538544536	0.631152543492707	-1.24669597343614	-2.73093356073272
NOG	1.07041044392462	-2.5327321945549	0.0516048001186019	0.653391280481016	-1.34478451116787	-2.8396300891222
KBTBD11-OT1	1.07035895795108	-4.26218240942378	0.0478129305938558	0.641609984040483	-2.80790663268425	-5.33213916007716
TSPOAP1	1.070278024007	5.02886022925295	7.77358411059362e-05	0.0412560541573444	5.50571490259025	4.91972767920842
IGHV1OR15-3	1.06996013841959	-4.61005735416856	0.0360007718379448	0.606868443427149	-3.03912173628345	-5.39905461672623
RP11-20B24.6	1.06995363538799	-2.5984803236209	0.0347599217254327	0.599109322061478	-0.724134631768093	-2.36706249895879
RPS10-NUDT3	1.06942645095901	-0.11517291774537	0.0671618659425153	0.684682345865478	1.16714595516242	0.670803605667234
HIST4H4	1.06910403351881	-0.818918528432171	0.0173025858475945	0.492444778404442	0.411557221419499	-0.364949910479121
FHDC1	1.06807999170554	2.07423031904684	0.0213914969167014	0.527434931851004	3.17375062781431	2.164903743933
BPTF	1.06802991721055	-3.6413413256639	0.199987758595192	0.807021215494334	-5.45802633966643	-5.4157572474599
SERPIND1	1.06758696600719	-1.96918814684123	0.0298965785142822	0.577315818110811	-0.405808189112903	-1.39169216229701
RP5-1092A3.4	1.06701835316061	0.37992427569748	0.00469392914846571	0.309204756969549	1.74378125244535	0.535510194264425
ENSG00000240906.2	1.06623590597887	-2.15052007897215	0.0662483049892191	0.683103828651093	-0.0313153604527147	-1.91557487133982
RP5-1021I20.6	1.066006507925	-4.3494120595502	0.0388258004294969	0.61736888409559	-3.18128577888499	-5.32630026985616
C9orf40	1.06591643597977	-1.07022145094903	0.027497668101235	0.565278935484296	-0.000551710626644567	-0.663893040927734
CTTN	1.06590932187113	0.59542217920934	0.0236189150834198	0.543035656834405	1.87861412461158	0.750901341631015
ENSG00000188073.7	1.06525451066027	-4.03489708797087	0.06328144331953	0.675188464773691	-3.66819239248597	-5.29408478228949
RHD	1.06495217743121	1.61037373937612	0.00548017700599757	0.326024863715139	2.65471712398218	1.46225697851792
PTPN21	1.06450323375828	-4.65113010147248	0.0606216516329771	0.672547064748341	-3.035130142038	-5.42887660324619
ISX-AS1	1.06444359118417	-0.728715641440255	0.0100533382880903	0.398494982095832	0.0955297279718205	-0.586018308927492
DCLK2	1.06423457706734	-2.83899288425612	0.092746456296841	0.728241257702538	-1.46655853131632	-3.10601840921635
ZC2HC1C	1.0637024584756	-2.0659004193452	0.023281817083474	0.541268496697242	-0.84216256136589	-1.56181903220171
MSC	1.0627579736702	-2.28569997969463	0.0924813204441887	0.728093313568309	-1.12686269336463	-2.04003003251489
COLEC11	1.06197175253279	-3.00710398478341	0.0372314289646793	0.612066322663111	-1.90629289878561	-2.48004078092993
AK5	1.06185351663462	-0.605574196786207	0.0539545004101744	0.657369039439474	0.92376337970534	-0.603995100839418
RP11-423H2.3	1.06147642731623	-1.59731014290573	0.0155849784863631	0.473931886197545	-0.450229367521275	-1.20507732092533
THRB-IT1	1.06107124014617	-1.29785515581246	0.00992894570195093	0.398437217055298	-0.122945835918283	-0.977278380511212
CHST13	1.06079423374249	0.616696794570101	0.0472898916982989	0.640382020260285	1.65367595859971	1.05686898505749
RP11-452L6.5	1.06021444285813	2.00556248091533	0.00259174568913554	0.245669881818255	3.13108535618474	2.21386280909836
CTD-2333M24.1	1.06016258228185	-4.3051075198605	0.0315875011451698	0.583902565187382	-3.52055696920824	-5.31436841414771
MFSD3	1.05956755438214	-0.837524632798273	0.048771917015196	0.643847851422477	0.346695375493132	-0.319695896912198
SPIN2A	1.05714751696736	-1.19377133581214	0.039176400506998	0.61736888409559	0.670644442736629	-0.572124074931402
RAB23	1.05696838107516	-3.38977548481013	0.0492107341130037	0.644064576446086	-1.97467446004012	-3.70839883273435
ENSG00000269490.1	1.0567506611353	-5.20295601788668	0.0184677993139074	0.500157888095543	-5.34621833826419	-5.52596970943666
ENSG00000188987.2	1.0555540471677	-1.67313305843687	0.0426849973414797	0.625483415394064	-0.155750686777855	-1.14503187005913
ACPT	1.05546995685923	-3.62565522188362	0.0418726665952985	0.622693154430248	-2.35324345534008	-3.99971394205763
CTD-2196E14.5	1.05505530758118	-4.6555773978836	0.0366776433774636	0.61063828374933	-4.0302990540207	-5.40240608154945
DRD4	1.05477538789864	-2.48580626659355	0.0523583494773235	0.656669555484944	-0.984504068968031	-2.04409142801767
C7orf55-LUC7L2	1.05377596317875	-0.963921977712941	0.187222636930299	0.803782285050817	2.24552484490611	0.419419155107631
LIFR-AS1	1.05371660021914	-3.2101045374866	0.0263802707674588	0.559638794671958	-1.74366585275727	-3.15038932712603
UPK3B	1.05353607256869	-2.06465814431227	0.0234290223552891	0.543035656834405	-0.540427176492853	-1.67260748926093
SYNJ2BP	1.05350287463149	-0.600088071639312	0.0145732619682519	0.459940394303052	0.338266527285013	-0.138047478672421
RP11-264L1.4	1.05338723417184	-4.61270236620469	0.0456128394720441	0.63302888995125	-3.19725202125603	-5.39150706649942
TNFRSF4	1.05281377391597	-0.714848105891473	0.0670533925684289	0.684682345865478	0.593635687091784	-0.337599347663924
RP11-546J1.1	1.05281302772961	-3.44125079014314	0.0292705664827172	0.575652612203611	-1.96622033223083	-3.48233949588399
RP11-350N15.4	1.05249581328549	-3.67134281200269	0.0506426019959371	0.651709141302487	-2.59425155484387	-5.15257059022523
RP11-154H12.2	1.05123025149039	-5.39817438350429	0.00215576659400791	0.225182441791642	-5.3657245174229	-5.5392427607252
RP11-10L12.1	1.05090628924335	-4.20254909923817	0.0306672451010678	0.577965846822922	-2.68726856482212	-5.25949328749666
C1orf61	1.05083626102335	-2.16549358340289	0.00532710565219294	0.320927501862643	-1.43932774265568	-1.92897827520954
CRYBB1	1.05048614506781	-2.02068369281034	0.0421479869160305	0.622702372975939	-0.27232345995651	-1.64181466402181
PPP1R11	1.04978921046002	-2.98148185627655	0.313858900631193	0.842667794487981	-5.45802633966643	-5.42027722555879
STXBP6	1.04958355972382	-3.59803052434133	0.0557145114319662	0.663573401923268	-1.66136575070241	-4.04109676084262
CTD-2270L9.2	1.04935343692089	-1.96605381196645	0.0265056752186325	0.559638794671958	-0.79809094473715	-1.39952346282535
TSGA10	1.04916704911939	0.153869811360974	0.00519624903589702	0.319424927613839	1.29979237947038	0.340803287264379
DNM3	1.04806309924745	-0.517016272263604	0.0294693134315698	0.575871667846279	0.209471227930702	-0.300749076469156
WT1	1.04800670394309	1.55645720484994	0.0831368101104763	0.715076731781554	3.18585431384895	1.99189010789791
JAG1	1.0476248117164	4.48132821882482	0.00811245921843052	0.379023863615023	5.91909416289307	4.58757908250979
SNORD3B-1	1.04739008220138	-1.26587606416514	0.131057486751603	0.764894864224733	-0.425729637775147	-1.05476030216353
CTD-2339M3.1	1.0471364572685	-3.41092154393624	0.0437898595291892	0.630344695667438	-2.5583695953653	-3.60755326726325
MINOS1-NBL1	1.04696603930964	-2.23817204201794	0.0944408750358678	0.728658688538263	-0.581659526789974	-1.86969632388279
LINC00342	1.0464869503782	1.14948080302971	0.00035958739590188	0.0982744224807721	2.31821854276607	1.30206089436022
RP11-873E20.1	1.04592737696105	-1.61704887655844	0.0349936792843552	0.600820944274396	-0.570867435383399	-1.2078459449109
RP11-428K3.1	1.04529543885056	-1.14798887955078	0.0335491761760765	0.592308226400532	0.208370513413442	-0.799930633840259
IGLC1	1.04521021058196	5.47091338234878	0.00994186601849911	0.398437217055298	6.27518337963088	5.41273484413277
CTD-2192J16.17	1.04518385765769	-3.7386879126624	0.136499977011526	0.769217953278442	-1.91482183660076	-5.38001593247457
KRT8P33	1.04486136881341	-1.75963858947589	0.0258499471628796	0.559220523623628	0.136141385398848	-1.21915611029018
SMIM1	1.04388934503787	1.79301789009661	0.0225718166089254	0.53743401857916	2.92352520993137	2.00089753171639
MED12L	1.04355252441099	2.57116128448514	0.0173157401191278	0.492444778404442	3.44371588919387	2.55642869427612
TLR9	1.04354677249717	0.564183969844466	0.0325052853241899	0.586600289868044	1.89166332526975	0.933648855907976
ENSG00000225273.3	1.04340186540194	-2.39110024049219	0.035261461407396	0.602422921244282	-1.34080599221659	-2.25532298740655
C1orf56	1.04336828212776	-1.07041901627357	0.0174789678453276	0.494064018382472	-0.0313153604527147	-0.730975598754992
AP001628.6	1.04301076868939	-4.956095045436	0.0260243893763318	0.559404692024366	-4.40515798665218	-5.44320579272974
RPL23AP74	1.04244425195294	-4.30471129001599	0.0201583989528316	0.513143189650502	-3.46026258147265	-5.24584709869718
ENSG00000205047.3	1.04204651746545	0.208290361848149	0.00496066102313854	0.316763497711861	1.24431107343498	0.584345505572532
MYO1D	1.04188001066081	0.704454838566181	0.0299700215392175	0.577315818110811	1.6976214005425	0.970924210550045
RP11-495P10.3	1.04187400222227	-4.4757717128626	0.0307307407127313	0.57804428138631	-3.24632825142357	-5.33237865430051
MIR1-1HG	1.04115905275138	-3.82476572401796	0.0223986868549651	0.536255966660449	-2.68726856482212	-3.99208047426272
NR2E1	1.04045661750224	-4.59187758638211	0.0282930334788676	0.571221623319106	-3.78076201670175	-5.34982796900335
C19orf45	1.04029449401888	-0.454108655783474	0.036850080320532	0.61125847374621	0.521590071817091	-0.118539586330115
FSD1	1.04019241445347	-3.33022832996021	0.0397842694990035	0.618674650015728	-1.75502222284526	-3.62339867143128
RP11-20I20.4	1.04006900683617	-4.4444773382651	0.0403361521998537	0.618674650015728	-3.30412555126106	-5.33760982376156
RP11-496I9.1	1.04004186370561	-2.40969010212287	0.0303207420438596	0.577315818110811	-1.09829082482061	-1.92897827520954
AP000662.9	1.03985259242488	-3.92970402005636	0.040518784712625	0.618674650015728	-2.14204534595451	-4.92599589978376
PRDX2	1.03925209684551	6.23021486815972	0.00321793466127639	0.262581867984186	7.35496058391829	6.25907368364531
SNORA5A	1.03891817984617	0.576839699742896	0.0499550657287348	0.647474971382421	1.06329937458436	0.870490606183611
ENSG00000271875.1	1.03855563813213	-0.0668332240722116	0.135417797096257	0.769217953278442	1.63507796891973	0.623833909155456
PARD6G	1.03761471761294	-2.57004978555611	0.0406096039847231	0.618674650015728	-1.59780306459457	-2.22853775451148
PLS1	1.03722139510718	-0.874455960145045	0.0561067551628704	0.664389253025768	0.179882748932851	-0.442466453082098
CHST3	1.03671420023672	-2.77262571035319	0.0435085465685357	0.630252670912488	-1.79418376873864	-2.43661682433599
RP11-211N8.3	1.03561005603176	-3.01279046589138	0.095431649390234	0.729741372104628	-1.64057235979317	-3.28903152779993
RP3-329A5.8	1.03475520257967	-2.41027972288372	0.0361242072723141	0.607946053081212	-1.24669597343614	-2.43468214562368
MDGA1	1.03445115322664	0.322518104811387	0.0710352435098084	0.693166489087647	1.79936150302623	0.677840823293413
HBZ	1.03418946527374	-0.0898289301476644	0.123166294234352	0.757242375644897	1.17343429368513	0.266076693698678
GPSM1	1.0337788791197	-1.13036638238575	0.154377501992811	0.784800882072044	0.175135517014712	-0.345314258231425
RP11-366H4.3	1.03330556048032	-4.81041209721547	0.0231298332579044	0.540434807487998	-4.40367820022144	-5.39233281962722
RP11-4O3.1	1.0333040486929	-3.29662099149381	0.0480454539517514	0.642303334915174	-1.30724979912699	-3.33323409831573
ENSG00000211671.2	1.03249993010597	0.846445672877108	0.0460228860175267	0.635507511178188	2.45236343780738	1.27948270530905
CTD-2522E6.4	1.03248367037992	-2.92645145437877	0.0477054214315017	0.641536244667098	-1.07063669126203	-2.47053226429824
ANGPTL2	1.03154898768924	-3.36328363328683	0.0859945746463359	0.718029553684435	-1.24286558062534	-4.03306659670265
STYK1	1.03113896019899	-2.41339937247573	0.067379062177456	0.684682345865478	-1.91482183660076	-1.99370357672255
RP11-316M1.12	1.03102189357195	-3.18928922158139	0.0336902747785233	0.592308226400532	-1.40716064562939	-3.08261808528564
CCDC191	1.03059949114666	-0.0878281023715034	0.00951738173954686	0.394110140595273	1.16975084940506	0.147257315384967
KHK	1.03039323708804	-1.17344794812015	0.0562044250296656	0.664389253025768	0.0774484895151761	-0.399189713837849
RP11-983P16.2	1.03015622136178	-3.96729574028919	0.0238759403681734	0.543582743374485	-2.88375817203886	-4.11824878303916
ZNF322P1	1.02987072848076	-3.1767757697741	0.0724456308386573	0.695547120209764	-1.58773289127121	-3.15758745318806
APOBEC3D	1.02879876263311	1.2150609048603	0.00226431312919485	0.22896503440966	2.42217804196853	1.28685108070685
RP11-273B20.1	1.02863975667106	-1.79725944515159	0.034493053276937	0.599109322061478	0.248985326692305	-1.3841350602811
ETF1P2	1.02831481454095	0.107562597765929	0.00685079341556726	0.348223312423954	1.08113247144161	0.301239483883175
FLT3	1.02746336088623	5.42832343276174	0.00292366660976807	0.253595832380255	6.39789580272652	5.54229062966437
RP11-477J21.6	1.02742195483067	-3.3707408704273	0.0724678453581766	0.695547120209764	-2.14679257787265	-3.94356800884116
RP11-757C15.4	1.0268019810545	-4.4537949375107	0.0281105711744609	0.569820343343459	-3.19725202125603	-5.33433713618608
CDCA4P4	1.02678399281411	-2.56812423666989	0.0427312736231692	0.625483415394064	-1.40982698370644	-2.14706879662858
SLC6A8	1.02635057175924	3.88961068345952	0.00786377338215719	0.375347262718738	5.02026049657773	3.87392480183733
ENSG00000186530.13	1.02554261797972	-2.44206869412511	0.0571414347156341	0.666229163291118	-0.665663340756002	-1.9773916601247
RP4-773N10.4	1.02517290513525	-0.506212307846239	0.0159396863950226	0.478445925423583	0.467165496741839	-0.040289977179785
RP11-126K1.6	1.02512395926282	0.523228509277868	0.0122905866704186	0.425241076775668	1.70786805896331	0.80210246011206
GJA1	1.0245661781555	-2.73959057528836	0.1218079376015	0.754552347696038	-2.45612864470611	-3.10196070436141
TTC39A-AS1	1.02449448162363	-5.30799758517245	0.00664339722483111	0.344951410112586	-5.3657245174229	-5.53829083643254
RP5-905H7.8	1.02439260591684	-3.78522147579394	0.0367488617322586	0.610882730841991	-2.81869872409082	-4.23527456988282
RP11-23J9.4	1.02406616630236	-1.43224837212723	0.0819695887820198	0.711487503287693	0.057163787229643	-0.756191596938539
AC018766.6	1.02400385542379	-3.59055023916365	0.0346838558708981	0.599109322061478	-1.54435704453387	-3.77519937930013
NSUN5P1	1.02390392888374	3.22259962855507	0.0129899060037382	0.435784487597214	4.16673664815264	3.40828720208174
NUDT4P1	1.02303548541811	-3.57038905415126	0.135752149975858	0.769217953278442	-1.66528479928181	-5.33252538503404
CA1	1.02291606472996	7.6182022985855	0.037008588907229	0.611584065297935	8.75924304915777	7.65070134610828
APOE	1.02277954355459	0.952760418763787	0.0222811658538678	0.535675823322267	1.6624712433989	1.06170020054653
LINC00426	1.02224792134562	0.501171512474064	0.00266808000024509	0.247369131451295	1.35118460344002	0.528240990777414
TPM2	1.0216876907329	2.98699269011213	0.000445356925447945	0.108883667492222	3.75974894002351	3.00811961662786
ENSG00000270010.1	1.02079895518488	-4.70125889403644	0.0471478580547575	0.640180582115215	-4.40515798665218	-5.40908662572689
RPL23AP4	1.0204018263988	-5.1470651716784	0.0399321272496895	0.618674650015728	-5.3657245174229	-5.53275502849733
PTCRA	1.02017943625235	-3.24395182797949	0.075373401792313	0.700475581858587	-1.85469716514602	-3.55975468210347
AC098617.1	1.01952956308293	-3.65418288466555	0.0258688198728978	0.559289839711137	-2.68726856482212	-3.85453711729694
GOLGA8R	1.01895808561917	0.169842236524696	0.0641774937569009	0.676850948378853	1.20955185746303	0.945194688492136
CTD-2631K10.1	1.01845350538861	-4.82813073351104	0.0456067472353388	0.63302888995125	-4.0302990540207	-5.44632150453488
SOX7	1.01839489751438	-2.0453558361466	0.0544545585528135	0.65957090856555	-1.09169959868484	-1.69325729284067
DUBR	1.01771887303609	-2.49928876120939	0.0740598578662715	0.697305097753335	-0.953900915485435	-2.11186094164188
TIMD4	1.01669619520658	0.115168209042835	0.0858628741121197	0.717866836769425	1.1809267445847	0.423408798871771
RP11-54O7.2	1.01631581219385	-4.26765595521299	0.0147403842724879	0.463917320101433	-3.19725202125603	-4.47420761295575
GRM7-AS2	1.01623347731184	-4.24920529547322	0.0774638346335183	0.702367605654658	-2.32469848543742	-5.36733735946317
C2orf16	1.01548489565619	-2.77002988151084	0.0600109715642271	0.671354024904364	-1.37549127279045	-2.69855807474928
PRR7-AS1	1.01533080360112	-0.624813269593215	0.00809816658984912	0.379023863615023	0.109855416792978	-0.304704655590672
ITGA2	1.01512769640813	-1.54264513851176	0.0513261159236652	0.653391280481016	-0.39202202787732	-1.31869052990803
RP11-460N20.4	1.01508984847377	-3.17993094306907	0.0437048814307996	0.630321512190865	-2.15582993610456	-3.04585950426398
ENSG00000212670.1	1.01452189717467	-1.49308267866072	0.0313407747335039	0.581449560349492	0.179882748932851	-1.22419316245869
LDB2	1.01448896516604	-3.42549270592185	0.0852974732398052	0.717647070942927	-1.38725548996051	-3.97107759370688
APOM	1.01447649950705	-1.99204357410214	0.0614509564097588	0.673030896805684	-0.671857335761552	-1.29882372773427
MROH7-TTC4	1.01380698343809	-2.49803802982007	0.16140347606918	0.789105400049645	0.109855416792978	-2.66199326492032
NR5A2	1.01369043428918	-2.18139360687512	0.0369005733571127	0.61125847374621	-0.966540763035791	-2.16403749152358
RP5-1173I20.1	1.01368507147837	-4.66991198469127	0.0589091677129654	0.670683775193723	-5.24769658782511	-5.42581857264338
ERBB2	1.01319128940326	0.271654825520451	0.00178668550215254	0.209478164205207	0.981122102670775	0.440911745028704
LRRC1	1.0130575820708	-0.0754629790474796	0.0121560792386443	0.422092654108373	0.969052195162254	0.314739967695464
PLEK2	1.01304385229621	-2.06440214636013	0.0948350882381541	0.728658688538263	-0.564983805756513	-1.91546032991153
SNRPN	1.01272912464545	1.88208332258859	0.00994558230554056	0.398437217055298	2.92722909467557	2.24088934519857
DMTN	1.01243375714076	6.44274086240663	0.00911271618227175	0.39148368120803	7.6053339183347	6.45194512793997
CDH24	1.01178044499292	1.48806696229411	0.00122263119085179	0.174567281429818	2.48144083485797	1.51971736390054
RP5-1099D15.1	1.01104605523672	-1.34630107581833	0.064752874562061	0.678413224975863	-0.208918248701999	-0.683395167300954
WASF1	1.01096626932644	3.10610987729798	0.00599045180585111	0.335681596875754	4.22127729865943	3.25849563642763
GRK6P1	1.01078505142866	-3.08587776399382	0.0748213177735028	0.698723446161483	-1.71916305053991	-3.23641772134972
HMGB3P32	1.00936217700636	-4.85420663979273	0.0372561736494351	0.612066322663111	-4.04109114542727	-5.42390838536747
NXNL1	1.00909530958754	-4.77060104573027	0.0417277991117786	0.622429498242765	-3.78076201670175	-5.41960317028174
LINC01106	1.00875408689661	-2.07266688698728	0.090638719888433	0.726229148551624	-0.768280954618921	-1.54869855134225
LARP6	1.00872925376884	-3.96969929219202	0.125288697711952	0.759972489684798	-2.5583695953653	-5.34982796900335
CTD-2639E6.4	1.00867375591372	-3.83008438594436	0.0878874579208603	0.72278594158901	-2.80790663268425	-5.2960423859973
RP11-393I2.2	1.00736208371677	-1.54276618391658	0.0329402726451955	0.587901516035126	-0.474785996784934	-1.12267851960834
IGLC2	1.00731766161992	5.23112850350621	0.056725258883462	0.666229163291118	6.42987787595616	5.46604328006258
ENSG00000261088.1	1.00710359518354	-1.42458189383889	0.0192853180093594	0.507287712854889	-0.253500748411844	-1.07934856276925
RP11-810K23.10	1.00679640293768	-4.37939954644975	0.108375445779806	0.742724799738154	-5.3657245174229	-5.40240608154945
SDK2	1.00566468335104	1.21247606456805	0.0808673963412839	0.707871441226112	1.8236607038437	1.36675442117708
CASK	1.00556508724167	0.833893900035937	0.0111162811996024	0.410246703037841	1.97298206320327	1.05153823844547
DPP4	1.00544710238307	-1.52521437600162	0.0701116633785822	0.690424030881414	-0.23377789728114	-1.22608688617857
RP11-58K22.5	1.00524122320971	-3.6981677975535	0.0588785020261997	0.67065828638592	-2.4403416657675	-4.37538994683301
ENSG00000205595.3	1.00504605714605	-4.50323866530731	0.148260040884337	0.78066708354719	-5.45802633966643	-5.40620114697665
MEIS3	1.00496817647801	-1.60021121722359	0.0174493480622934	0.494064018382472	-0.70236214848947	-1.25508065833253
RTEL1P1	1.00335124862818	-2.46907802970789	0.06621718323160419	0.683103828651093	-0.982197456373703	-2.11107717710776
NANOGP5	1.00324195467836	-3.34949791863417	0.0459602403560008	0.635379852636503	-2.19579951598059	-3.62847941506445
MRPL37P1	1.00301885705401	-1.63945861170136	0.066089235841208	0.683103828651093	-0.114564609532404	-1.02719949022696
ZNF852	1.00268901667495	0.067376524006325	0.0181100552764339	0.49747331615372	0.952394017965905	0.228319649856723
MT-TS2	1.00246046354484	-2.23742237316754	0.0516346817034515	0.653391280481016	-1.25875549701386	-2.21707821711984
IGHV4-59	1.00239293052637	-0.0535335844982876	0.0932547011820106	0.728316822197354	0.863094173072978	0.55470262361617
ENSG00000254977.1	1.00192970576127	-4.19120114302529	0.0326281296272389	0.587619115562206	-3.66273408710395	-5.24735499040799
TMX2P1	1.00114853350912	0.360493824288458	0.00164312302785166	0.199638666031803	1.33060128125799	0.622481014445841
FTH1P24	1.00090733958404	-3.26537614638974	0.0628905410945886	0.673873444241492	-2.03796847474219	-3.3682853637554
ENSG00000188474.6	1.0004188233062	-0.964518284123345	0.0714080025755456	0.694147236365495	-0.0228199239543452	-0.174517502631173
ENSG00000263943.1	1.00018892960019	-5.4150391871673	0.00126707432778384	0.177442726322171	-5.3657245174229	-5.53829083643254
ENSG00000268885.1	1.00008212077107	-3.41613364468377	0.0602077765375063	0.671354024904364	-2.08175010533408	-3.80361385159944
C22orf34	1.00002095499082	0.453312999303971	0.0107723987742052	0.405612631060394	1.17133028041318	0.778200672786608
AC092684.1	0.999711666205985	-3.06021581852746	0.0390550430815559	0.61736888409559	-1.10230606410097	-2.99156221106131
GNAZ	0.999580472830946	-1.58892034217246	0.0737334614763739	0.697220392213257	0.075968703084438	-1.27563133666901
KRTAP16-1	0.999207214587443	-3.31563479178085	0.0839470287069183	0.715324082522681	-1.12043063493417	-3.69924748837406
DCBLD1	0.999141955702414	-0.255058959056382	0.0220621368566125	0.533541988547957	0.487177204407113	0.204041317700149
VANGL2	0.998910552011392	-1.25705302540181	0.136647059786785	0.769217953278442	-0.349912481056933	-0.898718422874498
METRN	0.998727224273931	-0.777167445609005	0.0463260909189898	0.637229215935776	0.860471876224545	-0.422890580884236
RP11-430L17.1	0.99867963289389	-2.80780203164614	0.0363007748599277	0.609194244769685	-1.66528479928181	-2.58415214444182
SPATA25	0.997983058511727	-3.3392000997834	0.0477767577099997	0.641536244667098	-2.14679257787265	-3.37557728846762
IGKV2-29	0.997856170834238	-3.49317635765061	0.128807453281222	0.764865211086678	-1.96622033223083	-5.26866585491691
GUSBP4	0.99771414810116	-2.88050818739639	0.0505251682557277	0.650863113916746	-1.23375319877913	-2.71658947608942
RP11-231E6.1	0.997598416081874	-2.02285822195973	0.029067504868866	0.575132637334034	-1.12686269336463	-1.57858301190502
RP11-508N22.12	0.997149925634241	-3.0508070013867	0.0473984955183548	0.640382020260285	-1.09169959868484	-3.15294932329242
NT5M	0.99649549527243	1.03871378230726	0.00632174479747801	0.342419849083426	2.19475485553495	1.22787301758564
RP11-295K3.1	0.996285223144377	-0.161291863488777	0.149397165510836	0.781439446634493	1.53069227892434	0.374342618768619
RP1-137K2.2	0.996243909353407	-4.27150276472054	0.0516109301473555	0.653391280481016	-2.5583695953653	-5.32827341375302
IGKV3-11	0.996189342615492	3.22046542324072	0.0119625178365584	0.417554783985228	3.97867172080773	3.15314470909105
SCART1	0.996072914480578	-1.14537578302833	0.0199854868538025	0.513143189650502	0.3962644083872	-0.843287666966452
RP11-346D6.4	0.995267795823237	-4.84517229116662	0.0429877545251684	0.627329475787361	-3.74020920640309	-5.42819960147018
RP11-216L13.17	0.995262941960129	-4.50390734310038	0.0461374740142076	0.636105498237598	-3.035130142038	-5.37746637912111
C1RL-AS1	0.995234008370233	1.34301716750797	0.000336907633666692	0.0963729536479936	2.22901273344607	1.40197203070874
PPIEL	0.9952268086835	-2.93702020138508	0.0735375695408547	0.696911952274409	-1.16023374657477	-2.52812638243273
SFTPA1	0.995218113459121	-4.939867817637	0.0547817452873978	0.660807505037297	-5.24769658782511	-5.46310382147238
NPHS1	0.993773604744692	-3.75186025760517	0.0520165793528978	0.65417828698782	-3.03912173628345	-4.11851792846868
SSTR2	0.99366380993669	-4.05990425984639	0.119781672403688	0.753598742896301	-3.90966098615857	-5.33535258806082
ENSG00000215860.3	0.993198408403241	-2.27912548560255	0.0586141122238995	0.66912720262107	-1.23375319877913	-1.96951331342583
ZNF112	0.99267184699027	-3.96267071386606	0.102882819427722	0.737427407258665	-2.79811363677965	-5.32005902287103
NALT1	0.992655086943654	-3.4969615860018	0.0600522216286844	0.671354024904364	-1.92561392800733	-3.83761985021578
RP11-592N21.1	0.992054270221508	-2.83458028221604	0.0236664362399194	0.543035656834405	-2.29302911259848	-2.86548263280613
RP11-57B24.1	0.992025489040662	-4.61669836357329	0.0585609381746252	0.66912720262107	-4.25752256337445	-5.40240608154945
IFT140	0.99122335213244	1.90397413199626	0.003118542497983	0.25988353280771	3.09779985584828	2.09380535404071
GPR135	0.991154400964368	-0.579924384860368	0.0388265491602623	0.61736888409559	0.446628014135869	-0.0861476884553013
RP11-18I14.11	0.989989914110086	-4.71874049703148	0.0801240255767221	0.705830970622185	-5.51918011614339	-5.45228980964623
LRRC37A4P	0.989784886057075	5.34220997319289	0.0027030134317926	0.247908612817601	6.32453355834716	5.61348276022838
RP13-1056D16.2	0.989419855686188	-2.03635147307433	0.0538391982790036	0.657369039439474	-0.557082845233355	-1.5632700610983
RP13-977J11.2	0.989080497920444	-2.39144514013321	0.0671970204904676	0.684682345865478	-0.453005974021037	-2.04505276569227
RP5-902P8.10	0.988832116192895	-3.76911584890731	0.0404008299803327	0.618674650015728	-2.4110905136704	-3.94616725558181
LRRC37A17P	0.988340227875381	-0.581654786189078	0.0398959877659363	0.618674650015728	0.865180063793425	-0.109041268227503
AC005488.11	0.988323599165901	-4.03909759121854	0.0641044791608311	0.676850948378853	-2.88596538129714	-5.2794468405561
PABPN1L	0.988235952664645	-4.28133781662213	0.0604711707801608	0.672547064748341	-2.92576849293774	-5.33595864053363
DBNDD2	0.988018033928973	2.03782129206819	0.0219487530655792	0.531881018788764	2.55908798618288	2.25498705059676
ENSG00000237291.2	0.987657436154523	-0.223063595916764	0.0401139267416742	0.618674650015728	0.841134589826774	0.279074400545811
RP11-7I15.4	0.987556464049673	-4.13479425074168	0.0468961437351631	0.639415222862176	-2.71182519408578	-5.26246728016659
NIPA1	0.98676681327029	2.24634926000259	0.00443901043846096	0.303685537065461	3.0626607877563	2.37826648700528
LL0XNC01-240C2.1	0.98664381452439	-4.26826558306013	0.09781461482366	0.731484739864142	-3.04379642253554	-5.39905461672623
RP11-564A8.4	0.986576893833653	-4.27680909876405	0.0329678896605465	0.587981211930469	-3.66671260605523	-5.23874430093297
RP5-1033H22.2	0.986089490558611	-2.31290512713344	0.0599585990208917	0.671354024904364	-0.945726368014881	-2.05946821456567
SYNE4	0.985543378336854	-2.88459626770525	0.0466402366273554	0.638477597824352	-1.85469716514602	-2.50573381683301
ATP1A3	0.984348292566375	-0.392618264820175	0.03247126418004	0.586600289868044	0.519253583833492	-0.0325184628306615
PHOSPHO2	0.984215008339359	-2.71995264059305	0.0509689966440465	0.651858952063504	-1.09829082482061	-2.47620579411933
CR1L	0.984211955031008	0.490610390037646	0.0681185950913802	0.687256133871732	1.88964619213562	0.742573618647122
AQP1	0.984096259342849	3.21233049903505	0.0319932819568104	0.585069334738052	4.24733905255065	3.16885984704585
RP5-1142A6.2	0.983883741467431	0.153327580677221	0.0202267251786053	0.513508503022985	1.07721897842583	0.419804221229071
C1QTNF6	0.983671547070484	1.07729320065829	0.00113508638052547	0.167425241127507	2.23611918943915	1.10070384624574
PPP1R14BP3	0.983429316416696	-3.13023139364231	0.0743887246624622	0.698364238151896	-2.10623593214198	-2.7689646254765
CTD-2286N8.2	0.983094907289983	-3.03308974504319	0.0469649570158431	0.639517082675305	-1.74846185754721	-2.96023455212313
OR2R1P	0.982757885326773	-4.62450370429611	0.0577175275437603	0.668182370334362	-3.93421761542223	-5.40520271901724
RP11-163E9.1	0.982526361392457	-4.47372366770844	0.0479609366265068	0.642303334915174	-3.30412555126106	-5.33760982376156
RP4-799D16.1	0.982121693955482	-4.63270807706534	0.0488366762341751	0.643847851422477	-4.19722817563886	-5.37045614226732
TMCC2	0.982102534162355	4.77778311502392	0.0304839965504846	0.577315818110811	5.40291886654072	4.96812264436701
MAP3K15	0.981633734854556	-0.835375840872373	0.0454293858617976	0.632686305558342	0.454111466717527	-0.438761561862167
FLNC	0.981562072179388	-3.18303791478171	0.100851102523262	0.735617505078205	-3.19725202125603	-3.61154493806476
CTB-31O20.3	0.98123487147423	-4.09722546808157	0.111355585949046	0.745210541421003	-2.89221229984814	-5.35885579148366
RNA5SP219	0.981174898596404	-5.31179787321793	0.00612615520786775	0.339490347352493	-5.45802633966643	-5.53615959500808
SLC1A2	0.981051848240754	-1.56573951746764	0.0324384027139	0.586600289868044	-0.136764972635245	-1.37622424037471
HOXB6	0.980884171503214	1.48453541470881	0.22770096585551	0.816591724735597	3.5933608760505	2.24578778783099
LINC00210	0.98038835702541	-4.43513824099539	0.0566490043041782	0.666211224613598	-3.32862835347843	-5.3689848111416
RP11-10J21.5	0.980119551585547	-3.59883057024381	0.0893241130438066	0.724127033461686	-2.08322989176482	-5.17217754662594
ARGFXP2	0.979231042073142	-3.29410987970017	0.0426915001428745	0.625483415394064	-1.99859472102913	-3.10254186940107
PHOSPHO1	0.979060092761499	4.01177349872258	0.0235680575845813	0.543035656834405	5.19275219655774	4.01572283944437
RP11-1103G16.1	0.978823902191835	-3.20966207371668	0.0329368288028342	0.587901516035126	-2.2882009828015	-3.12680861583657
MYH3	0.978387542551616	0.105945942465823	0.0109547632295488	0.408173563130214	1.07637817317899	0.439422844653336
C3orf35	0.978221261396267	-0.0957668877052569	0.0164214096715951	0.482416006884114	0.904697275934609	0.00864732289864924
ALDH1A3	0.978105897461161	-3.23322368211704	0.0945593696194968	0.728658688538263	-1.97499139886373	-3.38578395448641
RP11-426C22.6	0.977751596957322	-3.20208569981183	0.0537712889079768	0.657346721384562	-1.61228952053487	-3.34102407584428
TNIK	0.977668875459683	1.50632877160727	0.0109467731030553	0.408173563130214	2.4911395630865	1.50139467905327
ADRA2A	0.977358788615852	-2.14319108299296	0.0939935527878823	0.728658688538263	-0.995618160086375	-1.9804448551555
SPATA9	0.976776914456706	-2.94942041683883	0.0881646968805367	0.722792571233522	-1.43932774265568	-3.00606869418685
SMOC2	0.975503263519392	-4.90294653935044	0.0915192894484962	0.727137597654005	-5.24769658782511	-5.49186993532744
RGPD5	0.975463534103569	3.67615599639784	0.00312970233741082	0.25988353280771	4.69901824732735	3.49397681580175
MIR3648-2	0.975317901867724	-3.32091907549593	0.0570361482596228	0.666229163291118	-2.2882009828015	-3.26245902707786
RPS27AP12	0.974714399178467	-4.59215664082745	0.0520300366090046	0.65417828698782	-3.29333345985449	-5.39905461672623
WNT10A	0.97418934966609	-3.00028072601986	0.0562079942554556	0.664389253025768	-1.91482183660076	-2.97982062161331
ADA	0.974131108331918	5.25504694915981	0.000418209439681665	0.108349751233444	5.92405396018134	5.06498178370612
AC007383.4	0.973911447275404	-3.02882887740255	0.0892842218461017	0.724127033461686	-1.36733404129827	-2.9969274778596
RP11-477D19.2	0.973679532589947	-1.61633385723883	0.047699151083668	0.641536244667098	-0.287896212417966	-1.22150065705857
IGHV3-20	0.973499315890024	-3.96247120199821	0.0982190108462184	0.73284439635363	-5.20789347618451	-5.29633618004738
RP13-487P22.1	0.972706778063582	-2.60101954446109	0.0507518994803176	0.651709141302487	-1.52779871349151	-2.21418522012212
CD59	0.972705013417591	3.43178316320113	0.00100636204735733	0.154836608967327	4.5135782580605	3.43744925128972
CTD-2035E11.5	0.972591123014145	-3.07413424185441	0.0464055286715072	0.637547815975493	-1.90629289878561	-2.97252263904232
IGHG2	0.9716249482012	6.72999990860709	0.026663055751111	0.560566369316439	7.4786437542253	6.78915990826673
PIN4	0.971522683579166	-1.17434787369415	0.0479475398125405	0.642303334915174	-0.00277039055005368	-0.63825270668743
RN7SL285P	0.971281425683214	-2.98314792482545	0.0524127965154238	0.656677701515638	-2.15582993610456	-2.66499305885568
CP	0.970768177436111	-0.856782432978556	0.0670131095037939	0.684682345865478	0.306892263852531	-0.645794977800652
RP11-44M6.1	0.970668210410813	-3.47857198570394	0.0418226392921043	0.622693154430248	-2.59425155484387	-3.60165539036184
SPEG	0.970176513362332	-1.98339274136822	0.0448682009571054	0.631152543492707	-1.13065970581502	-1.66982142089887
TARSL2	0.970127736287118	1.08067041368887	0.00408224157128817	0.292601632303476	2.11751686797248	1.14910984128056
MYL4	0.970028534007187	2.83756241957054	0.0475646868522945	0.641240929596298	4.09675388502112	3.11171781742528
RNU6-780P	0.969416444599534	-4.29522820610948	0.0517410148338154	0.653433309126514	-3.17269539199237	-5.30898425904319
CHRNA2	0.969383667544858	-2.64773746941448	0.0525993879944154	0.656875243642166	-0.966540763035791	-2.64432011515978
GRTP1	0.968619840551914	-1.44161741294356	0.0263560832379029	0.559638794671958	-0.41855999468234	-1.13338519533543
BOLA2P2	0.968583090876701	-3.82680452086613	0.0533976479846331	0.656927927775559	-2.92576849293774	-3.95119709428693
LPO	0.968532382387923	0.0869753003856849	0.0422765911728208	0.623331958373665	0.655123632624954	0.267929567828491
AC016722.4	0.968480332701949	-1.94824873940541	0.0252288959553607	0.551864887266485	-0.944246581584143	-1.77133033877603
FREM1	0.968343787202326	-4.11092139384444	0.137694350501228	0.769217953278442	-2.81871569950028	-5.33252538503404
TPTE2P1	0.967377907591819	-4.73067650717038	0.0640107343578786	0.676850948378853	-5.34621833826419	-5.42610307207231
CTC-487M23.5	0.967215660471884	-3.40740744855356	0.0484302212392693	0.643847851422477	-2.5583695953653	-3.57904549078631
RP11-727F15.12	0.966026702737222	-2.67727502385847	0.0499973964094568	0.64752522554527	-1.50745375804341	-2.22999709777583
ENSG00000267913.1	0.964386653091914	-0.685940543088341	0.035289713638375	0.602422921244282	0.57567344659844	-0.083668578571363
BAMBI	0.964326689203997	-0.321942544062585	0.112230293419523	0.745210541421003	1.16548534698099	0.187169318167253
LKAAEAR1	0.964285283538764	-4.31941821178185	0.0662570445897255	0.683103828651093	-2.71182519408578	-5.33237865430051
ENSG00000260831.1	0.963844724306247	-1.6052551362564	0.0354257605227599	0.603302729894997	-0.852683935661507	-1.38062516096343
TMEM262	0.963473192986473	1.03504306979276	0.00667117322364122	0.344951410112586	1.91171145648354	1.35616847769562
CLEC1B	0.963294570148823	-1.583319605585	0.0741092141889437	0.697305097753335	-0.615910305558902	-1.06005928773855
RP11-572P18.1	0.963142025499836	3.46787711523034	0.191345433602988	0.805421199955138	4.73021516239169	4.38177941647584
PFN1P1	0.962388248443275	-3.0537012442165	0.0846894730730952	0.716582802490388	-1.2712526026998	-3.22132970597346
ACSL6	0.961932471275852	1.65080761508901	0.028448343177836	0.571786465911782	2.71969563392104	1.72004880276165
PLPP4	0.961801428234944	-3.62699099386241	0.12824761575718	0.764309223131607	-2.59166275931222	-5.2943309035508
RP11-76I23.7	0.961515865214464	-4.6607772198486	0.073726814825284	0.697220392213257	-5.3657245174229	-5.42460501456894
RP11-165J3.6	0.961157048486471	-2.62742244945617	0.0567979641889638	0.666229163291118	-1.40982698370644	-2.2510995807936
GSDMB	0.960823169958013	0.915301183029985	0.00225820519668805	0.22896503440966	1.55313871985169	1.04513859986458
IGHV1-69	0.960654691571161	0.789763761720558	0.0815508550015057	0.710162910290009	1.74462062855221	0.927044426911065
EFCAB12	0.960185642254447	0.226170175441515	0.00361093479145162	0.277662763659921	1.30360168253274	0.351235713682081
BOK-AS1	0.95966718298465	-3.73986795169784	0.0717816443029184	0.694849418852349	-2.44533655329954	-4.11747663608607
SLC25A29	0.959623585991996	4.14363217983284	0.000432926318330713	0.108349751233444	4.98232384788053	4.17974230410533
RPL36AP48	0.959621199808436	-4.0647867488078	0.0328710773664723	0.587835619937399	-2.46525800196178	-4.24959931346223
ABCA2	0.959614027764533	5.66492030606479	1.29368797550671e-05	0.014728856514264	6.6459518966242	5.62120161154713
SLC35E2	0.959553055415693	0.379061695724734	0.0160100755363697	0.479027364853913	1.36215262274876	0.696785994984206
CASP6	0.959544342143673	0.805728485192798	0.00954398303275128	0.394311720878833	1.6685671027432	0.83526906895244
ENSG00000271770.1	0.959133517433902	-2.7714522832949	0.0554635734812244	0.662352711747175	-1.10249169009141	-2.45015768735914
RP11-258F22.1	0.958733716103058	-2.71961961389775	0.0560200142181407	0.664389253025768	-1.08759756193213	-2.3159117608779
ENSG00000230850.3	0.958500129958353	-1.88814411011855	0.0812158505973595	0.709309854748581	-0.50383002927955	-1.28124550351843
GPR37L1	0.95846489863055	-1.94420668529981	0.0305650937046421	0.577315818110811	-0.285170121250779	-1.64150895995309
RP11-844P9.5	0.958370910866003	-2.85223107030142	0.0532292831348061	0.656898805068338	-1.75502222284526	-2.71047726109921
RPSAP36	0.958290399875007	-4.07516995155932	0.049828356038988	0.646772061386064	-2.80790663268425	-5.17505482888451
RP5-940J5.9	0.958048650508882	2.77347970248152	0.210448337167165	0.810086637667508	5.17689027390885	3.88197166573426
GXYLT2	0.957456264321109	-1.14979606656153	0.059663377727453	0.671354024904364	-0.25369716579763	-1.02613215431562
ZNF793	0.957297077710255	0.249227627790171	0.0045279520338164	0.306338421087559	1.26726735531932	0.10010117583521
LGALS9C	0.956988982368516	-2.34447545665651	0.0956803955044751	0.730342934068167	-1.12686269336463	-2.09321050726274
RFX3-AS1	0.955888958009225	-2.40719361111035	0.0552135944252889	0.661857397028863	-1.41828111151573	-2.10185302745385
ENSG00000196648.6	0.955395025022944	-0.531914575171766	0.0381158327510069	0.617082457736882	0.178568166876992	-0.140379804698471
NNAT	0.955174169303509	-0.185629837202525	0.0128269357782423	0.433402637855771	0.656643295605552	0.0913501344419769
RP11-574F21.2	0.954973629295128	-2.22468363566181	0.0394434253309523	0.61736888409559	-0.953900915485435	-1.732565508439
AC068831.6	0.954968764441314	-2.78330158719393	0.0336720151495394	0.592308226400532	-1.37812613270484	-2.59001486179195
ENSG00000266935.1	0.954962343964617	-3.92092303731827	0.0525570687172136	0.656875243642166	-2.32017771765049	-4.38230237912819
RN7SL618P	0.954624022203688	-4.11762836600977	0.0504208734160181	0.650471846130256	-3.17269539199237	-5.25949328749666
DDTP1	0.954458657725985	-4.48261100235611	0.0621673856096084	0.673030896805684	-3.17269539199237	-5.35207465525853
RNU6-415P	0.954270172119573	-0.545932770365538	0.0321388161192321	0.58644061540064	0.367013256290102	-0.21539380528361
IL17D	0.953872328167299	-2.59104349667823	0.0978523499888298	0.731484739864142	-1.23375319877913	-2.50813494629906
TMEM40	0.953780925962765	-1.1322699636935	0.0568186176972994	0.666229163291118	-0.373930856827388	-0.950625895260643
RP3-477O4.5	0.953497329951963	-5.26279517627839	0.00591397460479708	0.334111266063239	-5.51918011614339	-5.50145971047923
CTD-2055G21.1	0.953389887610997	-3.74049103617408	0.069441000768892	0.690252442897689	-2.15582993610456	-4.34978282621241
ENPP2	0.953160476632427	0.0226118293878284	0.0840987137513547	0.715324082522681	1.24828425195174	0.480156257937106
IGKV3OR2-268	0.953080086689372	-2.71714845142311	0.142813354638664	0.773953510429838	-1.41828111151573	-2.77922902846666
OR2L2	0.952734326873927	-3.75758804291826	0.0896073408481882	0.724798103688211	-2.88596538129714	-5.1409372406802
H1FX-AS1	0.952566682891687	-1.34673134945176	0.0213752338217569	0.527434931851004	-0.661065244354977	-0.969690875976005
RP4-584D14.5	0.952463676381647	-4.20366565540062	0.0570200626097135	0.666229163291118	-3.24632825142357	-5.27401626934601
PTTG4P	0.952221320016819	-2.61858464020664	0.0489176459744434	0.643847851422477	-1.24669597343614	-2.39386841043832
AGAP10P	0.952199335378236	-3.72068753426157	0.0905148252279438	0.726153254773004	-2.15582993610456	-5.25445778817221
RP11-774O3.3	0.951652507339634	-1.24372819881756	0.0553210214216652	0.661857397028863	-0.136764972635245	-0.647608546019845
PTPRD-AS1	0.951366738207306	-3.38800814980703	0.0683123919708752	0.687818626600025	-2.4005385541269	-3.70912228156834
CFAP100	0.950918124436298	-4.14035380977155	0.0611061836910293	0.673030896805684	-3.66819239248597	-5.25445778817221
RGS6	0.950887061528358	-2.51871461108546	0.106698963800328	0.740826405480547	-1.16023374657477	-2.56230820290127
RP3-415N12.1	0.950877235704639	-3.33407985206364	0.0582254836355652	0.668604308685695	-1.90629289878561	-3.25229291962153
SYTL2	0.950475297760725	0.751588661003072	0.0141518601703258	0.454681052007001	1.47039789118875	0.822443609221112
CTC-573N18.1	0.950421428634795	-1.99796745404559	0.0344672537618451	0.599109322061478	-0.945726368014881	-1.62091292080596
SMCO2	0.950372523553324	-5.07130786530977	0.0269608078191563	0.563116462905082	-5.34621833826419	-5.4674785491112
ENSG00000161574.11	0.950230803018075	-4.58783803996902	0.180312251186136	0.800041240310444	-5.34621833826419	-5.47066479641337
GYPB	0.950128746970101	-0.168470738907707	0.113283626050054	0.746956820734292	0.840826634136309	0.0949187055045697
AC004510.3	0.950080617740372	-3.9353782656012	0.0773605442924208	0.702367605654658	-3.29333345985449	-5.26866585491691
PTPN3	0.949960773696682	-1.45943104094102	0.0114761592663248	0.412324864525476	-0.768072651020855	-1.20969904571642
RP11-182I10.2	0.949757705065192	-1.05490984894112	0.0414840929470237	0.621439692330863	-0.10540210942271	-0.621891189556784
NIM1K	0.949601836953666	-0.526512931653988	0.0410661689398506	0.620337240925928	0.700364673034869	-0.291820600932894
ERV3-1	0.949558735146153	4.69975091787453	0.000421603346503447	0.108349751233444	5.59793389478587	4.67456199139423
KB-1254G8.1	0.949278379717547	-3.31928494597256	0.0656581351355025	0.682290286364414	-2.32469848543742	-3.28081866850628
MATN1	0.9492775326675	-1.94400598140524	0.0615370750239483	0.673030896805684	-0.499094321803532	-1.62346212250347
NREP	0.94884021885091	4.52128621701814	0.0066421184416152	0.344951410112586	5.73775987212206	4.50700260311148
AC106873.4	0.94862404944461	-4.5047749830234	0.054661562206264	0.660285774264837	-3.18128577888499	-5.34637655515365
RP1-199J3.7	0.948499029509573	-3.24815608800544	0.0568990069582853	0.666229163291118	-2.14204534595451	-3.04464659665997
HNRNPCP1	0.948335992989871	-4.15381800286911	0.0549619026687512	0.661491476108745	-3.30412555126106	-5.25949328749666
ENSG00000154768.4	0.947886695165293	-3.57565281392861	0.0964328567158409	0.730342934068167	-2.16662202751113	-4.61845730681739
PODXL	0.947858822823914	-0.24612251090132	0.0349967986901778	0.600820944274396	0.430906187053676	0.0716390830522916
IGLV2-23	0.947731056811193	1.0871312393946	0.0797786991314524	0.705479448612911	2.47517332071547	1.44152405396355
MIR99AHG	0.947416607667025	-2.74208181681514	0.053110578357847	0.656898805068338	-1.71916305053991	-2.66330987435576
RP11-815J4.6	0.947186580534498	-4.24241010313916	0.0921489729808656	0.727498921145783	-4.0302990540207	-5.33153310760435
OSCP1	0.947059652901366	-1.30990991617193	0.0516512885710221	0.653391280481016	-0.572737310731062	-0.751845684153841
RP11-462D18.2	0.946970746035899	-3.59621229902836	0.0758337798570113	0.700733130144256	-2.80790663268425	-3.91993672875961
AC005062.2	0.9465966648934	-0.370666777162357	0.0607261294210366	0.672547064748341	0.266039392682566	-0.0895468456422739
RPL23AP49	0.946304143990707	-4.39257153020124	0.0791199788844575	0.705074591188591	-3.73175507859381	-5.33213916007716
ZNF295-AS1	0.946265548969454	-1.37025004108196	0.0345883914455794	0.599109322061478	-0.0786104592395389	-0.925014624903373
SEMA3C	0.945234703635863	-2.38951474718232	0.127006540565535	0.76378459125524	-1.09829082482061	-2.34814573602584
CTC-471F3.5	0.94523033784556	-1.82685287908639	0.0744047961252741	0.698364238151896	-0.507548449612819	-1.44151385337745
TRGC2	0.945203660031383	2.31628452936258	0.0360864011718222	0.607717103632384	3.67780402176575	2.38801325804213
PRSS57	0.945049763563112	5.62627080240819	0.0178621155838198	0.494770142959683	6.62896633631923	5.87062390571143
OXTR	0.944755504149801	-1.91073577457693	0.042824448982201	0.625985248103499	-1.10249169009141	-1.60141971310965
AC068134.10	0.944301200280909	-3.18925532904744	0.0670783439486108	0.684682345865478	-1.66528479928181	-3.04146439356146
CCDC171	0.944277745790197	1.16754673279428	0.0165177211266001	0.482416006884114	1.95824674421134	1.43456018316087
SNORD12	0.944081173927051	-1.90100940412409	0.0589529295892577	0.670683775193723	-0.883843510805535	-1.45302414980044
NEURL2	0.943558815117175	-2.58522401667416	0.0795843294928491	0.705074591188591	-0.924400156536203	-2.14776486450331
SYT2	0.943411444790826	-1.63233339366238	0.0544875606333736	0.659582601009011	-0.161628111525304	-1.46880462580227
CTD-2012K14.6	0.943333441994446	-1.23237426093483	0.0327347676767107	0.587821473955285	-0.236441500477936	-0.890525810616062
SOX6	0.943301913398477	1.8168776001426	0.0413414618228884	0.621078905626263	3.04202643530434	1.77624434564897
AC055876.1	0.942714285900165	-2.8560293658243	0.216795256735205	0.812876071053337	-0.943964503243106	-5.17217754662594
ZDHHC1	0.942620749163367	-0.12460192169029	0.0322016771524933	0.58644061540064	1.14943086502546	0.214406751878384
CFAP44	0.942156144194357	1.00281609273473	0.0233745370942581	0.542492913900874	2.11722759465681	1.36655471703598
USP30-AS1	0.941574555102294	-0.960423934111087	0.0370885501002544	0.612066322663111	0.187947172262475	-0.590632210552721
ASAH2	0.94153155339262	-3.26378344780933	0.0509451413109261	0.651858952063504	-2.59425155484387	-3.16379392189175
AC018866.1	0.941104680440797	-4.12533648252505	0.0502671904211382	0.650104116696568	-3.73175507859381	-5.21144893703381
RP11-297D21.4	0.941085176829996	-1.03672283957822	0.0328923824216384	0.587835619937399	-0.231766814225842	-0.714296706969984
MDC1	0.94039156676997	3.19298111431527	0.248504184118833	0.826842036197962	5.03399300507233	5.04193463036791
ENSG00000269905.1	0.940343478058681	2.71508733759076	0.0152768814176806	0.471719967304592	3.47681726529484	3.01526166288183
ADNP-AS1	0.94004303592872	0.113644641203331	0.010730155739663	0.405304665743142	1.10690149429015	0.449876742312667
IGHV3-66	0.939247834626178	-2.93545029566334	0.156493604644413	0.786589614844012	-1.12686269336463	-3.61820903877473
NCAM2	0.938694723576043	-3.82308389172065	0.108458669015641	0.742724799738154	-2.79811363677965	-5.26543128021141
RP11-446E24.4	0.938616376660503	-4.39008344112481	0.0735298462135012	0.696911952274409	-3.74020920640309	-5.35207465525853
PLCL1	0.938245069164678	-0.450417118279355	0.0627336406626108	0.673832895650857	0.256589403213414	-0.297834586988474
SCN9A	0.937975502980961	-1.55268984567429	0.132480587099273	0.766358263124644	-0.390028898142574	-1.94115089156827
ZFHX4	0.937857754722649	-4.1252739165258	0.0689072831849126	0.688287048620437	-2.80790663268425	-5.25445778817221
ENSG00000212884.2	0.936856886685444	-2.40560815261352	0.126659872910308	0.76292563936937	-1.21009882622284	-2.53434864788123
STXBP5-AS1	0.936735658065023	0.233798303479286	0.0172028346857749	0.49163745725279	1.16810876365899	0.460384548566681
SLC5A5	0.936300273894338	-1.7373675089342	0.0275262043619921	0.56533248832066	-1.00928905412272	-1.59369291319913
ATP13A4	0.936014788685134	-3.27011659209915	0.0823540455008213	0.712809117573151	-2.05974849750609	-3.32461146475693
KNDC1	0.935987579361916	-4.31113969777711	0.115076471175018	0.748878659215767	-5.24769658782511	-5.38858328692262
PANX2	0.93582219564767	2.00380020757212	0.0380960913525984	0.617082457736882	3.30471986084663	2.23870743043103
TTC16	0.935322383448946	-1.54108349435472	0.0365554332787215	0.61063828374933	-0.973407094644143	-1.22265405727222
MAGED4	0.935272488188406	-3.23022916613803	0.111172871453412	0.745210541421003	-1.902657646123	-3.55513425286406
RP1-29C18.10	0.934744169871938	-3.28450414320869	0.0635792337926529	0.675983607843495	-1.59455755065202	-3.23370525053807
CERS1	0.934643021374947	-2.68539469109744	0.10954068351701	0.7432034801835949	-1.00670025859107	-2.50915623611666
RP11-269G24.7	0.934380190489723	-4.80811412246673	0.0528526009353115	0.656898805068338	-4.91359085419959	-5.43348267734286
LANCL3	0.934280893630201	-1.06047481752492	0.0535598009210129	0.656927927775559	-0.424638671741929	-0.848562650994097
KLRC4-KLRK1	0.934206483173921	-2.83638518046487	0.108504817190328	0.742724799738154	-1.21009882622284	-2.96496725733002
GPT	0.933790155144094	-1.84385787003283	0.0792245783836721	0.705074591188591	0.0337271120858579	-1.14741501667468
PRKG1	0.93363582853721	-4.61732804782736	0.141365049524675	0.772628259229014	-5.34621833826419	-5.43126822897354
SMIM5	0.933543526243802	0.620945590200616	0.0190506020616493	0.505140491682862	1.5923283214604	0.799401374308365
OR52T1P	0.933542605095291	-5.21676740998913	0.0223257283057779	0.535675823322267	-5.20789347618451	-5.5130368720216
MEX3B	0.933488438490585	2.12763135802599	0.0190821984336556	0.505140491682862	3.1812586677962	1.91757932118532
RIMKLBP1	0.933463445428632	-2.94502507009111	0.061746571257063	0.673030896805684	-2.08175010533408	-2.78606202276129
WDR72	0.933200037758246	-2.99215552612941	0.0647214841035701	0.678413224975863	-2.81871569950028	-2.77758368206533
LINC01224	0.93295966381028	-0.408903162089307	0.0227614795592306	0.537824833622755	0.70604702348647	-0.111365018895318
ANKRD36C	0.932336031985615	2.51005854116472	0.00564204687813236	0.328536481753564	3.52605918579541	2.57656341016153
RP11-475C16.1	0.932053111232118	-1.45922432464876	0.0780157937326648	0.703558723384814	-0.13255071447472	-1.09583735167364
AC010883.5	0.931940409600589	-3.01547776319995	0.0643887370737923	0.676986918169466	-2.14204534595451	-2.99512297859829
ENSG00000203563.1	0.931925996158336	-2.0213603268655	0.0790421837851001	0.705074591188591	-0.268501641530344	-1.49491821936312
POLR2J2	0.931329077468814	-0.929172588069375	0.171240426619896	0.793416127541464	0.381702116299004	-0.381264948718274
ATF4P3	0.931121785706728	-3.98135383660199	0.031116831575948	0.580316070023498	-2.97483575430241	-4.06916074846684
CARMIL2	0.931013184096421	3.47905394352414	0.00216948581625748	0.225182441791642	4.00281784879248	3.60789428562956
CDK3	0.931011269061511	0.319211769738274	0.0345076964206159	0.599109322061478	1.26009805237359	0.875234626928141
HNRNPLP2	0.930778432610211	-3.66478451009584	0.0800241866781165	0.705728067230809	-2.81869872409082	-4.14031115908359
GTF2IP13	0.930548290960609	-3.75011955800168	0.0778400942527323	0.703498418544749	-2.35324345534008	-5.15257059022523
IGKV2-24	0.930358709621546	0.00251404799234117	0.0910608994088087	0.726837836403718	1.38517360927483	0.525226129708237
E2F7	0.929842436503584	1.72565240051451	0.0291007676411136	0.575132637334034	2.86732028685551	1.90615646939829
RP11-251G23.5	0.929784698681528	-1.43027589664201	0.0333711815192399	0.591736322541308	-0.485978537796886	-1.18146042095946
AC006019.3	0.929556312885289	-3.72843468821991	0.0547996595818115	0.660807505037297	-2.15524670568194	-3.99561038764199
ANKRD20A8P	0.929470421376235	-3.43639557126754	0.0869196205928914	0.720123200328999	-1.97499139886373	-3.51315638800063
KIF24	0.929363786455223	0.606258258682958	0.0273432069627241	0.565278935484296	1.64650413317031	0.827388635462783
AC106782.20	0.929006768779792	-5.29968639891812	0.0124994940630615	0.428743228577565	-5.45802633966643	-5.52231912595265
MFSD13B	0.928959988393387	-3.66424049054034	0.0663684380478426	0.683502999456937	-3.04379642253554	-3.97480345374166
ZMYND19P1	0.928915916540621	-3.36600244460163	0.066196059394323	0.683103828651093	-2.05974849750609	-3.18883124526587
TSC22D1	0.928651179352736	5.56246585688259	0.00169582281090583	0.203812778569979	6.37938125269229	5.40052078161098
AGAP4	0.928645916223088	0.574793098439604	0.0572666746193781	0.666229163291118	1.55825375894504	1.07689932941166
VANGL1	0.928473989441483	2.38177065374512	0.0152590632238179	0.471577715821801	3.39559365424659	2.48027056748364
PLEKHH3	0.928247786809058	0.0532363450454241	0.047241170569405	0.640382020260285	1.16714595516242	0.231092456883654
CTD-2550O8.5	0.927977469811787	1.4374615513849	0.152360727029783	0.781883606253203	2.56608460339193	2.32642667388729
SH3GL1P1	0.927594675730635	0.932530994627808	0.00246239213801486	0.238845346104457	1.70336647012599	1.05460019621952
CTD-2659N19.10	0.926928261418192	-4.38172207338932	0.238820490833437	0.822814920085338	-5.45802633966643	-5.45676372312448
SPATA24	0.926488491073065	-2.14052935433353	0.0657842789448404	0.682442816081794	-0.850767297105004	-1.61439820350243
MIR210HG	0.926274091894407	-2.97551279898807	0.103783402209685	0.739283285147613	-1.85469716514602	-3.30138767638293
MKRN2OS	0.926131808669194	-2.18354172880801	0.0649891395776658	0.679492483076971	-1.25875549701386	-1.65089969644655
RP11-434P11.2	0.925668801994437	-2.70169247862386	0.0565905566517328	0.666211224613598	-1.50745375804341	-2.35746772605389
NUTM2F	0.925514266709666	-1.44940074950127	0.067867598876814	0.686772669567064	0.0354087355342493	-0.828652382983058
DOHH	0.924845178599771	0.451525440936422	0.0206309587518619	0.517877688219206	1.86892212086633	0.882392236712826
LHFP	0.924644964447484	-1.24260908856375	0.0707032246975672	0.691628283250113	0.574563004138165	-0.857938051574168
USP43	0.924402911550635	-0.109866829603061	0.0426401831755699	0.625483415394064	1.12620543165929	0.319213491504545
ECM2	0.924389413942485	-2.49917288118882	0.0633294689330307	0.675225500420491	-1.45883392181438	-2.14469400869165
RAB3IL1	0.924204717035063	0.787929406756892	0.131703551865269	0.766062997696744	2.69477262381548	1.09448347178545
ADAM1A	0.923901641573399	-1.73239391497392	0.0790102123031089	0.705074591188591	-0.27232345995651	-1.39522906974497
RP11-218L14.4	0.923706756082031	-3.35732873656477	0.08638364559152	0.719965694990742	-1.91482183660076	-3.63793573321249
RP11-435I10.5	0.923473278742974	-5.2626031897037	0.0269128743508997	0.562773901555573	-5.34621833826419	-5.53099954814178
SNX18P7	0.923377317124856	-5.27576944933957	0.0267685030059717	0.561601165691951	-5.3657245174229	-5.52596970943666
MIR3679	0.923299326153137	-4.20801918645551	0.0644306979392734	0.676986918169466	-3.035130142038	-5.2943309035508
TRGV9	0.923291457529334	-2.28791348735501	0.145224353548167	0.777359088087199	0.109855416792978	-2.44008505212206
GPR162	0.923207541430653	0.188104134340183	0.0959404390936857	0.730342934068167	1.07975288923814	0.730528932280439
F7	0.922525338289974	-4.80881843264794	0.101897434392581	0.735617505078205	-5.24769658782511	-5.45669307566613
TPH1	0.92247777107284	-0.873107872568844	0.0199161348875486	0.513143189650502	-0.0891624187830414	-0.658084700271406
ST3GAL6-AS1	0.92231840407753	-3.15437396993743	0.120555324903053	0.753598742896301	-1.54725686968401	-3.28795005217329
APOBEC3B-AS1	0.922197696287985	-2.09859028858043	0.104959024480034	0.740826405480547	-0.717193641396084	-1.60483859471206
SPRED3	0.922140309271761	-3.8987178600164	0.0698822642943355	0.690424030881414	-2.35324345534008	-4.62266178218898
RP11-96C23.9	0.922120108941755	-3.80186695904092	0.0789457868309223	0.705074591188591	-2.5583695953653	-4.12587301919355
RP11-551L14.8	0.922117309447915	-1.87316968624839	0.0746575781763348	0.698642264939161	-0.280649353463854	-1.32469831487126
AC012358.4	0.921761636246305	-1.60411230119958	0.070022603045917	0.690424030881414	0.0463716958230685	-1.00239036707715
CASKIN2	0.921554365901318	-0.658978778535784	0.0935270938571627	0.728316822197354	0.724588448142772	-0.197083255517579
CIART	0.92153293573638	-3.68514028616837	0.0796535846297041	0.705074591188591	-2.44533655329954	-4.17776732057266
CSPG5	0.921501941911119	-4.45458270216812	0.0697725264349501	0.690424030881414	-3.93421761542223	-5.38148726360029
MAPK12	0.921486895604554	2.43797823462272	0.0102980244934402	0.399044458916841	3.44962538440026	2.68606545175612
CTC-448F2.4	0.921303263146207	-4.28350271429001	0.0803373649224266	0.706315822883255	-4.0302990540207	-5.32806742342766
RP11-5C23.1	0.921031981464183	-3.51690083931335	0.0733083399984398	0.696911952274409	-1.91482183660076	-3.70642429594325
DPY19L2P4	0.920753592457953	0.0597016245204457	0.0347418231955527	0.599109322061478	1.07523212145122	0.344405077826367
HGF	0.920646600479348	1.86692110114747	0.0903035285430558	0.726153254773004	2.50947523942779	1.9497061052385
NGFR	0.920142183245372	-2.11538959106029	0.157614198662568	0.787225964639768	-1.2712526026998	-2.16032482857574
RP5-894A10.6	0.920108156761955	0.45633055103874	0.0472177920468152	0.640382020260285	1.45445444499228	0.66621215934777
ZNF799	0.919730812551393	0.522705337111953	0.011762211560624	0.414873657763316	1.17915431160825	0.64526336214417
AC062028.1	0.919697773651137	-3.89280952684627	0.0598285287974524	0.671354024904364	-2.6122656749177	-4.45065195021728
XXbac-BPG252P9.9	0.919565703715883	5.58119162884525	0.165955438662103	0.791120110616527	6.69267294907811	6.53254560853247
CTD-2293H3.1	0.918963571286046	-3.81594648111439	0.0512772114698085	0.653391280481016	-3.30412555126106	-3.98453459224057
GYPE	0.918957635522484	-0.317280245555908	0.133726048248514	0.767463097151742	0.985262422343513	-0.22479642780891
GPR27	0.918541760430857	3.12482853828274	0.0673853732128688	0.684682345865478	4.01023180714377	3.80071510374784
LINC00960	0.91827401629545	0.618161973757924	0.010614738079651	0.403565405471991	1.40736935538902	0.694727392773107
RP11-930P14.1	0.918258223585261	-2.75824670592065	0.0989306348894294	0.732913824977935	-1.90117785969226	-2.79375140650245
SNORA81.1	0.91813464776073	-4.05045357127281	0.0574601404281047	0.667353066136457	-2.45612864470611	-4.79201987650762
RP11-335O4.3	0.918082245497901	-0.284443797166618	0.045195540554997	0.631152543492707	0.731798219213592	0.100676769098923
CBLN2	0.917863594284186	-3.91960265820929	0.0945947014284751	0.728658688538263	-3.29333345985449	-5.17505482888451
ENDOV	0.917813304829938	1.70390163675319	0.00017269077274329	0.0700476946939971	2.50425071776605	1.73250382320106
ASPDH	0.91759058922515	-4.77643271693627	0.0723098632791006	0.695526965709377	-4.05022050268294	-5.45118594996159
RP5-1112D6.7	0.917468157495193	-4.47162644557202	0.0445154542771874	0.631152543492707	-3.31325490851673	-5.32268785494595
ENSG00000231734.4	0.917149771967512	-1.41577271611936	0.0549934651557342	0.661491476108745	0.559413698987661	-0.89603013843634
CACNA1I	0.916994712830892	-0.474064693663529	0.0622626958479331	0.673030896805684	0.599478728039784	-0.195051326730592
TSPAN18	0.916970708809587	-0.283934024379293	0.0588834029845489	0.67065828638592	0.467165496741839	-0.0455567254477941
ENSG00000205217.3	0.916621722106593	-3.47793196004392	0.110499190811745	0.745210541421003	-2.38305344545831	-4.02566952470894
RN7SKP230	0.915807321205352	-4.26088536889966	0.0612752233225178	0.673030896805684	-3.14102601915343	-5.28770927412907
ENSG00000215700.1	0.915803125607483	2.14345606993583	0.344114355795142	0.852937252165646	4.11468642399275	4.23514094546852
ENSG00000256391.1	0.915771147239424	-2.44701784384723	0.0915541769873695	0.727197674135326	-1.14100135030266	-2.50390901175007
SUCNR1	0.915650035339144	2.31353717214008	0.0623791114174324	0.673030896805684	3.37169639541963	2.45272839201827
ERC2	0.9152643580207	-3.19870116265378	0.0985739832201417	0.732913824977935	-3.02429024337683	-3.69971459839183
MFSD2B	0.915011437278721	1.91293168581358	0.0453938672133146	0.632448903270596	2.76752382778499	2.06553391621058
DEFA9P	0.915008167684617	-4.64804341927766	0.156130038810019	0.786267174848141	-5.34621833826419	-5.42148579945149
TGFA	0.914918309055547	-1.20693234619419	0.127127700069253	0.763912005903839	0.487177204407113	-0.842273844555001
SNORA70.4	0.914346493115112	-4.06786049288505	0.0684779120640317	0.687818626600025	-3.035130142038	-5.23874430093297
ZNF565	0.91425695150312	-0.948270274369628	0.0354790038876127	0.603345899841988	0.182322622878692	-0.604145372628092
HAMP	0.914075561020176	-1.66286303159656	0.033554882321095	0.592308226400532	-0.50383002927955	-1.43925776566288
EPHB6	0.914057198211409	2.61354984804908	0.0273406328481248	0.565278935484296	3.79287772154708	3.07598027618142
POU5F1	0.913903046984488	-2.22346904874599	0.0506804888948159	0.651709141302487	-0.721868327648178	-1.74637157033872
RP1-283E3.4	0.91307565881713	1.17300850700644	0.00504960982897922	0.318778413306011	2.11867613162074	1.26969050648637
ZNF790-AS1	0.912900565338814	-0.839761200665772	0.0530897802397904	0.656898805068338	0.321356257865756	-0.459243334511489
ZNF608	0.91288171650913	0.12650073783778	0.135056432665527	0.768383704812876	1.34079639074128	0.431676408948173
ACTG1P17	0.912522663078632	-1.93029183873494	0.0591703618492268	0.671195326336493	-1.19862887432088	-1.65074764099321
PHEX	0.912317887924083	-2.69976650234846	0.0528160689215581	0.656898805068338	-1.37812613270484	-2.74868751920557
CD81-AS1	0.912298952420814	-3.26207193642001	0.0758838960148295	0.700733130144256	-1.53859080489809	-3.1395623343699
TMEM161B-AS1	0.911976241785594	-0.451250936715193	0.0336854615064062	0.592308226400532	0.949089954132797	-0.294912343184875
SNORA75.4	0.911972617149163	-3.54493240780026	0.0790554291360469	0.705074591188591	-2.92576849293774	-3.82613903793233
GPR173	0.91176086907566	-2.08550307463866	0.162600454105935	0.789105400049645	-1.34080599221659	-2.46835154483561
ZNF439	0.911430095612588	1.34827677310514	0.0089786623051098	0.388948241481668	2.42379490330213	1.44713573004151
RP11-339B21.11	0.911376994140533	-2.90083851863715	0.0738458604134029	0.697305097753335	-1.40716064562939	-2.34638523882937
RP4-777O23.2	0.911267215017914	-2.55648119237835	0.0686163010482436	0.687818626600025	-1.40716064562939	-2.23354045725994
ENSG00000252310.1	0.911125476104864	3.38239359778966	0.0792276721515932	0.705074591188591	4.47548240373245	3.5880447514038
NRSN2-AS1	0.911116523928019	-0.578241410746969	0.0463084131738746	0.637229215935776	0.153245225828108	-0.112135056073727
FOXP1-IT1	0.910914950152081	-1.1978312078528	0.0515520781645307	0.653391280481016	-0.123408458412178	-0.666598297288024
CTC-459F4.1	0.910530157998083	-1.39778821971879	0.0800544002468285	0.705728067230809	-0.32576271891797	-1.181482897191
THNSL2	0.910343022369503	-1.65686881845912	0.0987183140401195	0.732913824977935	-0.349912481056933	-1.23583223458451
DKFZP434L187	0.91033985339387	-3.48739308218035	0.0873339453325379	0.721476343318656	-2.17629333682188	-3.9534586453091
PGAM1P10	0.910339036365712	-4.31308129394194	0.0865172232553667	0.719965694990742	-4.04109114542727	-5.33541184765265
BTBD11	0.910224478217318	2.62467972140369	0.00591562740305272	0.334111266063239	3.57169213326985	2.76086910892992
LINC00967	0.910072391623948	-2.05391974448095	0.0796428858121695	0.705074591188591	-1.07063669126203	-1.77867396413788
PABPC4L	0.90998185359677	-4.10233039819939	0.19449246129899	0.805421199955138	-5.20789347618451	-5.39905461672623
PIGZ	0.909521309554193	1.76357450393908	0.0061763300996807	0.339490347352493	3.02229276792223	2.00143662323738
MTCL1	0.909036287137838	-0.958062898057996	0.111767243162956	0.745210541421003	0.342096920095819	-0.519391658623262
RP3-461P17.10	0.908816519153619	-2.18446165181343	0.0722409441466443	0.695201328608872	-0.770632900357544	-1.84876201484731
CTD-2235C13.3	0.908799640983616	-1.69727006200082	0.0444681276535795	0.631152543492707	-0.453005974021037	-1.14123043560414
TCF24	0.908574110365612	-3.70719683986629	0.0585512957943138	0.66912720262107	-3.30412555126106	-3.78175366189181
AP005901.1	0.90853075181602	-1.88643909412013	0.0441238343828781	0.631001100792047	-0.822656382207182	-1.55754689782012
RP11-830F9.5	0.908528807220262	-2.77856048947528	0.104684284504994	0.740826405480547	-1.52779871349151	-2.6171670825389
AC006994.1	0.908375039151655	-4.58666952336967	0.0725304733745478	0.695700951533577	-4.04109114542727	-5.39338259230695
CTD-3162L10.1	0.908233989207281	-2.50732830494259	0.0913311806388399	0.726882161182473	-1.25875549701386	-2.49466849950286
RP1-228P16.1	0.908208646677505	-3.99819677403755	0.0687324577090647	0.687818626600025	-3.76125583754304	-5.13319448343618
PSD2	0.908141549230385	-3.827104431947	0.108344965510595	0.742724799738154	-2.79811363677965	-5.27499540021997
CCNL2P1	0.908083126575102	-2.31671167047367	0.0755243766290134	0.700622376945993	-0.945726368014881	-2.12901829415375
ENSG00000269410.1	0.907768622451579	-4.7562705424115	0.233550406878515	0.820031938743046	-5.49462348687973	-5.52231912595265
FNBP1L	0.907484037039994	0.64457993463262	0.109421339262274	0.7432034801835949	1.79806586793489	1.1139269396902
RP11-32B5.7	0.907469388298582	-3.81967664312144	0.119464089952148	0.753598742896301	-3.19725202125603	-5.29408478228949
GOLGA8B	0.907276549273242	3.62524470185014	0.0116785080019155	0.414785821536168	4.43712551695688	3.54010542040628
SLC23A1	0.906762158662799	-0.62351435416165	0.0601723245435559	0.671354024904364	0.660562344184953	-0.169807389821864
CTB-179K24.3	0.906708596088782	-2.95926057676209	0.0923553698107384	0.727731771610223	-2.14204534595451	-2.72377483424536
RN7SL357P	0.906316357216983	-3.31610828516003	0.113356197617445	0.746956820734292	-1.10249169009141	-3.68176282546886
RP11-390P2.2	0.905548952792129	-4.80697816397683	0.0690766420968303	0.689125416334924	-5.34621833826419	-5.42581857264338
FAM86C1	0.905267850513451	0.25267190491671	0.0634161898646138	0.675713700661907	1.10690149429015	0.724369936368477
ZNF443	0.904654821285237	-1.3310155868034	0.06051938398709	0.672547064748341	-0.0204731592888887	-0.958754171928381
RP11-711K1.7	0.904257604216564	-3.93306078729486	0.0954862940254561	0.730002841130575	-3.24632825142357	-5.25949328749666
RP5-1068E13.7	0.903830420122135	-3.10597145935917	0.0649205816773694	0.678974556980281	-1.91482183660076	-2.9572371474031
SLCO5A1	0.903658277661387	0.112736508785946	0.129952421731657	0.764894864224733	1.50283017062129	-0.0459598803852834
AC007163.3	0.902736199550306	-3.58297440708323	0.120351343014143	0.753598742896301	-4.0302990540207	-5.05613193231272
RP11-315D13.1	0.902691636672985	-4.94874603585445	0.0719697539674325	0.694928923335458	-5.34621833826419	-5.45173007493208
SPIN2B	0.902609877959784	0.762515642705515	0.0102346945910476	0.399044458916841	1.8324225466789	1.03134069311961
CTD-2545M3.2	0.90260854433349	-3.3617916083312	0.139546133078986	0.770710075855545	-1.934743285263	-4.6141143045773
ZNF117	0.902482398495624	2.3132773272824	0.00844619997802473	0.381137723709957	3.14487701888708	2.43315110668258
SNORA71B	0.902031124040282	0.053080886040879	0.035383617138904	0.603160560541155	0.693542754606386	0.368309014759221
RP1-225E12.2	0.901578504995794	0.489839480767629	0.0330337924420812	0.588113094068843	1.11541334025272	0.728912323349325
ENSG00000203849.6	0.901406796239234	-0.156086274004132	0.0527335841876305	0.656898805068338	0.840550427562301	0.366217320320686
ENSG00000268852.1	0.901217442489483	0.751110488240676	0.00587599001983194	0.334111266063239	1.6034085960808	0.891992597213739
CTC-444N24.6	0.90106184758753	-4.11432863054054	0.0729078977595638	0.696634650200928	-3.035130142038	-5.23686894862937
MYOZ3	0.901059601595048	-2.06757841884017	0.106556905006489	0.740826405480547	-0.764292613979919	-1.80655422216448
NOXA1	0.900361001601376	-0.685768271835544	0.0508550155575183	0.651709141302487	0.420309882353851	-0.182456353010352
SNORD108	0.900240353112656	-3.67361297862102	0.104086792307498	0.739714872744262	-3.04379642253554	-4.41419617003136
RP11-617F23.1	0.899999705733513	-1.68056931179862	0.0904079031740541	0.726153254773004	-0.591330836100727	-1.07374257895644
ENSG00000201862.1	0.899609870278639	-4.03632731266335	0.0874837402631751	0.721607225523486	-2.82019548593102	-5.25445778817221
[truncated: 34,301 more rows]
