# Supplementary material for: Isocitrate dehydrogenase 1 mutations drive downregulation of IL1R1 and dysregulated inflammatory response in acute myeloid leukemia
Source: Blood Cancer J. 2026 Jan 6;16(1):5. doi: 10.1038/s41408-025-01445-z (PMC12775398; doi:10.1038/s41408-025-01445-z)
Supplement: Supplementary file 3 — Supplementary Table 3 [file 41408_2025_1445_MOESM3_ESM.xlsx]

## Sheet: Tabelle1
NAME	NES BeatAML2.0	FDR q-val BeatAML2.0	NES GSE146173	FDR q-val GSE146173
KEGG_AMINOACYL_TRNA_BIOSYNTHESIS	2.120266	0.0	1.6152306	0.13609551
KEGG_RIBOSOME	2.0568707	0.0	1.5747089	0.13005783
HALLMARK_MYC_TARGETS_V2	2.0750613	0.0	1.2508376	0.07869988
KEGG_RNA_POLYMERASE	1.6909461	0.009928257	1.1549702	0.6312455
KEGG_TASTE_TRANSDUCTION	1.5750949	0.030083008	1.2498975	0.5087681
KEGG_HOMOLOGOUS_RECOMBINATION	1.7723384	0.0050756326	0.83584803	1.0
KEGG_DNA_REPLICATION	1.8253399	0.002710884	0.4586551	1.0
KEGG_ONE_CARBON_POOL_BY_FOLATE	1.6793367	0.010409202	0.45101756	0.9993796
HALLMARK_MYC_TARGETS_V1	2.2983885	0.0	-0.34661713	1.0
KEGG_NUCLEOTIDE_EXCISION_REPAIR	1.790216	0.0038716418	-0.54802036	1.0
KEGG_MISMATCH_REPAIR	1.7134314	0.008757304	-0.60655206	1.0
KEGG_SPLICEOSOME	1.5849458	0.032218605	-0.58234495	1.0
HALLMARK_OXIDATIVE_PHOSPHORYLATION	1.7480811	0.00044434922	-0.79175544	0.92483085
KEGG_RNA_DEGRADATION	1.7216958	0.00899243	-0.83026177	0.8558237
KEGG_BASE_EXCISION_REPAIR	1.5817415	0.030443707	-0.82780665	0.8540903
HALLMARK_DNA_REPAIR	1.608229	0.0027877656	-0.92808384	0.64292705
HALLMARK_E2F_TARGETS	1.8908873	0.0	-1.8616855	0.0002916988
KEGG_RETINOL_METABOLISM	-1.4975289	0.049715884	1.1906143	0.63753915
HALLMARK_FATTY_ACID_METABOLISM	1.0525321	0.3181412	-1.4293914	0.021944946
KEGG_CELL_CYCLE	1.1361275	0.35399655	-1.7754937	0.005212754
HALLMARK_G2M_CHECKPOINT	1.2899829	0.063030496	-2.282469	0.0
KEGG_OOCYTE_MEIOSIS	0.7215026	0.9672512	-2.0403428	0.00014705345
KEGG_COLORECTAL_CANCER	-0.88508964	0.7263015	-1.5134064	0.04275955
HALLMARK_WNT_BETA_CATENIN_SIGNALING	-1.1153675	0.23472025	-1.3538563	0.043197487
KEGG_SNARE_INTERACTIONS_IN_VESICULAR_TRANSPORT	-0.9085975	0.68907976	-1.5771018	0.027444897
KEGG_TRYPTOPHAN_METABOLISM	-1.0472612	0.43126073	-1.4902722	0.048039466
HALLMARK_KRAS_SIGNALING_DN	-1.4465722	0.012176756	-1.1502371	0.2098455
KEGG_ARACHIDONIC_ACID_METABOLISM	-1.5178069	0.04250874	-1.1279498	0.32789186
KEGG_GLYCEROLIPID_METABOLISM	-1.1522616	0.2825622	-1.5030167	0.044849493
KEGG_SPHINGOLIPID_METABOLISM	-1.1893208	0.23899502	-1.4943341	0.047256436
KEGG_GNRH_SIGNALING_PATHWAY	-1.134415	0.29833513	-1.599036	0.02372588
KEGG_LONG_TERM_DEPRESSION	-1.1972072	0.23136236	-1.5406691	0.035422623
KEGG_CHRONIC_MYELOID_LEUKEMIA	-1.0409226	0.4400332	-1.7617832	0.0058985692
KEGG_WNT_SIGNALING_PATHWAY	-1.1834937	0.24472448	-1.6198319	0.02025388
KEGG_FRUCTOSE_AND_MANNOSE_METABOLISM	-1.1381718	0.2984625	-1.6831541	0.012141066
KEGG_ABC_TRANSPORTERS	-1.3546864	0.11274126	-1.5072845	0.044085145
KEGG_LONG_TERM_POTENTIATION	-1.047807	0.4341683	-1.8261794	0.003245673
KEGG_NOTCH_SIGNALING_PATHWAY	-1.2591273	0.17514262	-1.6171671	0.02052015
KEGG_O_GLYCAN_BIOSYNTHESIS	-1.2733911	0.16629344	-1.6114287	0.021214291
KEGG_NON_SMALL_CELL_LUNG_CANCER	-1.2100213	0.22406445	-1.6812412	0.012165017
HALLMARK_PI3K_AKT_MTOR_SIGNALING	-1.0839667	0.26893637	-1.8399432	0.00026739054
KEGG_PANCREATIC_CANCER	-1.1618282	0.27404445	-1.7745475	0.005170764
HALLMARK_UNFOLDED_PROTEIN_RESPONSE	-1.1139228	0.23105071	-1.8379902	0.00026016377
KEGG_PROXIMAL_TUBULE_BICARBONATE_RECLAMATION	-1.4245169	0.07484689	-1.542538	0.035444256
KEGG_MELANOGENESIS	-1.3686074	0.10351558	-1.6232333	0.02012677
KEGG_VASCULAR_SMOOTH_MUSCLE_CONTRACTION	-1.4073492	0.08380651	-1.5970457	0.023601998
KEGG_THYROID_CANCER	-1.280624	0.16477667	-1.7303928	0.008137237
KEGG_NEUROACTIVE_LIGAND_RECEPTOR_INTERACTION	-1.7751503	0.003595027	-1.251795	0.19048756
HALLMARK_REACTIVE_OXYGEN_SPECIES_PATHWAY	-1.2152879	0.11463877	-1.8216103	0.00025331735
HALLMARK_PANCREAS_BETA_CELLS	-1.5948651	0.0027752183	-1.4463822	0.019059014
KEGG_PPAR_SIGNALING_PATHWAY	-1.4060942	0.08305737	-1.6662078	0.013352293
KEGG_AMINO_SUGAR_AND_NUCLEOTIDE_SUGAR_METABOLISM	-1.2791185	0.16217208	-1.8038783	0.0038063435
KEGG_INSULIN_SIGNALING_PATHWAY	-1.2597343	0.17676467	-1.9024283	0.0016872316
KEGG_TIGHT_JUNCTION	-1.4944277	0.049988244	-1.668369	0.013421995
KEGG_GAP_JUNCTION	-1.4552165	0.061924312	-1.7228893	0.008663581
KEGG_MTOR_SIGNALING_PATHWAY	-1.4605069	0.06008203	-1.7203972	0.008869388
KEGG_ARRHYTHMOGENIC_RIGHT_VENTRICULAR_CARDIOMYOPATHY_ARVC	-1.5969877	0.021610279	-1.5974228	0.023818588
KEGG_ERBB_SIGNALING_PATHWAY	-1.378655	0.0986595	-1.8318982	0.0031779858
HALLMARK_PROTEIN_SECRETION	-0.92511743	0.64445615	-2.2988236	0.0
KEGG_APOPTOSIS	-1.2674712	0.17041491	-1.9671979	0.0006022557
HALLMARK_APICAL_SURFACE	-1.6717263	0.0011574752	-1.586343	0.004763831
KEGG_VIBRIO_CHOLERAE_INFECTION	-1.401518	0.0848927	-1.8819058	0.0018792518
KEGG_B_CELL_RECEPTOR_SIGNALING_PATHWAY	-1.2365433	0.19731177	-2.0796456	0.00017156235
HALLMARK_ADIPOGENESIS	-1.451515	0.011872708	-1.8688968	0.00019697098
HALLMARK_HEDGEHOG_SIGNALING	-1.4939221	0.007608511	-1.841312	0.00027503027
KEGG_PROSTATE_CANCER	-1.4721829	0.056765098	-1.866334	0.0021843172
KEGG_VEGF_SIGNALING_PATHWAY	-1.5709059	0.027319385	-1.7764862	0.005314965
KEGG_ADIPOCYTOKINE_SIGNALING_PATHWAY	-1.540378	0.03425324	-1.8156585	0.0034661826
KEGG_SYSTEMIC_LUPUS_ERYTHEMATOSUS	-1.5637544	0.028683828	-1.7925159	0.004348465
KEGG_HYPERTROPHIC_CARDIOMYOPATHY_HCM	-1.6691699	0.011319888	-1.7185401	0.008881181
KEGG_MELANOMA	-1.653595	0.012934136	-1.7614243	0.0058769044
KEGG_NEUROTROPHIN_SIGNALING_PATHWAY	-1.3867972	0.09424382	-2.0366116	0.00020879027
KEGG_GLIOMA	-1.4800422	0.05390348	-1.991864	0.00039605188
KEGG_P53_SIGNALING_PATHWAY	-1.2803535	0.1628158	-2.197906	0.0
KEGG_SMALL_CELL_LUNG_CANCER	-1.4712138	0.056077924	-2.0228474	0.00025545916
KEGG_PRION_DISEASES	-1.6177666	0.018081272	-1.9088405	0.001421338
KEGG_T_CELL_RECEPTOR_SIGNALING_PATHWAY	-1.735428	0.005552588	-1.8229765	0.0033054324
KEGG_AXON_GUIDANCE	-1.6997896	0.008579526	-1.8913202	0.0017176904
HALLMARK_APICAL_JUNCTION	-1.7689276	0.00045379566	-1.8476269	0.00028311939
HALLMARK_MITOTIC_SPINDLE	-1.2544296	0.086094394	-2.374745	0.0
HALLMARK_ANDROGEN_RESPONSE	-1.5477216	0.0044816826	-2.0859675	0.0
HALLMARK_NOTCH_SIGNALING	-1.5971297	0.0028203912	-2.0392668	0.0
KEGG_TYPE_II_DIABETES_MELLITUS	-1.7684596	0.003701028	-1.877799	0.0019227325
KEGG_ANTIGEN_PROCESSING_AND_PRESENTATION	-1.9637945	0.00020355228	-1.6913267	0.011452997
KEGG_VIRAL_MYOCARDITIS	-1.7140248	0.0071707824	-1.9658824	0.00067719386
HALLMARK_MTORC1_SIGNALING	-1.2306705	0.10153873	-2.459807	0.0
KEGG_ALDOSTERONE_REGULATED_SODIUM_REABSORPTION	-1.875994	0.0007251255	-1.8209103	0.003331079
KEGG_ADHERENS_JUNCTION	-1.6714827	0.011349591	-2.0859902	0.00019300765
KEGG_TGF_BETA_SIGNALING_PATHWAY	-1.8995432	0.0005590324	-1.863523	0.0022889073
KEGG_ASTHMA	-1.9968171	0.0	-1.7689885	0.005337393
KEGG_EPITHELIAL_CELL_SIGNALING_IN_HELICOBACTER_PYLORI_INFECTION	-1.7877007	0.0031621968	-1.9975743	0.00037053606
KEGG_MAPK_SIGNALING_PATHWAY	-1.7324576	0.0057313214	-2.0560405	0.00015440612
KEGG_ECM_RECEPTOR_INTERACTION	-1.9535236	0.0004607272	-1.8392417	0.0031086293
HALLMARK_GLYCOLYSIS	-1.4861926	0.007811717	-2.3146155	0.0
KEGG_BLADDER_CANCER	-1.8315775	0.0021406093	-1.9708953	0.00062302314
KEGG_INTESTINAL_IMMUNE_NETWORK_FOR_IGA_PRODUCTION	-1.9067283	0.000617878	-1.8978573	0.0016817412
KEGG_ALLOGRAFT_REJECTION	-2.0022202	0.0	-1.8084927	0.0036922288
HALLMARK_CHOLESTEROL_HOMEOSTASIS	-1.8038797	0.00021268385	-2.0350626	0.0
KEGG_ENDOCYTOSIS	-1.7486174	0.004641303	-2.099721	0.00020587484
HALLMARK_INTERFERON_ALPHA_RESPONSE	-1.6747495	0.0010836208	-2.2041547	0.0
KEGG_LEUKOCYTE_TRANSENDOTHELIAL_MIGRATION	-1.9293027	0.00049490115	-1.9929844	0.00041128462
KEGG_PATHWAYS_IN_CANCER	-1.7873671	0.0031050663	-2.1499016	0.00013697319
KEGG_PATHOGENIC_ESCHERICHIA_COLI_INFECTION	-1.7914648	0.0031054553	-2.1657894	0.0
KEGG_TYPE_I_DIABETES_MELLITUS	-2.0110025	0.0	-1.9565529	0.0007040826
KEGG_FOCAL_ADHESION	-1.9561124	0.00038773863	-2.027565	0.0002665661
KEGG_AUTOIMMUNE_THYROID_DISEASE	-2.2373784	0.0	-1.7534318	0.0062561203
KEGG_REGULATION_OF_ACTIN_CYTOSKELETON	-1.9388556	0.00052401295	-2.0642555	0.00016253277
KEGG_LYSOSOME	-1.8233808	0.0020613275	-2.1955347	0.0
KEGG_TOLL_LIKE_RECEPTOR_SIGNALING_PATHWAY	-1.9002202	0.0005869841	-2.1265879	0.00023754788
HALLMARK_MYOGENESIS	-2.0086474	0.000100961544	-2.0704613	0.0
HALLMARK_ESTROGEN_RESPONSE_EARLY	-1.9281846	7.692308e-05	-2.1548026	0.0
HALLMARK_UV_RESPONSE_UP	-1.7938472	0.0002541614	-2.2910502	0.0
KEGG_FC_GAMMA_R_MEDIATED_PHAGOCYTOSIS	-1.8791857	0.00075533905	-2.2646892	0.0
KEGG_NOD_LIKE_RECEPTOR_SIGNALING_PATHWAY	-1.8842956	0.0007197017	-2.2761018	0.0
KEGG_LEISHMANIA_INFECTION	-1.9907696	0.0	-2.1812267	0.0
KEGG_RENAL_CELL_CARCINOMA	-1.8891262	0.0006834121	-2.2909782	0.0
KEGG_GRAFT_VERSUS_HOST_DISEASE	-2.2624202	0.0	-1.9218366	0.0013701614
KEGG_JAK_STAT_SIGNALING_PATHWAY	-2.0598109	0.0	-2.1265643	0.00022058019
KEGG_CELL_ADHESION_MOLECULES_CAMS	-2.148992	0.0	-2.0804875	0.00018165426
KEGG_COMPLEMENT_AND_COAGULATION_CASCADES	-2.2627418	0.0	-1.9769632	0.0005415516
HALLMARK_XENOBIOTIC_METABOLISM	-1.9920574	8.502025e-05	-2.2804246	0.0
KEGG_NATURAL_KILLER_CELL_MEDIATED_CYTOTOXICITY	-2.0282948	0.0	-2.2538767	0.0
HALLMARK_P53_PATHWAY	-1.9633223	8.0769234e-05	-2.410083	0.0
HALLMARK_ESTROGEN_RESPONSE_LATE	-1.9951739	8.97436e-05	-2.4153693	0.0
HALLMARK_TGF_BETA_SIGNALING	-2.00715	9.502263e-05	-2.4530292	0.0
HALLMARK_APOPTOSIS	-2.0151865	0.000107692314	-2.516854	0.0
HALLMARK_COAGULATION	-2.3618898	0.0	-2.258257	0.0
HALLMARK_UV_RESPONSE_DN	-2.0619063	0.0	-2.558952	0.0
HALLMARK_ANGIOGENESIS	-2.2127469	0.0	-2.4633732	0.0
KEGG_HEMATOPOIETIC_CELL_LINEAGE	-2.211508	0.0	-2.6289673	0.0
KEGG_CHEMOKINE_SIGNALING_PATHWAY	-2.3155272	0.0	-2.675484	0.0
HALLMARK_IL2_STAT5_SIGNALING	-2.3351316	0.0	-2.7027855	0.0
HALLMARK_ALLOGRAFT_REJECTION	-2.296278	0.0	-2.7674901	0.0
HALLMARK_HYPOXIA	-2.346136	0.0	-2.840794	0.0
HALLMARK_INTERFERON_GAMMA_RESPONSE	-2.3167598	0.0	-2.8902524	0.0
HALLMARK_KRAS_SIGNALING_UP	-2.355333	0.0	-2.8588653	0.0
HALLMARK_IL6_JAK_STAT3_SIGNALING	-2.520852	0.0	-2.744104	0.0
KEGG_CYTOKINE_CYTOKINE_RECEPTOR_INTERACTION	-2.593084	0.0	-2.7677045	0.0
HALLMARK_HEME_METABOLISM	-2.3541055	0.0	-3.047602	0.0
HALLMARK_EPITHELIAL_MESENCHYMAL_TRANSITION	-2.623243	0.0	-2.786085	0.0
HALLMARK_COMPLEMENT	-2.673389	0.0	-3.0028334	0.0
HALLMARK_INFLAMMATORY_RESPONSE	-2.796819	0.0	-3.3128233	0.0
HALLMARK_TNFA_SIGNALING_VIA_NFKB	-2.903672	0.0	-3.391296	0.0
