# Supplementary material for: Isocitrate dehydrogenase 1 mutations drive downregulation of IL1R1 and dysregulated inflammatory response in acute myeloid leukemia
Source: Blood Cancer J. 2026 Jan 6;16(1):5. doi: 10.1038/s41408-025-01445-z (PMC12775398; doi:10.1038/s41408-025-01445-z)
Supplement: Supplementary file 4 — Supplementary Table 7 [file 41408_2025_1445_MOESM4_ESM.xlsx]

## Sheet: WT_vs_Mut_ctrl
Gene Symbol	log2 Fold Change	P-Value	Adjusted P-Value
IRX3	10.2567414252645	2.03387451391012e-12	5.91654096096454e-09
HOXA7	9.16744130196396	8.97754278914835e-10	7.87215579059903e-07
EDIL3	8.14078222880515	8.17179676289006e-06	0.00158478378554981
HOXB8	7.62647876689146	3.49251069698437e-07	0.000137224154756443
REN	7.55546966905762	0.000498473748078089	0.0282112866373378
C3orf80	7.36240131303148	7.75752868340833e-09	5.12878430455337e-06
LRRC17	7.34873705502881	6.75471754401654e-05	0.00761607493625741
SLC5A11	7.04861446183502	0.00169472667682255	0.0659085548512942
HOXA4	7.03758828896331	5.89185237606606e-06	0.00133901551265439
PCOLCE2	6.86237897351777	0.0229406939985377	0.276676943788334
PIEZO2	6.72315180053105	6.1086568510167e-05	0.00724700045155173
SAMD11	6.66423174035419	0.00060485243048065	0.0318752847874676
CITED1	6.58911198336648	0.00257589167746678	0.0825249877725865
LYPD6B	6.53953979616079	0.00652743086002282	0.139414804491971
MYBPH	6.51634660034446	0.0398531915663037	0.361838121930017
CCDC74A	6.51117129981293	4.3136636230788e-06	0.00105306056458339
WT1	6.51028115982	1.23185951796448e-05	0.00213302341533255
LMX1B	6.4993941308037	0.00282730468786919	0.087557656859024
NXF3	6.362673145516	7.87375707831207e-08	4.24162210014997e-05
SCG5	6.32444733222213	0.00513011200102985	0.121579333800216
MAMDC2	6.28104313631054	9.74209723140478e-10	7.87215579059903e-07
TRIM73	6.25254808690866	0.00939294002909616	0.172060665116541
SCG3	6.24471900137174	0.0167822234505583	0.234934976023455
ADRB1	6.24359715207264	4.45600182666247e-06	0.00106250076342304
CCER2	6.21631741942763	0.000377206569232387	0.0239583823121619
GATA5	6.11896344265189	0.0663081695740308	0.445400578688188
ONECUT3	5.98670118682596	0.0177212751955319	0.239772974622336
DNM1	5.96793704115649	2.88590748786735e-10	3.49796036758589e-07
ALDH3A1	5.91468620135313	0.0199221607230308	0.259184103503116
CDHR4	5.8959562796388	0.0022786340626022	0.075668338905363
SMIM2	5.87673335072898	0.0334973845019675	0.334169723992535
CCL1	5.84002977930269	0.000749879188028672	0.037225231364768
SLC45A2	5.81703663637835	0.0233012464161683	0.279634182444858
FAM71F1	5.78911072365761	0.0268200276009219	0.301699382409442
HOXB9	5.7562010162725	0.000234468599500073	0.01806370469973
CCR3	5.7457709531483	0.107642475073974	0.538729476894317
ENTPD2	5.73857194221582	0.029787038427016	0.317633778534419
NPIPB9	5.73814528948015	0.113071419863356	0.550041405321912
HCRT	5.72793177096121	0.0358128337602982	0.343373544524415
NKPD1	5.72793177096121	0.0358128337602982	0.343373544524415
POU4F1	5.71262756793165	0.11198569796986	0.547506546881213
PCDHGB4	5.68563824401866	0.120110952248636	0.561053781514201
FBLL1	5.67947840866345	0.046551483880621	0.384056343189808
BDNF	5.67870417462705	0.116548693721722	0.555803524649981
PTPN14	5.6659134222899	1.53530325644688e-18	2.23309858650198e-14
ALDH7A1	5.65386921710181	0.00506573646648644	0.120394014550727
STRC	5.53715130751793	0.00206441251950649	0.0721800002313027
ADCY2	5.46978751751751	0.0703700658556218	0.455936010970566
HOXA5	5.46006374104142	1.92428569178958e-14	9.32957846235983e-11
FGF17	5.45739738368071	2.28704176368347e-08	1.33060089811104e-05
DLX1	5.45646598360558	0.149356782945339	0.602726785285827
OR52A1	5.45646598360558	0.149356782945339	0.602726785285827
UNC80	5.45414040985568	0.154476478689432	0.611058031693713
ZNF474	5.43263591179031	0.0557423288455236	0.414989327782206
SAMD13	5.42786965541952	0.0607658559241737	0.428639415411484
CPA3	5.40011975887793	0.000802009152457964	0.039677629668371
SKIDA1	5.38961022094105	5.66153785343087e-09	3.92128895610248e-06
VWF	5.37547799777459	2.01590496061874e-07	9.16291801631237e-05
MCOLN3	5.37509164692581	0.0152555940558113	0.224815213314869
M1AP	5.36451567303219	0.0919548969098215	0.50719908060423
IGFBP2	5.36007084284949	4.3440105792371e-06	0.00105306056458339
MYCN	5.34374683316786	1.36792751967324e-11	2.84235796766389e-08
FAM83B	5.33463192698177	0.0726161286900323	0.462030442605651
NR0B1	5.32279743385034	0.176166114623718	0.641124538016306
FAM81A	5.32279743385034	0.176166114623718	0.641124538016306
SLC27A6	5.30706033521914	0.0240115947727403	0.28417302357161
SCHIP1	5.2843233988424	0.00220516440696628	0.0746860577761503
GIPC3	5.27672339968951	5.22028874926774e-07	0.00017657930199558
OR52N4	5.27194167274211	0.0107026575298906	0.186431321882945
CATSPERD	5.25235577364627	0.188448887122661	0.657469192420029
CRYBB1	5.24919394435168	0.0727710235632605	0.462459792451273
ECEL1	5.1975352262328	0.10234501476642	0.528625085148286
HOXA3	5.19548019068773	7.97591596950417e-11	1.16009697776438e-07
FFAR4	5.18060837848362	0.0827994414111393	0.487578087176122
SH2D6	5.17830204875875	0.201765623482992	0.67413193086687
TRIM34	5.17029294465407	0.0999093133517065	0.523756271839306
SLC5A9	5.15866076092715	0.0922840033526986	0.508191632370111
TUBB3	5.10845960955096	0.0992044776492681	0.521666351196169
EFCAB6	5.10845960955096	0.0992044776492681	0.521666351196169
ZFR2	5.10289069338354	0.0935749971811026	0.508191632370111
FLRT3	5.10024121787163	0.216384526879258	0.691543696501161
MRAP2	5.09718752692495	0.0936945448210533	0.508191632370111
GALNT9	5.07318542967357	1.10551625171742e-05	0.00200996673515374
CAMK2B	5.06490038638902	0.0109186631266542	0.188389033424893
MLXIPL	5.0311408603017	0.0287773077595276	0.31282955258769
TCP10L	5.026796417828	0.107468940541566	0.538497993690088
UROC1	5.01771864977084	0.232351548733646	0.707440470732042
TMPRSS11F	4.98729171257352	0.234016068073716	0.709759162743561
RBPMS2	4.94697064971537	0.00128198485624925	0.0559954046070429
ZFHX4	4.93019292559066	0.249845778327551	0.724067775167063
WNT6	4.92727889263137	0.121477692344186	0.562687442496756
MOV10L1	4.91432944636892	0.128635979298566	0.572174409448821
RNASE7	4.90776814493847	0.125641026714116	0.566356105303421
NPM2	4.89957876955469	6.33350313555503e-06	0.00135939644087534
POU2F3	4.88117966956459	0.144968436561138	0.598514308765753
STAB2	4.88117966956459	0.144968436561138	0.598514308765753
CCDC73	4.8718881523028	0.257549741078455	0.727530859052643
TTC36	4.8718881523028	0.257549741078455	0.727530859052643
ANO2	4.87061284396273	0.0243532610129695	0.286816341241815
GH1	4.869572092723	0.0303030791834791	0.319853618812557
MGARP	4.83695954638222	0.265184586287118	0.733359359135881
SLITRK6	4.82012156533645	0.155584825775212	0.61327406257465
TNFRSF11B	4.8027800442593	0.0366065354568428	0.348228945859895
HAPLN2	4.80010459897423	0.17640291516956	0.641124538016306
CLDN9	4.79298361392474	0.00086385121993437	0.0416050198475014
MSTN	4.75649460654989	0.158721711644828	0.617594626380723
REG1B	4.74659599652214	0.274309693238233	0.742571094016396
ZNF214	4.74659599652214	0.274309693238233	0.742571094016396
PRICKLE1	4.74551186749408	1.09167421024404e-05	0.00200992422632905
EHHADH	4.74157207147036	0.00220797558224439	0.0746860577761503
LRP4	4.72734020374362	0.1713598144339	0.635814810491933
PRR19	4.71611260315179	0.0399144652523268	0.361942579236342
LRIT3	4.69426687657932	0.0533683241329357	0.407905599956968
SCNN1A	4.68027238093137	0.012201945084195	0.199851725726211
NPY1R	4.67965528240938	0.28120779994936	0.748018919214235
VWA2	4.67965528240938	0.28120779994936	0.748018919214235
AQP2	4.67965528240938	0.28120779994936	0.748018919214235
WFDC2	4.67059708406959	0.0940368061781475	0.509599607250803
VIL1	4.66948547160111	0.0307219600204204	0.321341896157739
CYP2E1	4.6579773525511	0.00494336293824496	0.118940461289784
ZNF311	4.65796110109166	0.044412533338414	0.375569940353042
ZSCAN10	4.64339017817754	0.175958481294739	0.641124538016306
CLEC11A	4.64221978542748	1.32249517483246e-06	0.000362937590904493
VWA3A	4.63060093081249	0.0500922370166527	0.398345608601907
PCDHB2	4.62998404341108	0.286402643323639	0.750519257014635
PCDHGA7	4.62998404341108	0.286402643323639	0.750519257014635
CYP2W1	4.62998404341108	0.286402643323639	0.750519257014635
OVOL1	4.62998404341108	0.286402643323639	0.750519257014635
ANXA8	4.62998404341108	0.286402643323639	0.750519257014635
NEUROG3	4.62998404341108	0.286402643323639	0.750519257014635
SERTM1	4.62998404341108	0.286402643323639	0.750519257014635
TRIM74	4.62949842898912	0.00391634810868463	0.103569605892396
FN1	4.61724355535933	0.00238168180384209	0.0781976565166665
HOXA11	4.59807424461401	0.00904292518299754	0.169096206256087
SPACA4	4.59569959718303	0.186430590823501	0.655458772909796
ARHGEF38	4.56285180776093	0.192418743128337	0.663401683125853
CCDC74B	4.5527906199277	0.0213806454969323	0.26729833354756
TMEM145	4.52922406464691	0.199962012955123	0.671863278536167
RNF224	4.52083979785658	0.202300486200081	0.67413193086687
CNTNAP3B	4.51418087850321	0.298767139169737	0.761445249557356
ENDOU	4.50608799056653	0.0300368833321193	0.319325713342927
LAMB2	4.5045691535555	0.000273663187116931	0.0199021552830788
SFRP4	4.50325191105447	0.0821202855780206	0.486008665423079
AK5	4.50189650401511	0.000906326495534408	0.042777789279823
STAR	4.50161682426634	0.014117742648931	0.214301671237938
TAS2R10	4.48620740463538	0.209219440122821	0.681654075306707
GAS2L2	4.48620740463538	0.209219440122821	0.681654075306707
OR2B6	4.47755834502547	0.213532899368234	0.687838706638186
PANK1	4.47085879895489	0.00195657865796438	0.0699402718749854
ASIC3	4.45710290900807	3.58509307717074e-07	0.000137224154756443
GJB7	4.45071439694384	0.217874369848479	0.693583433890596
PCDHGB7	4.44187563638498	0.219691694018638	0.695045137123515
SLC52A3	4.44088227840081	0.0180195687293518	0.242231633242534
ASIC4	4.4143507004665	0.228701666272112	0.705166198649388
FBXL13	4.40870568753752	0.0176648448750054	0.239678329017681
KREMEN2	4.40594836304595	0.0452830451810015	0.379327363167992
HOXA6	4.39425939293528	4.91606993705207e-06	0.0011532941489423
SLC34A3	4.38826235309462	0.312615159667794	0.769411854405358
PPP1R1B	4.38826235309462	0.312615159667794	0.769411854405358
SERPINB3	4.38826235309462	0.312615159667794	0.769411854405358
ACOT12	4.38678327803434	0.242258761343356	0.71623227439296
PRB2	4.38678327803434	0.242258761343356	0.71623227439296
MID1	4.38305406656387	0.0382506161465013	0.354562402997668
EMCN	4.37569345271292	0.314020555837332	0.771656018514111
KLHL4	4.37569345271292	0.314020555837332	0.771656018514111
RHBDL3	4.36963127208449	0.00308833477472849	0.0914864140497472
EFCC1	4.36768240975343	0.237610418160289	0.71142184647343
DRD4	4.36662553249678	5.10151333412298e-05	0.00639668202110507
OBSL1	4.35965038796825	9.96187381881831e-06	0.00188175915187938
HHIPL2	4.35962204311187	0.188957950162731	0.657594239493848
KDM4D	4.35833111613315	0.238765661837596	0.712378779780069
IRX5	4.35778638687137	0.000336225414847154	0.0224330213713388
PLXNB3	4.35099689857222	0.0179713758727653	0.242086294869042
SLC18A1	4.34887309416256	0.245262162570919	0.71851117837553
NR5A1	4.34860370098635	0.0788898251895267	0.479305156348138
SHROOM4	4.34673109660096	0.00042662917325396	0.0255466179505217
HOXB7	4.3334219051354	0.00738109623737057	0.150151111570007
TNNI3	4.32914679618583	0.250250168839108	0.724067775167063
ZNF334	4.32409881133136	0.0206981585522977	0.262902834218866
ITPKA	4.32378081508173	0.00736736928855636	0.150151111570007
RLBP1	4.31948522320329	0.247940338967234	0.721258446055684
LOX	4.30661762736772	0.00390405107283586	0.103569605892396
CAPN8	4.28910692795296	0.200365571855566	0.672491779804446
SERP2	4.2885223778164	0.323883208284865	0.776531828894101
SLC12A5	4.2885223778164	0.323883208284865	0.776531828894101
RLN3	4.2885223778164	0.323883208284865	0.776531828894101
MEIS1	4.28328269169639	1.57866349965676e-06	0.000417484738227411
FRMD7	4.27957535881248	0.259412606563865	0.72874928790556
P2RX2	4.27957535881248	0.259412606563865	0.72874928790556
ESRRB	4.27290129451387	0.0435377335308033	0.371847524489451
HRNR	4.269642262659	0.25970432411637	0.729078912053816
MLPH	4.25029506984759	0.328272041213132	0.777340033532269
DCLK3	4.25029506984759	0.328272041213132	0.777340033532269
PCDHGA9	4.25029506984759	0.328272041213132	0.777340033532269
ADAMTS8	4.25029506984759	0.328272041213132	0.777340033532269
COMP	4.25029506984759	0.328272041213132	0.777340033532269
SIGLEC6	4.24851860868345	0.0513767601520219	0.401746195845113
DHDH	4.24512841514058	0.00205961601064677	0.0721800002313027
SHOX2	4.24416331705816	0.022612765920716	0.274855696933889
ADAMTS13	4.23324691809255	0.00469634350748169	0.114803892968607
SMAD6	4.22870341638311	0.000463545610384962	0.0269690836121971
ZNF112	4.21324055605345	0.0960205217989383	0.514260301876498
CRYGN	4.19574242877075	0.334602469963719	0.779273622606133
MTRNR2L1	4.19156989399074	0.00557746453569329	0.127153952463415
NMRK2	4.18573679016902	0.283599171691938	0.750519257014635
MMRN1	4.18329945289963	0.000207600802799627	0.0170396800746127
HTRA3	4.17096333398982	2.37272454499344e-07	0.000101503760314499
UCN	4.16678249846535	6.75276153122562e-05	0.00761607493625741
TBX1	4.16345613551988	0.103028442451642	0.529709683796088
PRRT4	4.13612489998408	0.0900056825918239	0.503502309446189
NOXA1	4.12775867480637	0.000157888049089859	0.013669533773881
IL12B	4.12121742241489	0.157102463480223	0.61685225587868
RNF17	4.11996365110696	0.296857129085738	0.758837775492454
MYH7	4.10881740908414	0.306278119995182	0.766617665690917
RNF212	4.10443803984917	0.000310764314772642	0.0219667033546329
MYO18B	4.0999567895452	0.120111056624184	0.561053781514201
RGSL1	4.09772643969935	0.346175240396366	0.78627825232851
EMX1	4.09772643969935	0.346175240396366	0.78627825232851
CREG2	4.09772643969935	0.346175240396366	0.78627825232851
KCNV2	4.09772643969935	0.346175240396366	0.78627825232851
NRAP	4.09772643969935	0.346175240396366	0.78627825232851
UTS2R	4.09772643969935	0.346175240396366	0.78627825232851
ONECUT2	4.09772643969935	0.346175240396366	0.78627825232851
VPREB3	4.09772643969935	0.346175240396366	0.78627825232851
PGLYRP4	4.09658191831057	0.346311881504233	0.78627825232851
BHMT	4.09658191831057	0.346311881504233	0.78627825232851
PI15	4.09658191831057	0.346311881504233	0.78627825232851
SNX31	4.09658191831057	0.346311881504233	0.78627825232851
TMEM74	4.09658191831057	0.346311881504233	0.78627825232851
SPATA31E1	4.09658191831057	0.346311881504233	0.78627825232851
NPIPA8	4.09658191831057	0.346311881504233	0.78627825232851
LRTM2	4.09335315510473	0.121503643961	0.562687442496756
RSPH6A	4.09047597684986	0.136275498714792	0.584353516747245
ADRA2A	4.0735848067545	0.00642238358543915	0.137981638478896
CORO2B	4.06375506437663	0.123297310908797	0.565553133946711
TET1	4.06024516911416	0.156814099415108	0.616282376652998
NPAS1	4.05549888912511	0.0215743604342675	0.268134557790577
UNC5C	4.05314119609565	0.120691348525563	0.56138652520125
METTL24	4.05077841877453	0.33010168312464	0.778846722671492
ANGPT1	4.04987041556637	5.61440772206878e-05	0.00692047121334664
CPO	4.03864089162312	0.336726609857096	0.780383769976332
SPOCK1	4.02822041521311	0.125461005310608	0.566337876497452
FBXO39	4.02734091841985	0.242718498101457	0.71623227439296
DAND5	4.02111048599816	0.16847727831356	0.631898404608235
WNT10B	4.01924579534655	0.00128657355688738	0.0559966236085665
FAM186A	4.01828926441077	0.133830509696534	0.581758745826685
LY6G6F	4.01474002280834	0.323037881409812	0.776531828894101
GRIA4	4.01474002280834	0.323037881409812	0.776531828894101
ANKRD63	4.01474002280834	0.323037881409812	0.776531828894101
AVP	4.01474002280834	0.323037881409812	0.776531828894101
UBQLNL	4.01035769202674	0.0140973403258298	0.214301671237938
URAD	4.00453108924301	0.00635238673867896	0.137410089153898
RHOXF1	3.99818452312233	0.0370011593802705	0.350313972422375
FAM81B	3.99458438933388	0.0133310593715354	0.207273424753481
PRELP	3.99009794139117	0.359176663847574	0.792149291230169
TLX1	3.99009794139117	0.359176663847574	0.792149291230169
TAT	3.99009794139117	0.359176663847574	0.792149291230169
IGFBP6	3.96930908709576	0.0142735139722644	0.215520311886776
ZNF404	3.96588899291186	0.0616664068654551	0.430285329588872
PRSS23	3.96089058439631	5.76642861528953e-05	0.00698939201744885
C1QTNF4	3.95322830439211	1.26386791102474e-07	5.92998669866285e-05
LMOD2	3.95295747940498	0.340116450090624	0.782694546031714
FILIP1	3.94030247001113	0.356418847281872	0.789795228033673
KCNS1	3.93941288631426	0.140369419866493	0.590591036146409
WDR93	3.93543444331504	0.0509432234685901	0.40135521529382
B3GALT1	3.92709620637669	0.366929508506522	0.793486425992768
PCDHA4	3.92709620637669	0.366929508506522	0.793486425992768
GAGE10	3.92709620637669	0.366929508506522	0.793486425992768
PMP2	3.92709620637669	0.366929508506522	0.793486425992768
OR8G5	3.92709620637669	0.366929508506522	0.793486425992768
INHBC	3.92709620637669	0.366929508506522	0.793486425992768
TGM7	3.92709620637669	0.366929508506522	0.793486425992768
LXN	3.91655183469106	0.000704687771363547	0.0357930184295001
PLP1	3.91394666741052	0.352496143760342	0.78856834447732
OR52N2	3.91394666741052	0.352496143760342	0.78856834447732
NXPH3	3.91394666741052	0.352496143760342	0.78856834447732
FAM171A2	3.91362291774258	0.0141275308769978	0.214301671237938
TMEM249	3.91240242167981	0.146616475602202	0.601180860864976
AQP10	3.8948007319483	0.20608558678353	0.677710798048032
MAPK12	3.89124792206088	5.33603622419681e-05	0.00663355956247372
SLC12A1	3.88837983952257	0.359977331123412	0.792360794479802
IQSEC3	3.88381424923305	6.44883839260216e-06	0.00135939644087534
VEPH1	3.87899367383039	0.153627710877168	0.610356474927181
SLC26A7	3.87512167850786	0.373404245377276	0.79741076919872
CDRT15	3.87512167850786	0.373404245377276	0.79741076919872
TMEM132E	3.87512167850786	0.373404245377276	0.79741076919872
SLC35G2	3.866131782309	0.00219392346765749	0.0745575159744818
PRAM1	3.85312174356308	1.87797786056405e-05	0.00306912224515776
GCSAML	3.84808903811349	0.000148438118254161	0.0130850450303441
LTC4S	3.84753801816182	0.366798635828536	0.793486425992768
PCDHGB2	3.83874465049764	0.163193809246413	0.627067742820711
C19orf18	3.8356355211666	0.000270810244219337	0.0197936432269862
DOC2A	3.82723221490138	0.0163378991441837	0.232138916076936
SLC10A5	3.8243980958612	0.226118466536568	0.702929593412569
PTHLH	3.82206168652832	0.166080343213698	0.628409483690805
MLC1	3.7997738922839	6.74121379865446e-05	0.00761607493625741
SGK2	3.79863242488756	0.0943940177744608	0.51002546476866
TRIM71	3.78678105354785	0.0054890065588436	0.125926814508486
CPNE7	3.78523015143948	0.000242038527053137	0.0185286861894099
DNMT3B	3.7845573133011	1.50043781865635e-08	9.48863829232897e-06
DCSTAMP	3.78281232728553	0.00241515325863496	0.0789402340378549
SHROOM2	3.78257572474012	0.186082870266243	0.655047451070669
ZNF157	3.77798793534567	0.383617142421285	0.800213099775006
ELAVL3	3.77798793534567	0.383617142421285	0.800213099775006
CCDC168	3.77406878446488	0.166550024968005	0.628825044338245
COLEC12	3.77206308296385	0.00124415680200088	0.0550038318696132
SOX4	3.76396535348956	4.13554451791782e-07	0.000143217845269321
CCDC183	3.75730605999615	0.033208232117521	0.332883346760402
CORT	3.75366906885924	0.00416184182800026	0.106573924979338
PDGFD	3.75121971737051	0.030462764815138	0.320145169245797
VWA5B1	3.75017765682664	0.389259760454739	0.802824945423843
EPS8L3	3.75017765682664	0.389259760454739	0.802824945423843
TNR	3.75017765682664	0.389259760454739	0.802824945423843
NAALADL2	3.75017765682664	0.389259760454739	0.802824945423843
SULT1E1	3.75017765682664	0.389259760454739	0.802824945423843
PRDM9	3.75017765682664	0.389259760454739	0.802824945423843
PROP1	3.75017765682664	0.389259760454739	0.802824945423843
FOXA2	3.75017765682664	0.389259760454739	0.802824945423843
ARMC12	3.74766219235762	0.00981927517719581	0.176759105757813
CPA6	3.74738767111518	0.179658935463091	0.646496589883882
CATSPER1	3.74665890569741	0.00694632709368851	0.144334753682428
CHST13	3.74601641676437	0.00664864883384161	0.1409688007117
COL28A1	3.73873964664691	0.118766908525086	0.560319391663114
ITGA3	3.73372457728993	0.000656882315096882	0.0339789262868362
RAB42	3.7335494782941	0.391400720502565	0.802824945423843
PIFO	3.7335494782941	0.391400720502565	0.802824945423843
SLC30A3	3.7335494782941	0.391400720502565	0.802824945423843
ESPNL	3.7335494782941	0.391400720502565	0.802824945423843
UGT2B17	3.7335494782941	0.391400720502565	0.802824945423843
CHSY3	3.7335494782941	0.391400720502565	0.802824945423843
GFRA3	3.7335494782941	0.391400720502565	0.802824945423843
PKHD1	3.7335494782941	0.391400720502565	0.802824945423843
LCN8	3.7335494782941	0.391400720502565	0.802824945423843
MTNR1B	3.7335494782941	0.391400720502565	0.802824945423843
CKMT1B	3.7335494782941	0.391400720502565	0.802824945423843
CA5A	3.7335494782941	0.391400720502565	0.802824945423843
LAMP5	3.7335494782941	0.391400720502565	0.802824945423843
TARM1	3.7335494782941	0.391400720502565	0.802824945423843
PABPN1L	3.71985108227457	0.0603512096799181	0.426841653993565
INSRR	3.71929448852151	0.393241866016543	0.802824945423843
PCDHGA5	3.71929448852151	0.393241866016543	0.802824945423843
FAM180B	3.71929448852151	0.393241866016543	0.802824945423843
KL	3.71139081316722	0.0106456829149999	0.186107521633021
DMRTA2	3.70498109655769	0.395095885139966	0.803617626815942
ATP1A2	3.70498109655769	0.395095885139966	0.803617626815942
ITGB1BP2	3.70019315098583	0.0200699908133611	0.259453488404252
KIR3DL1	3.69771505149351	0.052348780023512	0.403350138578828
CARD10	3.6971232219734	0.0020976403106275	0.0727976679529543
LRRN4	3.69060499770502	0.396963397457391	0.804758566712557
TNNC2	3.68043590485116	0.0213167670341017	0.266826485809819
ANKRD24	3.67643331874934	0.00165549393077006	0.0650788087109472
TTC23	3.66672504315753	0.00176408532876301	0.0674472643651534
EFNA5	3.66661834092226	0.324033197659654	0.776531828894101
NPIPB6	3.65955594492815	0.00432384180758264	0.108806711230605
CNN1	3.6578849881975	0.40123389083841	0.808055585507086
FOXC1	3.65710661328051	0.351557782587991	0.78856834447732
CALB2	3.64838989626462	0.203231219425874	0.674577381686295
KIT	3.64695319200473	3.83448605481266e-11	6.19695551858334e-08
AMT	3.64359783826464	0.000234722598023305	0.01806370469973
MEX3A	3.63882971614528	0.121876361746787	0.563653952816222
HHATL	3.62826987644351	0.405123094903833	0.808258088318586
OR5B2	3.62826987644351	0.405123094903833	0.808258088318586
DPP10	3.61337871132049	0.407087256380869	0.808891276510893
NCR2	3.61337871132049	0.407087256380869	0.808891276510893
HOXA13	3.61337871132049	0.407087256380869	0.808891276510893
NUTM2F	3.61337871132049	0.407087256380869	0.808891276510893
STXBP6	3.61337871132049	0.407087256380869	0.808891276510893
PLA2G4D	3.61337871132049	0.407087256380869	0.808891276510893
CRYBA1	3.61337871132049	0.407087256380869	0.808891276510893
KCNB1	3.61337871132049	0.407087256380869	0.808891276510893
CYP24A1	3.61337871132049	0.407087256380869	0.808891276510893
ARTN	3.58863589414153	0.0281341678670654	0.309244621934651
CAPN13	3.57821115079677	0.411748632293939	0.81161185210941
TERT	3.57821115079677	0.411748632293939	0.81161185210941
C19orf73	3.56993901976485	0.104416944388768	0.532892791626185
NTNG2	3.56590155442279	2.05830035056587e-10	2.72163441808914e-07
DLC1	3.56198130169551	0.000908745627215194	0.042777789279823
DUOX2	3.55630014076621	0.0531406984221294	0.407020252000986
IRGC	3.55242181023186	0.227521882847693	0.704011763982206
SERF1A	3.54749405049742	0.415846179964138	0.813077387764268
PRR15L	3.54749405049742	0.415846179964138	0.813077387764268
C17orf64	3.54749405049742	0.415846179964138	0.813077387764268
CALY	3.54485671480733	0.20963762936631	0.68181841239521
ABI3BP	3.53793339946207	0.136521049996809	0.584889152342735
TEX29	3.53652687350445	0.0247767765842764	0.289561319130932
IL12A	3.5288397822373	0.0160013231114293	0.229746349662643
GATA2	3.52280299598246	0.000109717339535362	0.0105708703480112
NRTN	3.51703200272391	0.23065055057739	0.706343893210203
CCDC150	3.51688738196013	0.00177138913630035	0.0674472643651534
DHRS2	3.5165858079533	0.204252340011422	0.674886480114978
RHOBTB1	3.51318049442879	0.00260941552529674	0.0832323438935111
STARD13	3.51190868800591	0.0128720212517795	0.2039472212496
C17orf97	3.51080293289234	0.0242457213859591	0.286245144122382
MMP23B	3.50995502059332	0.420886641254724	0.815378890065359
OR10K1	3.50995502059332	0.420886641254724	0.815378890065359
IHH	3.50995502059332	0.420886641254724	0.815378890065359
PCSK1	3.50995502059332	0.420886641254724	0.815378890065359
PCDHB7	3.50995502059332	0.420886641254724	0.815378890065359
FOXF2	3.50995502059332	0.420886641254724	0.815378890065359
TCP10L2	3.50995502059332	0.420886641254724	0.815378890065359
HMCN2	3.50995502059332	0.420886641254724	0.815378890065359
DUSP13	3.50995502059332	0.420886641254724	0.815378890065359
ST8SIA2	3.50995502059332	0.420886641254724	0.815378890065359
SLC6A2	3.50995502059332	0.420886641254724	0.815378890065359
DLL3	3.50995502059332	0.420886641254724	0.815378890065359
DPY19L2	3.50460620900397	0.00408770380111231	0.105605065341347
GPC4	3.50097440835564	0.00744547022082553	0.150659444059307
CYP2C8	3.49766530042839	0.356561614048682	0.789795228033673
F2RL3	3.48448067222613	0.00956911097075028	0.17354453749322
ABCG5	3.47818826656324	0.42518020923617	0.817573366609357
SHROOM3	3.47818826656324	0.42518020923617	0.817573366609357
CPLX4	3.47818826656324	0.42518020923617	0.817573366609357
TMEM178A	3.47493196882839	0.0188474199621859	0.249895828030988
ZDHHC1	3.47125983763337	0.00835373266622365	0.160562292962722
AIFM3	3.46684965733689	0.00620533574674289	0.135236560001059
C1orf141	3.46222946124203	0.427346901235667	0.817859802652234
ASB15	3.46222946124203	0.427346901235667	0.817859802652234
LBX1	3.46222946124203	0.427346901235667	0.817859802652234
CYTL1	3.45844710696797	0.00582058553036091	0.130150271818082
HTR1F	3.45216095213089	0.0096385488151081	0.17427882300686
SCT	3.45141029891393	0.114693550755511	0.553306035070945
NR2F6	3.44089004831281	0.00150707688030563	0.0624513767066819
ZFP2	3.43892729789907	0.110421732157065	0.543350720872029
MMP2	3.43674110671686	9.97016625375497e-05	0.00986503865039904
ARHGEF35	3.43547558614674	0.250009524797894	0.724067775167063
GNMT	3.43507362750163	0.0133707679982048	0.207332431272802
LYG1	3.43466946360123	0.0014690882534744	0.0615789298178247
CCDC102B	3.42816270031935	0.077978893717623	0.476756203918801
GLIPR1L1	3.42524967694566	0.379606601904572	0.7996423215203
TP73	3.42090600342108	0.00531676773169113	0.123930106822833
WNK4	3.41972889910645	0.216472908227555	0.691543696501161
OSR2	3.41972645107079	0.214562722862283	0.689071719822839
AVPR2	3.41917189206326	0.00398973990482763	0.10457188928858
SCN11A	3.41738844082297	0.0414649447756091	0.366071426651372
HPSE2	3.41529126125887	0.377173198480962	0.7996423215203
CACNG4	3.41529126125887	0.377173198480962	0.7996423215203
CCDC106	3.41403018047605	0.000209701542003616	0.0170397146840368
LBX2	3.40527457686376	0.0157798034238563	0.228148350695815
WDR38	3.40505296965943	0.43516274019527	0.822967371751424
GPR85	3.38964511241185	0.0832986999598703	0.487707254414881
TPM2	3.38894038164135	6.66371771677716e-06	0.00138283745348884
NCR3	3.38469319013754	0.110488871834901	0.543350720872029
PDE3A	3.38229143823134	0.0930303510931168	0.508191632370111
PITPNM2	3.36754907025692	0.000374933477924885	0.0239184536684976
CCNA1	3.36370621527739	0.0129375708953075	0.204762751547603
C1orf210	3.35709418117215	0.265268593658849	0.733359359135881
HEPH	3.35350909558736	0.0090378083175911	0.169096206256087
SFRP5	3.33216559323585	0.125111887787296	0.566227945233612
GFRA2	3.32765197363927	0.149388850514677	0.602726785285827
GSG1L	3.32760231510074	0.445881604664611	0.829882659611287
ETV4	3.31250651577504	0.0893955402207205	0.503502309446189
RNF183	3.31049863819165	0.448268963587687	0.830163290594253
MDFI	3.30824502536455	0.164484375043584	0.627067742820711
CST6	3.3057112391249	0.0823575064569959	0.486551556221367
RAB27B	3.30146650825898	0.000534319569802987	0.0294381747832744
HSD17B6	3.29948875998787	0.287502170491852	0.750519257014635
STAC3	3.29549017833683	0.000353417766623769	0.0231526907691113
SYP	3.29468166438618	0.0964587280936085	0.515388129599638
ANGPTL1	3.2933621180423	0.450668225681143	0.830163290594253
CLEC4F	3.2933621180423	0.450668225681143	0.830163290594253
ESYT3	3.2933621180423	0.450668225681143	0.830163290594253
RBP2	3.2933621180423	0.450668225681143	0.830163290594253
UGT2B28	3.2933621180423	0.450668225681143	0.830163290594253
EGFL6	3.2933621180423	0.450668225681143	0.830163290594253
CNGB3	3.2933621180423	0.450668225681143	0.830163290594253
ASPN	3.2933621180423	0.450668225681143	0.830163290594253
C9orf50	3.2933621180423	0.450668225681143	0.830163290594253
SLC22A12	3.2933621180423	0.450668225681143	0.830163290594253
CACNG7	3.2933621180423	0.450668225681143	0.830163290594253
UPK3B	3.29162400507456	0.0758017052684077	0.470217726642882
PROCA1	3.28820762780394	2.6881687237856e-05	0.00384213364677013
WFIKKN1	3.28562790975159	0.00551527803930645	0.126131633776277
OXER1	3.28392941509727	0.00749766216396979	0.151253115360528
CATSPER3	3.28352077704236	0.15383245145003	0.610764556976684
CALML6	3.27808955547815	0.240589417066011	0.715471901702132
TXNDC2	3.27755733260018	0.0879982962721705	0.49997469503075
DEGS2	3.26613089366913	0.00495441787880725	0.118940461289784
MGAT5B	3.26556188308415	0.289535175297854	0.751881650545845
OPRL1	3.25927183808389	0.000322487556707959	0.0219667033546329
MMP28	3.25702057155585	0.294214510466359	0.756603616466264
PAQR6	3.25598647823026	0.000707225772180477	0.0357930184295001
F12	3.25558465543326	0.00326196398392506	0.0932127036270923
JAG2	3.25554073207278	0.00337983763441191	0.0952708108382193
NTN1	3.25283387449603	0.0141221156437884	0.214301671237938
RASL12	3.24983301285501	0.143811553006193	0.596993917379695
MYO15A	3.24773080607386	0.0199568117188025	0.259402883333317
PFN4	3.24524912313371	0.457443464165271	0.830213686242333
ATP6V1B1	3.24524912313371	0.457443464165271	0.830213686242333
GHSR	3.24524912313371	0.457443464165271	0.830213686242333
PPP2R2C	3.24524912313371	0.457443464165271	0.830213686242333
GABRB2	3.24524912313371	0.457443464165271	0.830213686242333
SFTA2	3.24524912313371	0.457443464165271	0.830213686242333
CPA2	3.24524912313371	0.457443464165271	0.830213686242333
NAT2	3.24524912313371	0.457443464165271	0.830213686242333
DKK4	3.24524912313371	0.457443464165271	0.830213686242333
OR4A16	3.24524912313371	0.457443464165271	0.830213686242333
SDR9C7	3.24524912313371	0.457443464165271	0.830213686242333
GJB6	3.24524912313371	0.457443464165271	0.830213686242333
DIO2	3.24524912313371	0.457443464165271	0.830213686242333
EFNB3	3.24524912313371	0.457443464165271	0.830213686242333
HES7	3.24524912313371	0.457443464165271	0.830213686242333
STAC2	3.24524912313371	0.457443464165271	0.830213686242333
GFAP	3.24524912313371	0.457443464165271	0.830213686242333
TTR	3.24524912313371	0.457443464165271	0.830213686242333
GDAP1L1	3.24524912313371	0.457443464165271	0.830213686242333
SIGLEC11	3.24524912313371	0.457443464165271	0.830213686242333
CACNG6	3.24524912313371	0.457443464165271	0.830213686242333
SEZ6L	3.24524912313371	0.457443464165271	0.830213686242333
ZAR1L	3.24406302919813	0.235400561148511	0.710824310616319
PTGER1	3.2417628738103	0.196462364161077	0.668083767540156
INSL3	3.2388979757578	0.00581989205539755	0.130150271818082
LRRC69	3.23796975387275	0.0976553243609225	0.519150838022521
GPR179	3.23502671089028	0.418856542909533	0.815128233425094
CAGE1	3.22751912141798	0.459954632173048	0.830213686242333
FHOD3	3.22193397688566	0.342097807635716	0.784333639984472
COL20A1	3.21554230615659	0.231963750908255	0.707319236260077
TTLL6	3.20976533532138	0.46247692786937	0.830213686242333
DNASE1L2	3.20940581472531	0.0017992050217823	0.0677964690202681
QPRT	3.20871639724599	0.000515548186703918	0.0289523103305347
NBPF3	3.20833914877953	0.00990749206868216	0.177906755727138
NPDC1	3.1992833748061	0.000363940612389659	0.0235267386987004
ASPRV1	3.19504639571556	0.0293625654242384	0.315419877470863
NEUROD2	3.19467102421557	0.328796522701821	0.777490720646723
DMBX1	3.1906926416714	0.174803961198804	0.640981109168238
NEK5	3.1905712105826	0.131442703669838	0.578817476499483
UMODL1	3.18639556624668	0.000267402162085873	0.0197429667387767
TMEM17	3.18577147126414	0.078918048430033	0.479305156348138
CHEK2	3.18560117497586	1.27141097286989e-05	0.00217560854122265
IGFALS	3.18392594105313	0.0250194991975192	0.29104162866556
AHNAK2	3.1807613687928	0.133249369923411	0.581271037934098
CYP2A6	3.17672375925156	0.155534680192534	0.613242592409977
KANK4	3.17532469138055	0.245704777094685	0.718924961344235
SULT1C4	3.16943003328992	0.0505949757157547	0.400533396667075
CES3	3.16654843045568	0.121175373802309	0.562020348199803
VEGFC	3.1662271369859	0.403954273530163	0.808258088318586
CEACAM19	3.15951165293581	3.20583254175294e-05	0.00435783498315855
TLR3	3.1534315285319	0.108942570123651	0.541063974146513
FUT3	3.15163304331293	0.0806391020334755	0.481879925668407
UNC5B	3.15070883396047	0.000319089789415952	0.0219667033546329
ZNF229	3.1494232148828	0.11517098741064	0.554322307044262
EPHA8	3.14936698096155	0.330006570916298	0.778846722671492
SWSAP1	3.14788999423679	3.79272132106071e-05	0.00501501196498437
ILDR2	3.14096715438918	0.0118218072156913	0.196616409125179
PCDHB10	3.13886755444226	0.472626395149777	0.83565344909229
PDZD9	3.13886755444226	0.472626395149777	0.83565344909229
TEDDM1	3.13510861595877	0.442234715454252	0.827206864457266
RGS20	3.13510861595877	0.442234715454252	0.827206864457266
SUCNR1	3.13228141454443	0.00360377168087102	0.0988997341476774
VCX3A	3.12046421247651	0.475280949958832	0.83565344909229
UNC5D	3.12046421247651	0.475280949958832	0.83565344909229
PLAC8L1	3.11614534179811	0.0133113507640558	0.207273424753481
TRIM7	3.11186817007498	0.298401722794635	0.761047353681915
SPRED3	3.1095125538498	0.0247958663522264	0.289561319130932
RADIL	3.10576399349492	0.00115098247048812	0.0519483598136015
PLIN1	3.10226770551082	0.332957188532353	0.778846722671492
CLCNKB	3.10206239486996	0.477943474129628	0.83565344909229
CYP4A22	3.10206239486996	0.477943474129628	0.83565344909229
GBP7	3.10206239486996	0.477943474129628	0.83565344909229
F13B	3.10206239486996	0.477943474129628	0.83565344909229
TPO	3.10206239486996	0.477943474129628	0.83565344909229
MYT1L	3.10206239486996	0.477943474129628	0.83565344909229
CPLX2	3.10206239486996	0.477943474129628	0.83565344909229
MNX1	3.10206239486996	0.477943474129628	0.83565344909229
C8orf74	3.10206239486996	0.477943474129628	0.83565344909229
FGL1	3.10206239486996	0.477943474129628	0.83565344909229
CCL19	3.10206239486996	0.477943474129628	0.83565344909229
ANKRD20A1	3.10206239486996	0.477943474129628	0.83565344909229
WIF1	3.10206239486996	0.477943474129628	0.83565344909229
ANKRD34C	3.10206239486996	0.477943474129628	0.83565344909229
NTRK3	3.10206239486996	0.477943474129628	0.83565344909229
GNG13	3.10206239486996	0.477943474129628	0.83565344909229
B3GNT3	3.10206239486996	0.477943474129628	0.83565344909229
CRISPLD1	3.10145498887135	0.0554169669559314	0.414317319568407
NDN	3.09967354423554	0.114658054858106	0.553306035070945
SLC25A10	3.09846563307612	0.0074873010776241	0.151253115360528
PRSS57	3.09430219061785	0.000103693550408356	0.0101222999375137
THBS3	3.09394080058816	1.74842094992782e-05	0.00288986167235229
CLCNKA	3.07889095484869	0.0860083543019993	0.495246046445994
AVPR1A	3.07303623013598	0.323507783318285	0.776531828894101
PI16	3.06699449822222	0.26533283669196	0.733359359135881
SLITRK4	3.06583766940489	0.0156009242141255	0.227512291658443
RFX8	3.06386899999483	0.0282100454743669	0.309244621934651
PARVG	3.06021560967368	0.000315833071567332	0.0219667033546329
GNA14	3.05150844894132	0.380601667762263	0.7997272241162
ADAM32	3.04855863353559	0.024657346308276	0.289460130794087
PIH1D2	3.04617154260495	0.0624450014820735	0.432454796256284
CORIN	3.04344868488436	0.351765464074467	0.78856834447732
CAPSL	3.04344868488436	0.351765464074467	0.78856834447732
BIVM	3.03291679796067	0.000315802433154003	0.0219667033546329
FOXI1	3.02911155050965	0.250731900547974	0.72425410224133
LHX2	3.02907993765706	0.462714333083249	0.830213686242333
RASL10B	3.02894700532836	0.466755062070395	0.833040000916145
TPST1	3.02712423308547	0.00346310058110392	0.0963112771551751
ITGA2B	3.02646408395158	0.00760181774008171	0.151952626138219
HSPG2	3.01462777724516	0.000329379143894691	0.0221797205923532
SLC6A13	3.01050566439713	0.00195224043352239	0.0699402718749854
TMEM91	3.00632287009386	0.000520851107807999	0.0290259745711392
LEFTY1	3.00548552116476	0.492050133764851	0.840600093447236
SERPINF2	2.99335179400862	0.0124652786056707	0.201933965937595
TRIM6	2.99319221478222	0.0522517965042634	0.403266256642173
ZNF285	2.98983400501285	0.00311401183314957	0.0919159921025771
OR2T8	2.98822346750298	0.0569607058952755	0.417459211209809
AKR7A3	2.98673732453247	0.0324867792086056	0.329684761433028
GPD1	2.98472882557259	0.0460583090790522	0.382373347919414
ERBB2	2.9838623015854	0.00297673076457266	0.0896408881381146
MYRFL	2.98180747206982	0.379126408648	0.7996423215203
EFHB	2.98057389875632	0.159241183806462	0.618262586965731
THSD1	2.98009065175013	0.00929366308147815	0.1706771837375
VWA5A	2.97697655428801	0.00276107599717738	0.0863652696321396
C16orf86	2.97529635334363	0.00733962111883137	0.150151111570007
IMPA2	2.97235488887957	0.00208515409277875	0.0725563786590118
MIOX	2.97120865265742	0.152557382260597	0.608361327772148
NLRP14	2.96489306942671	0.482596313324116	0.83565344909229
SIRT4	2.96153158869083	0.0758462005163129	0.470217726642882
TBKBP1	2.95812410028059	0.000559239108002077	0.0303512418876501
VSTM5	2.95812110359008	0.402107308335214	0.808055585507086
CNR2	2.95258418883831	0.00576408062907051	0.129781041408406
KRT16	2.9450681898526	0.0659714354847368	0.444443969025242
PRR16	2.94087938332216	0.009148397118772	0.170157846665651
TMEM74B	2.93967552619078	0.163770829897171	0.627067742820711
C19orf81	2.93500747751437	0.0221727293916429	0.271500564647534
ANXA2R	2.9299843435035	0.009162331381647	0.170199374132894
CNGA1	2.92923994467767	0.171444873616319	0.635814810491933
C1QB	2.92599822283179	0.363654509126887	0.792736242401451
NEGR1	2.92496860324771	0.0775628510644753	0.474846000937275
EPDR1	2.92278495181891	0.000334235546702213	0.0224030231649018
TIGD3	2.92167129120673	0.0177210899190266	0.239772974622336
IL37	2.92083589419999	0.504596079335384	0.845644656519549
MAP3K19	2.92083589419999	0.504596079335384	0.845644656519549
SCN9A	2.92083589419999	0.504596079335384	0.845644656519549
UGT2B15	2.92083589419999	0.504596079335384	0.845644656519549
PCDHB12	2.92083589419999	0.504596079335384	0.845644656519549
PCDHGC5	2.92083589419999	0.504596079335384	0.845644656519549
EFCAB9	2.92083589419999	0.504596079335384	0.845644656519549
TULP1	2.92083589419999	0.504596079335384	0.845644656519549
KIF25	2.92083589419999	0.504596079335384	0.845644656519549
PDE1C	2.92083589419999	0.504596079335384	0.845644656519549
MAOB	2.92083589419999	0.504596079335384	0.845644656519549
BRS3	2.92083589419999	0.504596079335384	0.845644656519549
SLITRK2	2.92083589419999	0.504596079335384	0.845644656519549
DMRT2	2.92083589419999	0.504596079335384	0.845644656519549
BNC2	2.92083589419999	0.504596079335384	0.845644656519549
KRT3	2.92083589419999	0.504596079335384	0.845644656519549
SHC4	2.92083589419999	0.504596079335384	0.845644656519549
UNC13C	2.92083589419999	0.504596079335384	0.845644656519549
CASKIN1	2.92083589419999	0.504596079335384	0.845644656519549
DOK5	2.92083589419999	0.504596079335384	0.845644656519549
TAS2R20	2.91367868569474	0.493544783993647	0.841619346756371
PROC	2.91021188936608	0.0184958725577642	0.24658337887505
CREB3L4	2.90640494274079	9.11500881161802e-05	0.00946984308321315
PRSS27	2.90250180564718	0.0103276961534104	0.182522892528985
LGI3	2.9011037913396	0.50754459127437	0.846347013923496
BAAT	2.9011037913396	0.50754459127437	0.846347013923496
DNAH2	2.9011037913396	0.50754459127437	0.846347013923496
RIMBP3B	2.9011037913396	0.50754459127437	0.846347013923496
EID2B	2.89635307537712	0.0410227899092118	0.364939742648004
SLC2A11	2.8944213656704	0.00313667854106782	0.0920178669878865
C11orf21	2.89253241150201	1.11169612264221e-06	0.00032339240207662
FOXO6	2.89055469136541	0.291899692355406	0.755056202260249
ZNF114	2.88963032477139	0.168004976336195	0.631536058286403
ENPP2	2.8888731179447	0.00332453816685099	0.094444155540718
RASGEF1C	2.88667949836228	0.429228786378714	0.819127437606388
SPON2	2.88563856444004	0.00444107434643154	0.110608606795971
CALN1	2.88500671977562	0.0843073338111375	0.490806517273138
RHPN1	2.88455280121732	0.000426801523683519	0.0255466179505217
SYCE2	2.88278395846009	0.0302768145724087	0.319808473460919
NR0B2	2.88143437830845	0.510492684602841	0.846505432364593
PAPPA2	2.88143437830845	0.510492684602841	0.846505432364593
CYP26B1	2.88143437830845	0.510492684602841	0.846505432364593
TACR1	2.88143437830845	0.510492684602841	0.846505432364593
CCNO	2.88143437830845	0.510492684602841	0.846505432364593
TRPC7	2.88143437830845	0.510492684602841	0.846505432364593
SLC35D3	2.88143437830845	0.510492684602841	0.846505432364593
SYTL5	2.88143437830845	0.510492684602841	0.846505432364593
SRPX2	2.88143437830845	0.510492684602841	0.846505432364593
GNG10	2.88143437830845	0.510492684602841	0.846505432364593
CPN1	2.88143437830845	0.510492684602841	0.846505432364593
SOST	2.88143437830845	0.510492684602841	0.846505432364593
CELF4	2.88143437830845	0.510492684602841	0.846505432364593
ASIP	2.88143437830845	0.510492684602841	0.846505432364593
EPPIN	2.88143437830845	0.510492684602841	0.846505432364593
KCNQ2	2.88143437830845	0.510492684602841	0.846505432364593
MISP	2.88143437830845	0.510492684602841	0.846505432364593
CD300LF	2.88064291742556	6.96422456230119e-05	0.0077918958660516
SLC2A5	2.87579491106922	0.00158704295676062	0.0639433235625573
MYLK2	2.87328369945968	0.227362458947253	0.704011763982206
HOOK2	2.87103946555826	0.00026580143993034	0.0197249078764633
FAP	2.8633265787076	0.238018981180386	0.71142184647343
C16orf74	2.85401670408171	0.0168331434565271	0.235421222668448
PIGZ	2.84631305369664	0.0171450315746556	0.236598182403572
OPRD1	2.84240715738331	0.00421481206026208	0.10733067457658
SLC16A8	2.83842251825547	0.346758704589916	0.786711177392034
SH3RF3	2.83607425175435	0.0476828417579022	0.387545082241108
RHOV	2.83376555549235	0.173378204861575	0.638912082521308
SV2B	2.83310683450074	0.300780958679343	0.763072676893843
SPNS2	2.83106945225915	9.55583642852615e-06	0.00182881106385412
C20orf96	2.82906466066105	7.43994948848203e-05	0.00807567651566949
TSPAN32	2.82823852506549	4.62920925141793e-05	0.00585494335320642
CACNA1A	2.82792353265391	0.0132569857096356	0.207273424753481
RAB25	2.82696639082545	0.411517136344712	0.811595491272384
INHBE	2.82619326393517	0.109129503213438	0.541063974146513
NT5DC2	2.82330936242594	0.00758822787959504	0.151952626138219
BEX1	2.81598954788208	0.0624514894345134	0.432454796256284
C9orf43	2.81184489337948	0.177027241798101	0.642103781161028
ME3	2.81067765386616	0.00286648521159111	0.0880182990268269
PPIL6	2.80997483866507	0.141759514935274	0.592748652805718
ERMP1	2.80862678400433	0.000119708112935239	0.0112241514904624
SPATA20	2.80637491875603	0.0154045330701739	0.226558182574117
GEMIN7	2.80628415179059	0.0011105509516804	0.0506424718950184
SLC27A5	2.80617686751067	0.00668290379195544	0.141343492163141
FADS3	2.80504224784536	0.000348143357353707	0.0229128739036637
KIFC3	2.80459157721078	0.000118554164028917	0.011197209842861
FBXO43	2.80250275320456	0.150920171845422	0.605053445284363
ZNF688	2.796960372564	8.66833631016602e-05	0.00927065820818858
NANOS3	2.79627813045684	0.000532029624153682	0.0294381747832744
BAIAP2L2	2.79256480055306	0.0157780188531516	0.228148350695815
ETV5	2.79096916845015	0.0012749883604183	0.0559954046070429
ANKRD23	2.79086505654782	0.150384504518284	0.604527967756154
RASSF6	2.78998606517008	0.0015028972698201	0.0624513767066819
RUNX1T1	2.78855817697332	0.518020734868764	0.85146475179864
CYP3A4	2.78849386264148	0.519737400368947	0.852340277002588
MYO1H	2.78849386264148	0.519737400368947	0.852340277002588
GJC1	2.78089055935226	0.183168216460076	0.651887049271036
CACNA1C	2.77285161642671	0.069891333848526	0.454637500369772
SLC26A9	2.77177909883451	0.52458461043839	0.85400733260797
FKBP6	2.77177909883451	0.52458461043839	0.85400733260797
WSCD1	2.77177909883451	0.52458461043839	0.85400733260797
TPTE2	2.77063067262776	0.24306142235235	0.716523791673072
FLT3	2.77046964968833	0.000320366524967835	0.0219667033546329
ZNF69	2.76925867701059	0.0046385719596121	0.113966265460402
ATP13A4	2.76841699091418	0.221510976263367	0.697116910253652
CNTNAP2	2.76710976679494	0.527802566330089	0.855494628924725
SPG7	2.764567654726	0.000502767284257931	0.0283439928276419
ALDH8A1	2.74931387180941	0.00297081350733988	0.0896408881381146
AMY2B	2.74910412098028	0.00127696570261535	0.0559954046070429
EXD3	2.74320669573433	9.08297017910163e-05	0.00946984308321315
VGF	2.74137442132691	0.076391283701195	0.471637122605538
UFSP1	2.73781442799497	0.308219723054582	0.766769834099198
SLC16A5	2.73680031882042	0.00195707739107041	0.0699402718749854
CXCL11	2.73521312064631	0.488465086028938	0.838513475308734
AIRE	2.73490982854784	0.0711771328186574	0.45747741796172
ASGR1	2.73326584693739	0.00200688393007256	0.0710222062357794
CCDC57	2.7331840413555	0.000232273222796068	0.01806370469973
ANKDD1B	2.7263251171016	0.270826411006384	0.738840953572547
NUP210L	2.72302183671725	0.0892600416885958	0.503502309446189
LY6G6C	2.72087656389932	0.059687508993752	0.425625652551674
NYNRIN	2.71965591854738	0.0120637561652255	0.198492458623536
ADM5	2.71801266269603	0.0336447799532196	0.335092837934044
SLC16A14	2.71670485727867	0.0983449104614514	0.52053374187111
APOE	2.71319484615013	0.0386466779853065	0.356220488780914
LAT2	2.71307075624576	0.000111362918092833	0.0106564055503964
CYTH4	2.71258488329564	2.4945484885205e-06	0.000636547504658432
PLEKHA6	2.71184025812743	0.0115532446653711	0.194718358815554
PKN3	2.707989668556	0.000151280074511993	0.0131758603818979
DYTN	2.70428729439898	0.280513754031619	0.747891439418882
LTB4R	2.70404409015527	0.000291723897884724	0.0211018079321014
SELP	2.70236722154416	0.0285409717314249	0.311190730010177
NR1H3	2.6993107412367	0.00458370723129857	0.113098483335597
TFAP2E	2.69795561990269	0.00254456356277538	0.0822459489345955
C4orf45	2.69494396634995	0.34931999301853	0.78856834447732
FAM90A1	2.68923225914055	0.220490249804562	0.696180310092098
RAB37	2.68754487905819	0.000361085270369471	0.0234463627568034
FUT7	2.68417036482898	0.0127499021909249	0.203516311757358
VWA1	2.68361300929581	0.0379888524186444	0.353743827419451
PPFIBP1	2.68339886994509	0.000546935757511627	0.0297960451534531
KCNJ1	2.68205747422583	0.119824236092795	0.561053781514201
TBXA2R	2.67400395987409	0.216195235405049	0.691543696501161
ZNF135	2.67161229904875	0.0928582082944896	0.508191632370111
PTPRD	2.66823964400341	0.450416212287999	0.830163290594253
CLDND2	2.66811381896402	0.00781973075157241	0.154468857155543
KIR2DL1	2.66632945474775	0.319226123957397	0.775926466069576
MYADML2	2.66535928028083	0.342848317555896	0.785260666334726
ZNF837	2.66520640625235	0.12655454161916	0.567630382525322
ARHGAP6	2.65696821925069	0.0111163945372419	0.190853296391673
CPSF4L	2.65412987021575	0.35032264145625	0.78856834447732
RNPEP	2.65282233563615	0.00145645597497168	0.0612258732831305
PDE1B	2.64979638253821	0.00357807637886166	0.0983801907949769
KIR2DL3	2.64840055261865	0.310717271867286	0.768079999882679
BEAN1	2.64835290801036	0.206329511940245	0.678053039125817
RAB17	2.64688603638832	0.485630147826753	0.836480065498022
MAPK11	2.6440747918033	2.21153521640843e-05	0.00338597681291164
SCGB3A1	2.64147265608863	0.54716119176321	0.857454305718235
GPR137C	2.64147265608863	0.54716119176321	0.857454305718235
SIGLECL1	2.64147265608863	0.54716119176321	0.857454305718235
PYCARD	2.64131168947501	0.00467257176241658	0.11441507791978
MYB	2.64047094014738	2.37419216675985e-05	0.00356006443974454
DDC	2.63702604333095	0.483432638022255	0.83565344909229
KALRN	2.63615119139403	0.0981247387787928	0.519954591492961
FAM167B	2.63520859884422	0.477745663322227	0.83565344909229
ZSCAN18	2.63362721631582	6.44280143234728e-05	0.0074968437466793
PGBD1	2.63054791554405	0.00331707849666693	0.094416647229003
PTGES3L	2.63030157121787	0.385487125274823	0.800872766336565
PLA2G15	2.62938360461796	0.00216410922911493	0.0738425936202958
LRRC4B	2.62321437565381	0.288946151063789	0.751390117084532
ADAM30	2.62083768107137	0.550373501375104	0.857454305718235
VHLL	2.62083768107137	0.550373501375104	0.857454305718235
OR10Z1	2.62083768107137	0.550373501375104	0.857454305718235
OR2G6	2.62083768107137	0.550373501375104	0.857454305718235
G6PC2	2.62083768107137	0.550373501375104	0.857454305718235
SPINK8	2.62083768107137	0.550373501375104	0.857454305718235
SPSB4	2.62083768107137	0.550373501375104	0.857454305718235
COL9A1	2.62083768107137	0.550373501375104	0.857454305718235
SMPX	2.62083768107137	0.550373501375104	0.857454305718235
FAM86B2	2.62083768107137	0.550373501375104	0.857454305718235
FER1L6	2.62083768107137	0.550373501375104	0.857454305718235
OR1L8	2.62083768107137	0.550373501375104	0.857454305718235
OR52D1	2.62083768107137	0.550373501375104	0.857454305718235
ATOH7	2.62083768107137	0.550373501375104	0.857454305718235
TBATA	2.62083768107137	0.550373501375104	0.857454305718235
CYP2C18	2.62083768107137	0.550373501375104	0.857454305718235
PRB3	2.62083768107137	0.550373501375104	0.857454305718235
USP50	2.62083768107137	0.550373501375104	0.857454305718235
SHISA6	2.62083768107137	0.550373501375104	0.857454305718235
ZNF536	2.62083768107137	0.550373501375104	0.857454305718235
LRGUK	2.61382717435983	0.104104104778193	0.532604362996417
LGALS4	2.61345246691591	0.0158171127542618	0.228460680248995
ASPHD1	2.61102457612656	0.359832354592298	0.792360794479802
NAT16	2.60773907743854	0.447832141740703	0.830163290594253
CCDC116	2.60773907743854	0.447832141740703	0.830163290594253
MYOM1	2.60493660488211	0.00344358871704893	0.0959521032365455
PROM1	2.59973736782845	0.0148355158012711	0.220538510031085
TNNT3	2.5979517141478	0.00514705086135207	0.121579333800216
FBXL8	2.597813249395	0.0320536194559402	0.32773858907697
KLHL30	2.59775216839986	0.381326232854586	0.799753373779924
ZNF775	2.59687186420653	0.000417828193447973	0.0253221294737532
TTC24	2.59272974428797	0.0029136910689234	0.088846198317591
SLIT1	2.59260246101641	0.239396848859461	0.713368494712871
NMRAL1	2.59203619031133	0.00178645184693918	0.0677964690202681
C16orf95	2.59058656027045	0.251427041453832	0.724265039879273
CAMKK1	2.5901762038427	0.00326172313226451	0.0932127036270923
LTBP1	2.58763946095017	0.0972794557458485	0.518074819014811
SLC45A3	2.58426067135979	0.00058653968717065	0.031209002639182
PDE6G	2.58330919156023	0.0131053085250252	0.206072121617828
GCM1	2.58244158583662	0.111390634104887	0.545697801635425
CITED4	2.57949404934305	9.77907775342391e-05	0.00974223876188703
HEPACAM2	2.5784400992548	0.163826507814244	0.627067742820711
NT5C	2.5759922731398	0.00250527796085275	0.0813376516531321
TNFSF4	2.57073562178864	0.00373229208836577	0.10090369595777
MT1G	2.56883387350226	0.186691161038956	0.655739821736167
LSMEM2	2.56509795978555	0.117927043152467	0.557985960524605
POPDC2	2.56190608222262	0.0171056839971761	0.236337017112269
CYP7B1	2.56029748457574	0.167961199007969	0.631536058286403
JPH4	2.55767268777351	0.101923529433545	0.528375400774707
CENPJ	2.55723791334718	0.00224720627825337	0.0752252777068057
WNT7B	2.55635514601072	0.0898560364385804	0.503502309446189
TUBAL3	2.55488901016408	0.424534602671758	0.817573366609357
TAS2R19	2.55046766020922	0.405448249828735	0.808258088318586
C1orf194	2.54818468585182	0.558994270062376	0.859108000992112
ITIH3	2.54818468585182	0.558994270062376	0.859108000992112
POU1F1	2.54818468585182	0.558994270062376	0.859108000992112
XKR9	2.54818468585182	0.558994270062376	0.859108000992112
VCL	2.54782416080459	0.0180516036336961	0.242438203926232
MUC20	2.5467776421357	0.0286595566605154	0.312015906906584
RDH16	2.54634064542785	0.106030011333072	0.536561046341518
MYH15	2.54556366604008	0.163383740825797	0.627067742820711
TMEM44	2.54373743636135	0.00232310797603731	0.0767945579805971
SYTL4	2.54292778100729	0.0111832548244974	0.191552251756293
PSMG3	2.54133656124476	0.000214193662391927	0.0173080378860588
SPAG8	2.54056168116802	0.0711423057508708	0.457455719339706
ZMYND10	2.53826533543048	0.0661960417170916	0.445255550687526
GREM2	2.53782708227772	0.346186540176197	0.78627825232851
MICALL2	2.53759210576219	0.00196637861935799	0.0701004338690244
CCDC87	2.53737391414604	0.202128103962533	0.67413193086687
ZDHHC11	2.53596148580388	0.00181411251705563	0.0680058416509643
CLHC1	2.5344630373062	0.036555178218055	0.347967975904195
NAPSA	2.53347207329672	0.109865601430713	0.542612961904827
ITGB5	2.53314493744028	7.41863474712177e-05	0.00807567651566949
KCNK17	2.53075179793352	0.481424665223113	0.83565344909229
AQP8	2.53070477863685	0.479423030828313	0.83565344909229
SUOX	2.52670083576608	0.000250443377929302	0.0188740877304751
PCOLCE	2.5259010779074	0.00521188352338761	0.122118520155754
CCDC24	2.52414344016954	0.0106316561734919	0.186107521633021
PRODH2	2.52355882948549	0.392450480801074	0.802824945423843
SLC27A3	2.52288659541482	0.00179264810237716	0.0677964690202681
FAM111B	2.51904728002231	0.0788246407102577	0.479305156348138
HOXA2	2.51900331985278	0.117847239665368	0.557971387022387
ZBTB16	2.51877111628436	0.00472737972233872	0.115175440638889
MPV17L	2.51807439807454	0.28667395525237	0.750519257014635
GDF5	2.51785003960976	0.483626054331566	0.83565344909229
TMEM139	2.51779730529001	0.332152960609067	0.778846722671492
AMH	2.51770842367282	0.0259455977742648	0.297852185972124
OR7D2	2.5169262961608	0.218463564462099	0.694243509963128
ZNF709	2.51674129582075	0.256831634853202	0.727136592317475
HOXB4	2.51437844444016	0.0382723701677845	0.354562402997668
DPEP2	2.51146182282093	0.000532797224890566	0.0294381747832744
SLC46A1	2.51026310611492	0.433243945891642	0.821581902606771
CAPNS2	2.51000946951455	0.517768480193516	0.851434996542079
IFT172	2.50991682075504	0.00161436589619179	0.0644002864822775
C1QTNF3	2.5086115049654	0.0476135161257442	0.387545082241108
SULT1A1	2.50457977003553	0.00388398770223272	0.10346630243402
SLC25A2	2.50218488572984	0.498671176253051	0.843645834381169
CDCP2	2.50171707114526	0.569093218984874	0.859108000992112
MSH4	2.50171707114526	0.569093218984874	0.859108000992112
SEC16B	2.50171707114526	0.569093218984874	0.859108000992112
OR14K1	2.50171707114526	0.569093218984874	0.859108000992112
KRBOX1	2.50171707114526	0.569093218984874	0.859108000992112
TAGLN3	2.50171707114526	0.569093218984874	0.859108000992112
ANXA10	2.50171707114526	0.569093218984874	0.859108000992112
PCDHB8	2.50171707114526	0.569093218984874	0.859108000992112
LGSN	2.50171707114526	0.569093218984874	0.859108000992112
SUN3	2.50171707114526	0.569093218984874	0.859108000992112
CLDN3	2.50171707114526	0.569093218984874	0.859108000992112
GPR143	2.50171707114526	0.569093218984874	0.859108000992112
SRPX	2.50171707114526	0.569093218984874	0.859108000992112
ERAS	2.50171707114526	0.569093218984874	0.859108000992112
CCDC166	2.50171707114526	0.569093218984874	0.859108000992112
CA9	2.50171707114526	0.569093218984874	0.859108000992112
USH1C	2.50171707114526	0.569093218984874	0.859108000992112
LDHC	2.50171707114526	0.569093218984874	0.859108000992112
FAT3	2.50171707114526	0.569093218984874	0.859108000992112
DDI1	2.50171707114526	0.569093218984874	0.859108000992112
GJD4	2.50171707114526	0.569093218984874	0.859108000992112
CALHM1	2.50171707114526	0.569093218984874	0.859108000992112
B4GALNT1	2.50171707114526	0.569093218984874	0.859108000992112
CCDC63	2.50171707114526	0.569093218984874	0.859108000992112
CELF6	2.50171707114526	0.569093218984874	0.859108000992112
RNF151	2.50171707114526	0.569093218984874	0.859108000992112
MT1M	2.50171707114526	0.569093218984874	0.859108000992112
AGRP	2.50171707114526	0.569093218984874	0.859108000992112
WFIKKN2	2.50171707114526	0.569093218984874	0.859108000992112
ENPP7	2.50171707114526	0.569093218984874	0.859108000992112
HPN	2.50171707114526	0.569093218984874	0.859108000992112
C21orf62	2.50171707114526	0.569093218984874	0.859108000992112
MATN3	2.49984615900203	0.50523265753212	0.846223975564796
MLF1	2.49976302772236	0.0841028133099276	0.49029074933583
EFCAB12	2.49912931021013	0.0032419048769588	0.0932127036270923
PDZK1	2.49584384867615	0.120689904579834	0.56138652520125
PTH2R	2.49534645631523	0.395425825090377	0.803839081193505
HDAC10	2.4885837939872	0.00157217668504071	0.0637028788767771
SEMA3D	2.48376349103097	0.253273788742899	0.725456332663541
LGR5	2.48253063913456	0.372925872319075	0.79741076919872
PNPLA7	2.48224928314739	0.00118898746469924	0.0528863078717139
TRIM54	2.48077624837256	0.572414466758255	0.859485367680788
RASL11B	2.48077624837256	0.572414466758255	0.859485367680788
CCT6B	2.48050853513478	0.00609814338703971	0.133782044591995
CBFA2T3	2.4755772643525	1.08223469781211e-05	0.00200992422632905
DNAH11	2.47502179588663	0.410057572628662	0.810916029080067
TTLL10	2.47375425339462	0.224590424535692	0.70190848998588
KHDC1	2.47348877362226	0.240960233546614	0.715870575303069
USP43	2.47160286419078	0.0416312350605729	0.366319609168804
TNFRSF17	2.4713149499521	0.0476137320003136	0.387545082241108
ANO7	2.47004861340846	0.115625073323104	0.554990765537464
ZNF665	2.4681036188685	0.029638099692671	0.317208359109565
CAV2	2.46720037772007	0.225592424461488	0.702600817738607
DENND6B	2.46708316799091	0.00495551182823025	0.118940461289784
SLC35G5	2.46159179397643	0.116145826323889	0.555295293096062
CEL	2.46120487090081	0.0054208307245927	0.125751168882298
MROH6	2.45484075501808	0.0089095417008276	0.168079486431307
RHBDF1	2.4501165357988	0.0107810378021295	0.186901304924879
RAB44	2.44987002114243	0.0127443316662392	0.203516311757358
SH3BP1	2.44971964056351	0.000443622366222865	0.0262296232386649
RNF208	2.44918954728449	0.0170966868236884	0.236337017112269
MAPK15	2.44652968518335	0.0346690439680168	0.339442496025149
LRRC27	2.4453688844028	0.0016931051686326	0.0659085548512942
CDPF1	2.44364957675077	0.00137545943309855	0.0588413454541716
DNAI1	2.44356543299601	0.169606619349864	0.63303266062196
RAB41	2.44294516703802	0.502738373568685	0.845644656519549
TBX2	2.43754686931931	0.28659033846935	0.750519257014635
ACOT11	2.43509816548708	0.00115361431555815	0.0519483598136015
ADORA3	2.43370235870766	0.287320821031793	0.750519257014635
ALPK1	2.43145151481842	0.000109742277246455	0.0105708703480112
SPNS3	2.4313858033759	0.000431205705252314	0.0257044548479299
CDK5	2.42989507108613	0.00158089578881746	0.0638725812454165
NOX5	2.42913837713848	0.514532345173719	0.849225724610478
ZP3	2.42905329253953	0.302577379197615	0.763783077240184
ADAMTS14	2.42903212009219	0.0667449308716007	0.445449937791337
ANKS3	2.42880081432271	0.00117587582131131	0.0526249656029939
ZNF610	2.42862539313799	0.0422933078275603	0.368136542400876
GRIK5	2.42589756224147	0.0167309289683578	0.234704494579478
SMCO2	2.42450607021657	0.0171943820126256	0.236829816641704
AMACR	2.4240417145119	0.147116379542398	0.601248116434991
ICAM5	2.42267673779279	0.025904747401371	0.297618128714804
TGM5	2.41992610008719	0.0266957262609361	0.300999487182415
SH3TC2	2.41914862479822	0.0988014417775541	0.521174414717967
ST8SIA6	2.41712773534044	0.0235662371202012	0.281518628377148
EFHC1	2.41692876115776	0.000640359009598019	0.0332643635521542
BNIPL	2.41611956637248	0.100873500294658	0.526280885700658
ANXA9	2.41465409324758	0.00368497544978072	0.100370726436443
GGACT	2.41410032532036	0.114428555213415	0.553306035070945
ITGA7	2.40991306823545	0.0463310543051243	0.383106984006841
RSPH10B	2.40804669759128	0.4512603862659	0.830213686242333
USP40	2.40716859766979	0.00116852042398239	0.0524571900210614
TSSK6	2.40577610234904	0.0750864931791376	0.468768312511882
ZNF221	2.40501591529069	0.0791765564853488	0.479678842192608
PKNOX2	2.40428860773094	0.404231919319042	0.808258088318586
KAT2A	2.40375349486604	9.43647139283379e-05	0.00959814520341031
HRK	2.40263800613766	0.310358384877183	0.767584204733655
OGN	2.39927341540505	0.334073817159484	0.779077067594147
SSH3	2.39363620390568	0.00113164980801453	0.0512767802416552
LRRC46	2.38961490032873	0.00945638114246158	0.172575989607407
MAP6D1	2.38890826740723	0.0173517533570798	0.237933555883549
NDUFA4L2	2.38757084529347	0.0589359374263014	0.42332010363731
TMEM200B	2.38741635276994	0.401558314802168	0.808055585507086
ARHGDIG	2.38698267064583	0.338000878229142	0.781712492563492
LMF1	2.38599682741309	0.00273862437046694	0.0862192456026876
ATP2A1	2.38287211450986	0.0035335507409011	0.0978961819550601
HGF	2.38008997513922	0.0390429242556009	0.358057587199064
AMPD1	2.37954552440047	0.365494576904244	0.792858854746046
KCND1	2.37881786920243	0.000673057227582122	0.0345922875448126
NPW	2.37672627821271	0.141650608403678	0.592553379128988
NTN5	2.37657216422367	0.163526317750069	0.627067742820711
SERPINI2	2.3722631970866	0.195614079810358	0.666731869577804
CPB2	2.37199327890561	0.495208009565278	0.842812640579389
SIGLEC15	2.3718586360692	0.0980513725367765	0.519954591492961
TMEM190	2.37132783102302	0.539701779473344	0.857454305718235
BCL11A	2.36995494862095	0.00390342883337352	0.103569605892396
IL17D	2.3637964987729	0.390835624832757	0.802824945423843
TRPM5	2.36377644846613	0.525230029087046	0.854049275916276
TMEM86B	2.36333868342515	0.0026876580776478	0.085247698729773
OTP	2.35947260758228	0.549358008071861	0.857454305718235
HHEX	2.35900013224407	7.69341455255683e-05	0.00828894182718067
SEZ6L2	2.35867978667789	0.553328635269831	0.858751882967938
SLC27A2	2.3585462671097	0.0138734944590236	0.212376096244507
ACCS	2.35840102679265	0.00156790713491632	0.0637028788767771
LRRC45	2.35739525400742	0.0147900339451003	0.220410905462585
KIRREL2	2.35625238732267	0.130648713070422	0.576858115264923
HVCN1	2.3516956960339	0.0147302642877666	0.219985535100418
TOM1L1	2.35009689519718	0.117846117468405	0.557971387022387
UBL4B	2.34968352286082	0.526210054751512	0.854782806160459
DBN1	2.34843641276577	0.000168647868731129	0.0144293132393781
BDH1	2.3461856408703	0.00368073898110465	0.100370726436443
FBXO24	2.3411501442598	0.211091734910303	0.684729992031748
KIAA0319	2.34037526894593	0.206906424734562	0.679181662776844
ZNF425	2.3400493379473	0.00649324237303643	0.139298245303562
NEO1	2.33883186148776	0.05632614711396	0.416081162911401
DPYS	2.33803673784784	0.282658895196052	0.749611430738475
NAGLU	2.33724174452185	0.00552904080998891	0.126247878463562
IDUA	2.33723072615413	0.00876490231572182	0.166213173640383
TARBP1	2.33321345477951	0.00171913074562136	0.0665020124868687
CYP21A2	2.33159169802157	0.593327299259341	0.87147288306238
SLCO1C1	2.33159169802157	0.593327299259341	0.87147288306238
DNAJB7	2.33159169802157	0.593327299259341	0.87147288306238
SLC5A2	2.32962979107411	0.133523608661163	0.581590402962056
METAP1D	2.32913023008858	0.0236803962697274	0.281987057296637
ZNF660	2.32885702423781	0.0261048173556691	0.298972101132447
MYH3	2.32628249807015	0.000808730108443048	0.03979542435503
DUSP19	2.32314661243854	0.460427283342024	0.830213686242333
CC2D2B	2.32287512835129	0.597739899789005	0.874008867554288
ACTC1	2.32287512835129	0.597739899789005	0.874008867554288
TBC1D3C	2.32202154950024	0.433785479727731	0.821644719708275
HOXA9	2.32114620064727	0.065965972471418	0.444443969025242
PLCB2	2.31979364141535	0.000313388191446372	0.0219667033546329
NTS	2.31948956824065	0.548254784281803	0.857454305718235
ADAM11	2.31725508584774	0.0304017598916764	0.319966423751398
MFGE8	2.31724449740473	0.00100958391048477	0.0469150095143799
AGBL2	2.31712881042369	0.0313365524115578	0.325585457699529
ZKSCAN3	2.31677412677034	0.00338749420767378	0.0953019405234335
OCLN	2.31675900902839	0.103635213682443	0.531326818121654
QRICH2	2.31586701863496	0.0132745700507245	0.207273424753481
P2RY11	2.3154509430771	0.00156767463930526	0.0637028788767771
KCNH8	2.31483475225859	0.224062478194818	0.701286196976552
KIF4B	2.3147638140169	0.332822064023953	0.778846722671492
DIXDC1	2.31428086753351	0.0271340083552758	0.303821517727087
RTKN	2.3124113792002	0.0607710281834463	0.428639415411484
CTSW	2.31190051314428	0.000402588720308463	0.0249849331555641
RRH	2.31129155709743	0.484615615956991	0.836307706355803
PCED1A	2.31116565114177	0.000164542823703474	0.0141613927264321
LYRM9	2.3103746754046	0.0647724001250123	0.439829393005744
TTC8	2.30990510404829	0.043214180095705	0.370370883826632
DOCK1	2.30648590713661	0.0477204016702526	0.387545082241108
GBP6	2.3024645542039	0.601048881578075	0.874008867554288
FEV	2.3024645542039	0.601048881578075	0.874008867554288
KLHL40	2.3024645542039	0.601048881578075	0.874008867554288
STPG2	2.3024645542039	0.601048881578075	0.874008867554288
LRRC14B	2.3024645542039	0.601048881578075	0.874008867554288
HTR4	2.3024645542039	0.601048881578075	0.874008867554288
CCDC170	2.3024645542039	0.601048881578075	0.874008867554288
STRA8	2.3024645542039	0.601048881578075	0.874008867554288
OR2D2	2.3024645542039	0.601048881578075	0.874008867554288
OR10W1	2.3024645542039	0.601048881578075	0.874008867554288
RASSF9	2.3024645542039	0.601048881578075	0.874008867554288
MSI1	2.3024645542039	0.601048881578075	0.874008867554288
OR11H6	2.3024645542039	0.601048881578075	0.874008867554288
MYLK3	2.3024645542039	0.601048881578075	0.874008867554288
C17orf50	2.3024645542039	0.601048881578075	0.874008867554288
SMIM17	2.3024645542039	0.601048881578075	0.874008867554288
ZNF730	2.30184403151382	0.222214480536543	0.698230637157923
PRKCG	2.29837149912833	0.0252614206276278	0.29285072928508
ZNF90	2.2960900487571	0.314020761332762	0.771656018514111
PCSK4	2.29588415719555	0.0205286092955179	0.262160207102731
SYTL1	2.29526439291661	0.000408724543066864	0.0250839598266141
GCHFR	2.29037070205267	0.453044537522912	0.830213686242333
NREP	2.28780289300891	0.0410706575427318	0.365091719093226
COL7A1	2.28779620954282	0.00636131659603603	0.137410089153898
NUDT6	2.28544086678995	0.183101062916721	0.651887049271036
RHBDL1	2.28511735713868	0.0235937578543653	0.281518628377148
MZB1	2.28430253976593	0.142124139801985	0.592999315381488
ROPN1B	2.28347885436338	0.601080671058102	0.874008867554288
MYOT	2.28347885436338	0.601080671058102	0.874008867554288
SCARA5	2.28347885436338	0.601080671058102	0.874008867554288
CDH17	2.28347885436338	0.601080671058102	0.874008867554288
SCGB2B2	2.28347885436338	0.601080671058102	0.874008867554288
LRRC23	2.28049224958763	0.00737589275906646	0.150151111570007
FES	2.27982908457799	0.00103268341101293	0.0476837467085176
GPA33	2.27808787302426	0.0864884596614246	0.496361086042926
PAQR7	2.27683085171078	0.00285211642213775	0.0878899011864271
ACADS	2.27454305319291	0.000171960251237708	0.0145508483769107
C1orf35	2.27233372179153	0.00179558958798156	0.0677964690202681
APOC1	2.27017749269814	0.17941071365505	0.646496589883882
CCDC78	2.2662309059364	0.0565737382123107	0.416832900717424
ERMARD	2.26601124027167	0.00169402605224851	0.0659085548512942
CAPS2	2.26451576738853	0.144081918661173	0.59711795478284
DYNLRB2	2.26242873374836	0.398866216617478	0.806006564369843
WNT1	2.2601185676804	0.265369062506093	0.733359359135881
ZNF133	2.25718398117522	0.000708723912526368	0.0357930184295001
MYL5	2.25556312811026	0.0118420466618971	0.196616409125179
SPIN2B	2.25453750957591	0.0680495260271944	0.450309534151748
ISYNA1	2.2539515655336	0.00728157450076187	0.150014874098557
RTN2	2.25355822432014	0.0239647163506717	0.284080521043619
ABCA2	2.25276868962756	0.00859427604211044	0.163403588277773
PIWIL2	2.25237870187432	0.292540999556785	0.755557731707007
DHRS4L2	2.25190049299048	0.00687364823327005	0.143645421771426
FAM186B	2.25150345134457	0.0434674679439001	0.371542006539488
ALK	2.24924125517497	0.495428442299057	0.84291766523206
AMDHD1	2.2484095250865	0.154938204317729	0.612218468297029
CARD9	2.24644278513958	0.0112073541591341	0.191552251756293
CTRC	2.24549649807494	0.00279026884427422	0.0870911166093744
C16orf96	2.24364305147007	0.308577739785453	0.766769834099198
GPT	2.24289466733853	0.0648783862505245	0.440343503506243
MAOA	2.2409883532543	0.168957854104486	0.632064069785222
SATB2	2.23616217235041	0.226127553683355	0.702929593412569
LCA5	2.23357158327654	0.0770200274031654	0.473681310181412
NME8	2.23238329464634	0.366808287123053	0.793486425992768
CENPI	2.23204316167088	0.137376841592782	0.586050852560451
BEST4	2.2318056852415	0.0481198538480001	0.389223634958899
PARP10	2.2283221790097	7.04073155995534e-05	0.00781736187324812
PRRG2	2.22470374289893	0.370063618066239	0.796130907583313
FSIP2	2.22413424153465	0.381593380158953	0.799866798445305
PPP1R16A	2.22339914093832	0.00256158761200327	0.0822478848048291
CMTM2	2.22153437699939	0.309377698194609	0.766904031780804
WNT11	2.21868110356352	0.321935801084371	0.776531828894101
SLC7A9	2.21823963914182	0.21307745226172	0.687556438537985
GDPD1	2.21741607499494	0.0524911821026263	0.403532898352378
IFITM10	2.21671688279499	0.0530932059445706	0.406870748400305
SCARF2	2.21618646424447	0.104662217187096	0.533395917654628
SAMD14	2.21559999732956	0.00668575610919497	0.141343492163141
CCDC81	2.2148930325386	0.377941977425503	0.7996423215203
RGS18	2.21451241494217	0.0191413335189421	0.252166405660549
HOXB3	2.21110528291722	0.0355011801341305	0.342189970212676
WNT5B	2.2097988915158	0.189561019582673	0.658713703455002
GPR83	2.20712683710088	0.192967049981252	0.663837687317244
TXK	2.19850904133737	0.00164718796606831	0.0649592276615005
HHIP	2.19697267552605	0.505561698751355	0.846287824644777
AMPH	2.19525008778157	0.456984626766486	0.830213686242333
NEK3	2.19449172793075	0.00818336767359131	0.158702777083181
FAM209B	2.19427907624308	0.040005758007203	0.362269433400513
ABCC3	2.19123928545798	0.032810782574087	0.331174369417088
ENTPD8	2.1893936742145	0.592302807155557	0.870998314637304
COL9A3	2.18836083626113	0.158537640057224	0.617594626380723
PNCK	2.18573813604506	0.282755908766348	0.749669101896924
FAM227B	2.18476058315259	0.0556894124643236	0.414989327782206
FCGR3A	2.18161624729115	0.0443454976505478	0.375439617769044
AKR1C3	2.18120371718142	0.00567887676354656	0.12845919521895
BRICD5	2.1779080366241	0.00682470738181217	0.143033672721121
ALDH3B1	2.1773951274819	0.0220144004340264	0.270896323445781
CRYGS	2.17656385796446	0.0027457999236017	0.0862225147182757
BEND5	2.17605928383893	0.0673175894324103	0.447911408185914
C9	2.17268487943575	0.450595577218594	0.830163290594253
HGD	2.17191634821621	0.0688145451791041	0.451557789663429
TNFAIP8L2	2.16967125428218	0.000338872827294117	0.0225064167716572
BFSP1	2.16544014342367	0.315340831109009	0.773252285525052
TP53I13	2.16499879725289	0.00147366302667537	0.0615931859856127
PSD2	2.16434546231083	0.077354917959467	0.474336965312162
CAPS	2.16371188105091	0.0012897125410017	0.0559966236085665
B4GALT6	2.16363632257568	0.00492065486363864	0.118691417896557
ACKR4	2.16172791321255	0.388032546854273	0.802824945423843
KCNQ5	2.16170722594533	0.0208175983635345	0.262927744905041
RAB9B	2.16155723451654	0.238513866273883	0.71189858073005
CPT1B	2.16091830398264	0.214083811923156	0.688390478692792
DACT1	2.16043560323479	0.04155746147401	0.366071426651372
GRID2IP	2.15768835753802	0.28346935669456	0.750519257014635
MC1R	2.1558351799175	0.00849988534256094	0.162458386737909
PCDHB15	2.15564061514464	0.446648927846091	0.829906573265381
CLEC18B	2.1543835235877	0.0542810225171384	0.410779122014453
ZGLP1	2.15387024023104	0.0078979995992546	0.155448449487359
PRR22	2.15375344530438	0.048869898612323	0.392497335900739
AMHR2	2.14939625933281	0.446317043339934	0.829882659611287
TK2	2.14561835483983	0.000830601089920679	0.0404049928190511
ATG4C	2.14431570630463	0.00885596809142468	0.1675033236538
C6orf163	2.14404243642641	0.064205089019529	0.438455528414449
LRRC61	2.14376286211687	0.0110341034718368	0.189930218932385
UBA7	2.14218334524451	1.97012639810076e-05	0.00314630708811809
ZSCAN23	2.14173686201623	0.434797415976414	0.822704360007407
CCDC88B	2.14162867392394	0.000812168279838555	0.03979542435503
TEKT1	2.14029201116478	0.624414296599813	0.88666464356578
MMP17	2.13909755639124	0.209678498359833	0.68181841239521
CRISP2	2.13905634112497	0.600792821158106	0.874008867554288
PCGF2	2.13905634112497	0.600792821158106	0.874008867554288
NT5DC4	2.1373645893091	0.52446495276962	0.85400733260797
CLIP2	2.13716664033839	0.00689114128865868	0.143804375959169
ITGB4	2.13649790033743	0.031163496657485	0.324694168254384
VASH1	2.13592100136048	0.00547584644463437	0.125926814508486
SPATA6L	2.13352736072209	0.255964797585717	0.727136592317475
ZNF418	2.13167543547188	0.0393081601628726	0.358906608320264
EPN3	2.13151204409357	0.400931276741993	0.808055585507086
PLB1	2.13063204836023	0.0391506651228683	0.35839431742122
ZNF692	2.12936112352304	0.0020051602042978	0.0710222062357794
RBPMS	2.12597210417329	0.00157231581414665	0.0637028788767771
TTC30B	2.1249289519311	0.00845695046656711	0.16185045333713
TMCO2	2.12172851710796	0.630684504486111	0.890077785122389
PCDHGC3	2.12161329162631	0.06810061748838	0.45044269275511
FSTL3	2.11931045739798	0.0100892699368549	0.179817711896541
ST20	2.11857920114921	0.0203512462662589	0.260571194491845
TSKS	2.11732213546575	0.380535694187464	0.7997272241162
KCNT2	2.11334818174948	0.596469171084155	0.873117210521515
MMP7	2.1129519681326	0.286009029989008	0.750519257014635
PTP4A3	2.11213613655151	0.00272844726895153	0.0860851746787418
EHD2	2.10898459172622	0.0148643288845335	0.220538510031085
ERG	2.10827879537018	0.00488549303989099	0.118164962164447
HSH2D	2.10717991850669	0.00203164380432037	0.0717239299365044
GPC2	2.10271804280882	0.167849807003718	0.631536058286403
PABPC1L	2.0989246072205	0.00414142414836336	0.106416969085637
KCNK12	2.09843893149231	0.422453047680267	0.816338458683337
ZNF768	2.09787193796736	0.000845155227167639	0.0409759425971777
D2HGDH	2.09622261436376	0.0275097510300662	0.305909272731126
ARHGAP22	2.09604019936061	0.0468736640194033	0.385838960476639
PHF14	2.09468140116325	0.000317365406809375	0.0219667033546329
OVGP1	2.09412302598982	0.00706451423163109	0.146372306978738
NEK11	2.09288228563802	0.00926173555918793	0.1706771837375
CDKN1C	2.09034673880015	0.000575095414011693	0.0308662833830261
TMEM256	2.08974335569031	0.0771254052264493	0.473926621981925
SMPDL3B	2.08901181015291	0.245200439504976	0.71851117837553
STAP1	2.08852306493674	0.0126906747713564	0.203516311757358
GPR82	2.08707033937287	0.338024903894023	0.781712492563492
POLG2	2.08584082978212	0.00271398000341231	0.0858148677165915
TEX22	2.08475456229942	0.0897206728293342	0.503502309446189
KY	2.08188054930998	0.40750388279388	0.808943993006366
PHKG2	2.07928292519971	0.00223498251148655	0.0752252777068057
NEIL3	2.07886538965066	0.11084699853347	0.544019725279616
NAA10	2.07676587773976	0.00734853627678408	0.150151111570007
CCDC40	2.07594611872431	0.0962880923289155	0.515272370465076
CCDC51	2.0725464432501	0.00639036304497492	0.137700489613571
COMMD4	2.07126859987367	0.00498750550803373	0.119511149282291
GSN	2.0703505254374	0.000197302206793528	0.0163054579421129
BBS5	2.06890568931776	0.0364747801945427	0.347430044485674
PYGL	2.0676539830826	0.0233787297259028	0.280026578624437
PDIA5	2.06617574791094	0.0183807254443623	0.245723944474494
HOXA10	2.06200933233011	0.103151764184079	0.529969060422969
CPXM1	2.05998999692717	0.00550293476444642	0.12604753724232
CRABP2	2.05981570724919	0.0448856933764253	0.377349309109611
TMEM92	2.05779823538265	0.455064063509401	0.830213686242333
NPEPL1	2.05468486764798	0.0169784679014525	0.236337017112269
SPRN	2.05210637969121	0.00993710002330027	0.17821839684205
CTPS2	2.0511566664065	0.00418580742131675	0.106999242430671
IL17B	2.04831427299483	0.614582464269128	0.881046909402174
CTXN1	2.0483141793643	0.0817466463967297	0.485704645359654
SLC35G3	2.04486184172027	0.612911345329091	0.879691683225936
SSTR2	2.04444555945952	0.12427469990642	0.565553133946711
ADCK1	2.04126560110763	0.0133363156579412	0.207273424753481
DYNC2LI1	2.03742319622554	0.0107534808605508	0.186817551001446
FBXL15	2.03729349586483	0.00395424841303895	0.104193012984876
FBN1	2.03588022231409	0.0914112749240538	0.506285549576918
PTCH2	2.0344438645936	0.10728236185087	0.538262143194516
BRCA1	2.03174657061042	0.010136352048333	0.180236235382645
NUTM2B	2.03158842213678	0.242375460850014	0.71623227439296
IFT140	2.03140329079982	0.000394718309276298	0.0247464560707921
CPED1	2.02638135843378	0.266217791591561	0.734808196114194
FAM83H	2.02192367671081	0.0223440141112672	0.272874630771101
SMIM4	2.02038357433301	0.0561339472035301	0.415505476883127
TTC21A	2.02015719578031	0.012552787446672	0.202866992679827
PZP	2.0169748750115	0.474627881087546	0.83565344909229
ABHD2	2.01650052834348	0.00176117910194013	0.0674472643651534
GOLGA8Q	2.01617842601246	0.507691832002922	0.846347013923496
MEP1B	2.01461191125699	0.629134937732669	0.889869874225301
PAAF1	2.01372155545166	0.00192624003956059	0.0699402718749854
SCD5	2.01368113695618	0.0478459921932604	0.387986447313315
CBX2	2.01285377201928	0.1637209096686	0.627067742820711
C6orf226	2.00929946515109	0.020667582700593	0.262902834218866
TBC1D10C	2.00630903045962	0.0108316798995665	0.187346960489203
PRDM16	2.0058605967922	0.131608699638826	0.578903250346392
C5	2.0021968209107	0.0882873872058573	0.501010898672884
TACC3	2.00186275328443	0.00691198298017874	0.14389911981621
SAMD10	2.00146435469648	0.0401568056034735	0.362325935554006
GSTZ1	1.9986327758171	0.00288948026046884	0.0882930470347042
LRRC70	1.99806743330423	0.623008414465024	0.885749004190223
GML	1.99740523696768	0.635789578045241	0.891512386552766
CEBPA	1.99530874499452	0.00631901032854437	0.136974672471949
CNKSR1	1.99498552162688	0.0910564173994634	0.506081616765455
MIF	1.99343843381515	0.352982154641632	0.78856834447732
CBY1	1.99177856430623	0.0111270949013502	0.190853296391673
LINGO3	1.99038411724168	0.00651468132119106	0.139347117377535
PLSCR2	1.98987879798648	0.578173038973761	0.862177967888709
ENKD1	1.98951540116472	0.00676958632746441	0.142908030671945
GHDC	1.98662710943071	0.000538202489473807	0.0295402083373454
ABHD11	1.9859142637732	0.012748281422245	0.203516311757358
RP9	1.98563557722547	0.00409666850950227	0.105649013245941
YY2	1.9844841212443	0.428385754229922	0.818666508379216
ZNF843	1.97833996331343	0.462115828138137	0.830213686242333
FUT10	1.97662350449675	0.0866452664105397	0.496554531103743
PIPOX	1.97615424869753	0.0385150072737515	0.355909009400709
SLC27A1	1.97387190380962	0.0080739138823047	0.157208938980083
P2RY14	1.97245645207725	0.0539434802396175	0.409503089814842
OR2L13	1.97190218528473	0.377058792660796	0.7996423215203
S100A3	1.97063843526304	0.243800033096142	0.717260867164644
MAP1A	1.96600237832732	0.0407283635486827	0.364206492303279
GCNT1	1.9618263754338	0.00459547635966571	0.113098483335597
FBXO40	1.95907536928381	0.654472216303255	0.900904727512273
PPEF1	1.95907536928381	0.654472216303255	0.900904727512273
CLDN10	1.95907536928381	0.654472216303255	0.900904727512273
ZNF233	1.9585062177335	0.116043570835729	0.555295293096062
HERC2	1.95705008758412	0.0114882923394653	0.193848273871835
DNAH14	1.95563863022605	0.114671414778632	0.553306035070945
BUB1	1.95459018229988	0.0887770848859837	0.501851029796593
TRAPPC6A	1.95333631487074	0.0281059585203128	0.309244621934651
BHLHA15	1.95330820182404	0.430161592688768	0.819583490392734
MTX2	1.95024353393897	0.0044635612759386	0.110789247028203
ARHGEF40	1.94832510590369	0.0427409517839306	0.369493912612432
NOS3	1.94470061269231	0.419598142323768	0.815378890065359
DISP2	1.93929761511477	0.372628037437311	0.79741076919872
EXOC3L4	1.93927950163125	0.627779348585014	0.889088706751615
YJEFN3	1.93768987084455	0.00837339275034613	0.160674139253014
HS6ST1	1.93747143202037	0.00651172578718478	0.139347117377535
ADRB2	1.93638661499866	0.0522447946164947	0.403266256642173
PLEKHG4	1.9356096096545	0.0636458996606324	0.43645903374064
CLEC2L	1.93364173561626	0.433425445511318	0.82163693223542
FANK1	1.93108229162563	0.0871724548287319	0.49800603121913
VANGL1	1.93022261810081	0.0385904284323362	0.355927572319804
ZSWIM7	1.93004507924818	0.0132298253848182	0.207273424753481
NOTCH3	1.92740513371916	0.116972074654116	0.557288685010804
COL6A1	1.92273235492025	0.0289695713353297	0.312950310752691
FAM161A	1.9223386160293	0.0810555952131261	0.482836717170475
S100A5	1.92160430874339	0.252950965259044	0.725210558644458
ZNF580	1.9210728334594	0.0170044619033407	0.236337017112269
SLC35F1	1.91966404298236	0.661082767278217	0.900941737927851
PRSS50	1.91824513067585	0.585243911832975	0.866034544155842
GNRH2	1.91723933993273	0.493711039392401	0.841619346756371
CLDN11	1.91626985476057	0.300443412231324	0.763072676893843
TSGA10	1.91459717686066	0.0617102232741414	0.430285329588872
RNF112	1.91278713454577	0.224650413718533	0.70190848998588
PKDREJ	1.91249949787033	0.513481461549508	0.848356758298336
JAG1	1.90957514571695	0.0148470845235572	0.220538510031085
SLC1A7	1.90880153715945	0.666315010103019	0.900941737927851
EPHX4	1.90880153715945	0.666315010103019	0.900941737927851
FMO1	1.90880153715945	0.666315010103019	0.900941737927851
OR2M2	1.90880153715945	0.666315010103019	0.900941737927851
SFTPB	1.90880153715945	0.666315010103019	0.900941737927851
ATOH8	1.90880153715945	0.666315010103019	0.900941737927851
PLA2R1	1.90880153715945	0.666315010103019	0.900941737927851
TOPAZ1	1.90880153715945	0.666315010103019	0.900941737927851
SOWAHB	1.90880153715945	0.666315010103019	0.900941737927851
GPR150	1.90880153715945	0.666315010103019	0.900941737927851
PCDHB5	1.90880153715945	0.666315010103019	0.900941737927851
PCDHGA8	1.90880153715945	0.666315010103019	0.900941737927851
NRN1	1.90880153715945	0.666315010103019	0.900941737927851
LY6G6D	1.90880153715945	0.666315010103019	0.900941737927851
POU3F2	1.90880153715945	0.666315010103019	0.900941737927851
LIN28B	1.90880153715945	0.666315010103019	0.900941737927851
STEAP1	1.90880153715945	0.666315010103019	0.900941737927851
ASB10	1.90880153715945	0.666315010103019	0.900941737927851
AMELX	1.90880153715945	0.666315010103019	0.900941737927851
C8orf48	1.90880153715945	0.666315010103019	0.900941737927851
ADRB3	1.90880153715945	0.666315010103019	0.900941737927851
PRSS3	1.90880153715945	0.666315010103019	0.900941737927851
C9orf24	1.90880153715945	0.666315010103019	0.900941737927851
OR52N5	1.90880153715945	0.666315010103019	0.900941737927851
CALCA	1.90880153715945	0.666315010103019	0.900941737927851
CCDC83	1.90880153715945	0.666315010103019	0.900941737927851
PGR	1.90880153715945	0.666315010103019	0.900941737927851
TP53AIP1	1.90880153715945	0.666315010103019	0.900941737927851
VAX1	1.90880153715945	0.666315010103019	0.900941737927851
PTPRR	1.90880153715945	0.666315010103019	0.900941737927851
KCNC2	1.90880153715945	0.666315010103019	0.900941737927851
PLA2G1B	1.90880153715945	0.666315010103019	0.900941737927851
ANG	1.90880153715945	0.666315010103019	0.900941737927851
ISM2	1.90880153715945	0.666315010103019	0.900941737927851
OCA2	1.90880153715945	0.666315010103019	0.900941737927851
SLC51B	1.90880153715945	0.666315010103019	0.900941737927851
CHRNA3	1.90880153715945	0.666315010103019	0.900941737927851
PYY	1.90880153715945	0.666315010103019	0.900941737927851
TEX19	1.90880153715945	0.666315010103019	0.900941737927851
FAM83C	1.90880153715945	0.666315010103019	0.900941737927851
NWD1	1.90880153715945	0.666315010103019	0.900941737927851
CERS1	1.90880153715945	0.666315010103019	0.900941737927851
NCAN	1.90880153715945	0.666315010103019	0.900941737927851
DGCR6	1.90880153715945	0.666315010103019	0.900941737927851
BPIFC	1.90880153715945	0.666315010103019	0.900941737927851
BEGAIN	1.90865545089041	0.424579970295515	0.817573366609357
HSD17B3	1.90721159195005	0.278182962018709	0.745838006002234
CLDN12	1.90643371891375	0.0238982352061828	0.283754964141983
RIMBP3	1.90546878007962	0.291321440813497	0.754096877848784
NDUFV1	1.9054486233944	0.001389055276888	0.0592487067517185
COL2A1	1.90483494665781	0.392915712657431	0.802824945423843
CDK6	1.90428023870215	0.0206026085810186	0.262403626804654
CRIP2	1.90418143197514	9.28389791824314e-05	0.00955910103777025
SLC26A6	1.90207119088526	0.0227889748079347	0.275532534149135
APOA1	1.90071799703249	0.287587806714117	0.750519257014635
RARB	1.89825948009911	0.395860129492075	0.804159997690256
CCDC113	1.89824971711305	0.0570987309968181	0.417459211209809
CCDC125	1.89691850968988	0.00607909566583484	0.133782044591995
TM4SF18	1.89485921271789	0.560604708618758	0.859108000992112
MYO15B	1.89445213013042	0.0168607682076157	0.235581050508905
SPRR2F	1.89311383338764	0.668968318670486	0.900941737927851
OR13G1	1.89311383338764	0.668968318670486	0.900941737927851
AMER3	1.89311383338764	0.668968318670486	0.900941737927851
DAPL1	1.89311383338764	0.668968318670486	0.900941737927851
SLC38A11	1.89311383338764	0.668968318670486	0.900941737927851
ABCA12	1.89311383338764	0.668968318670486	0.900941737927851
ETNPPL	1.89311383338764	0.668968318670486	0.900941737927851
NDST3	1.89311383338764	0.668968318670486	0.900941737927851
FGB	1.89311383338764	0.668968318670486	0.900941737927851
TCP11	1.89311383338764	0.668968318670486	0.900941737927851
PRDM13	1.89311383338764	0.668968318670486	0.900941737927851
MOGAT3	1.89311383338764	0.668968318670486	0.900941737927851
GLOD5	1.89311383338764	0.668968318670486	0.900941737927851
RAB40AL	1.89311383338764	0.668968318670486	0.900941737927851
TAL2	1.89311383338764	0.668968318670486	0.900941737927851
OR51B6	1.89311383338764	0.668968318670486	0.900941737927851
CSRP3	1.89311383338764	0.668968318670486	0.900941737927851
C10orf67	1.89311383338764	0.668968318670486	0.900941737927851
GDF2	1.89311383338764	0.668968318670486	0.900941737927851
SFTPA2	1.89311383338764	0.668968318670486	0.900941737927851
TAS2R30	1.89311383338764	0.668968318670486	0.900941737927851
OR10AD1	1.89311383338764	0.668968318670486	0.900941737927851
ANP32D	1.89311383338764	0.668968318670486	0.900941737927851
OR8S1	1.89311383338764	0.668968318670486	0.900941737927851
PRPH	1.89311383338764	0.668968318670486	0.900941737927851
SGCG	1.89311383338764	0.668968318670486	0.900941737927851
MDGA2	1.89311383338764	0.668968318670486	0.900941737927851
LMAN1L	1.89311383338764	0.668968318670486	0.900941737927851
C17orf98	1.89311383338764	0.668968318670486	0.900941737927851
PNMT	1.89311383338764	0.668968318670486	0.900941737927851
USH1G	1.89311383338764	0.668968318670486	0.900941737927851
CIB3	1.89311383338764	0.668968318670486	0.900941737927851
NXNL1	1.89311383338764	0.668968318670486	0.900941737927851
CEACAM16	1.89311383338764	0.668968318670486	0.900941737927851
JUP	1.8920928849106	0.00795607235174014	0.15616878860467
ACKR3	1.89190897945566	0.436135342317889	0.823842669352428
AURKC	1.8893882959496	0.126376973793588	0.567498751608935
ZNF93	1.88804664646471	0.0276444723826096	0.307172536902259
ZNF683	1.88657720701477	0.153360237272646	0.610127092760021
NPHP1	1.88638028023857	0.204008743911999	0.674694674897688
GNG3	1.88563325982979	0.351575543512501	0.78856834447732
HSF4	1.88447479416882	0.0205400451007285	0.262160207102731
IL17RE	1.88427307265821	0.115634354783915	0.554990765537464
IDH1	1.88296674105093	0.00396823770026855	0.104372544937443
CCDC138	1.88138002889009	0.0520281774878898	0.403266256642173
SYCE1L	1.88101007671973	0.225737060166421	0.702607945636369
TCEAL1	1.88057665841356	0.0121644831437202	0.19952767750242
CPPED1	1.88048967248926	0.00502811029551982	0.119695358835247
TPH1	1.87965745538308	0.351977242742576	0.78856834447732
IFT80	1.87879343815194	0.0200312053862348	0.259453488404252
HGFAC	1.87850916975619	0.246542019857512	0.719491240694725
YIPF7	1.87829162016342	0.659635392307292	0.900941737927851
ARHGAP11A	1.87797215708969	0.0843858417980279	0.490956827580926
VPS9D1	1.8758225028632	0.0190591003743103	0.251555911927717
ADHFE1	1.87495325859198	0.0107633625121493	0.186817551001446
SPC25	1.87422887992439	0.196351085242692	0.667896757449708
ANKFN1	1.87277030536267	0.651386399964815	0.899934827003037
ZNF554	1.87224014677356	0.0838150610272225	0.489878843884815
MPL	1.8715562515558	0.325028774119211	0.776531828894101
MROH7	1.87074946687864	0.067401068464045	0.448223177489604
ARHGAP4	1.86964337757108	0.0122464653473004	0.199915643632418
RAB3D	1.86920415487743	0.00659748448617883	0.140088192483899
C14orf93	1.86684811970358	0.0448544615191391	0.377332644763377
KHK	1.86606274053827	0.402722237149596	0.808055585507086
RSPO4	1.86413473206723	0.542571151964687	0.857454305718235
SUSD5	1.86341069227614	0.390714747585402	0.802824945423843
FCRL2	1.8629554998087	0.243834697997864	0.717260867164644
MYOM2	1.86291536806806	0.258036964959845	0.727732606222784
SMTNL1	1.86014654277504	0.0599221446015903	0.425625652551674
NCF4	1.85866989977203	0.0102900051622965	0.182157568501187
MEX3B	1.85611210197104	0.0439609205717512	0.374312704253384
HFM1	1.85497750574068	0.657910510128751	0.900941737927851
CCDC110	1.85497750574068	0.657910510128751	0.900941737927851
LRRC19	1.85497750574068	0.657910510128751	0.900941737927851
KLHL10	1.85497750574068	0.657910510128751	0.900941737927851
ADCY6	1.8542553841164	0.13454261027934	0.58223139017896
SEMA3A	1.85310929726995	0.381307705941594	0.799753373779924
UPK1A	1.85295661130795	0.384663249628556	0.80053326167511
TMSB15B	1.85131162982194	0.370122873638938	0.796130907583313
SPTLC3	1.84882566421764	0.436052950594232	0.82379655592052
ATG10	1.84704681776168	0.0104161675889143	0.183417866320531
SLC4A11	1.8461528125939	0.411209551236499	0.811443933314492
ARHGAP44	1.84249036554166	0.179531701007917	0.646496589883882
TM7SF3	1.83876744131731	0.0118657198570306	0.196616409125179
RNASET2	1.83593793850031	0.0261375997325728	0.299112028410914
CD72	1.83536981591499	0.0337862754352266	0.335670338938095
PRKAR2B	1.83474119920885	0.015715106611474	0.22789254801983
FAAH	1.83347003658131	0.00516592763589606	0.121780255209252
PANX2	1.83137766390894	0.031120862493754	0.324482397829141
POMT1	1.83077955598067	0.0201034088299479	0.259453488404252
PWWP2B	1.83017465789968	0.0172712991279978	0.237439551811652
IFI27L1	1.8293284763418	0.0742254065837642	0.466756826096347
ALDH1A3	1.82926976214635	0.57834118006675	0.862177967888709
MKS1	1.82853208283711	0.00281020242463343	0.0873703926785925
TPSAB1	1.82840316800574	0.0758749401465002	0.470217726642882
SKOR1	1.82700338795635	0.132731486157786	0.580450831679193
NFS1	1.82545635067783	0.0201373592600675	0.25948031127685
POLN	1.82504042881631	0.0998967951313011	0.523756271839306
RSPH10B2	1.82490350264173	0.66589026247054	0.900941737927851
RAB40A	1.82490350264173	0.66589026247054	0.900941737927851
CDK5RAP3	1.82273803476335	0.0032558291835959	0.0932127036270923
MOK	1.82114435896347	0.0493990306266472	0.39543692925954
LDLRAD2	1.81905744643008	0.34394149888581	0.785927566686716
C19orf44	1.81817174784037	0.0320081682312345	0.32773858907697
PLA2G6	1.8178997138076	0.00489070520611876	0.118164962164447
PRSS36	1.81747949367845	0.142542079043621	0.594231739664506
FGFBP3	1.8166267801895	0.170743934297589	0.635284572192512
FLRT1	1.81586562998166	0.533624913301387	0.857454305718235
IL17C	1.81462897709878	0.417832413661894	0.814255117563965
AURKB	1.8138770315289099	0.0803129558772406	0.48184960708995
ADAP1	1.81273607071262	0.0825067105781402	0.487037380421692
SLC9A5	1.80874864544702	0.0729329566039722	0.462831524347633
OSBPL5	1.80672716672409	0.0227743023267806	0.275532534149135
ABCC6	1.80644516927935	0.0557359993802451	0.414989327782206
KIR3DL3	1.80383449174747	0.475491443582081	0.83565344909229
ZMYM3	1.80073732114021	0.00399623178207192	0.10457188928858
BMP1	1.80006587108573	0.0735776742560994	0.464917117290945
C11orf45	1.79984265801619	0.187186535989162	0.656359512644419
ADAM28	1.79966161667093	0.0621350311980866	0.432032511884559
SLX4IP	1.79447995646895	0.00895464677317278	0.168537389223017
CD84	1.79342247434629	0.0501458101993875	0.398345608601907
C1orf127	1.79268105576077	0.417744623579983	0.814255117563965
NAT14	1.79168842498644	0.12984192663933	0.575251545223593
NCOA7	1.79010386723831	0.0511483483990444	0.40135521529382
COQ4	1.78948447172202	0.00314536091822714	0.0920508542366473
LMO2	1.78942039524569	0.0427894831919261	0.369493912612432
NIT2	1.78857889821575	0.0067976939561071	0.143033672721121
TUBGCP2	1.78833775062395	0.00304626887641871	0.0907950426383403
SMUG1	1.78803041387976	0.00394536968342881	0.10414773510975
SLC8A3	1.78658551472204	0.251923616983915	0.724584093199574
NR1I2	1.78572385159666	0.558259941831176	0.859108000992112
HSD11B1L	1.78441425235244	0.061107308333215	0.428896226486247
TLR6	1.782791553963	0.036460596462848	0.347430044485674
CBWD3	1.78161261775476	0.0757270820603408	0.470171462072539
SLC4A5	1.78133336600367	0.188444383179321	0.657469192420029
ZNF85	1.78104608819058	0.0913425210265391	0.506285549576918
PDE4C	1.78098439794355	0.117719039611524	0.557971387022387
C1S	1.77856161541625	0.13939537230577	0.589219904152112
ASPM	1.77831610328866	0.162438524693089	0.625261682534651
CABP7	1.77815797934428	0.5760723163844	0.861502348530855
GNAI1	1.7775962740518	0.144352882109908	0.59711795478284
GREB1L	1.77572836043847	0.385544048977277	0.800876634158026
MED12L	1.77517713331245	0.281205649293318	0.748018919214235
HAGHL	1.77494854202812	0.0404842832638297	0.362605990241747
MYOZ3	1.77406729858127	0.152581789186167	0.608361327772148
SYCE3	1.77272792847171	0.57431533317215	0.86052225040814
RXFP1	1.77249309838589	0.528227019506586	0.855494628924725
CEP55	1.77201540687885	0.0645574004106496	0.439395128204445
MEIOB	1.77178122848336	0.671123686183892	0.901346256962121
CCDC61	1.77090332146947	0.0191100359240734	0.251999521773026
TAS2R5	1.77061117280541	0.37949112462325	0.7996423215203
NOSTRIN	1.76946066680931	0.372579630567405	0.79741076919872
MMAB	1.76868062563505	0.0226755067526301	0.275105389528342
MRM1	1.76794372581345	0.0864246212890369	0.496361086042926
LANCL3	1.76620614612449	0.213610686688531	0.687838706638186
OSCP1	1.76457548104362	0.175349868228286	0.640981109168238
SLC25A14	1.76232481927796	0.00954877032714048	0.17354453749322
MEF2C	1.7619316853528	0.0113914675266064	0.192849813951142
PKN1	1.75888919738493	0.00776766316094229	0.154243850221489
COL11A2	1.75883000170208	0.0603022984474279	0.426841653993565
HILPDA	1.75680987938239	0.0369700091725442	0.350311911019319
RNF220	1.75584879912365	0.00365505685046571	0.099930078740646
A3GALT2	1.75379508895212	0.601508653632424	0.874008867554288
LCTL	1.75379508895212	0.601508653632424	0.874008867554288
EPO	1.75334319820069	0.593050059155711	0.87147288306238
MAPK8IP2	1.75168946298954	0.340247686555901	0.782694546031714
KRT8	1.7487842119026	0.053187464889618	0.407164040431312
FCGR1A	1.74767326732992	0.0668424978339615	0.445449937791337
TMEM38A	1.74763222186529	0.542362678317383	0.857454305718235
BTBD2	1.74761421777268	0.00578428555753328	0.130034673005134
SPATA7	1.74656671754381	0.032064077845069	0.32773858907697
PYGM	1.74422149688	0.0128666154500401	0.2039472212496
CD79B	1.74411297962011	0.025072200805634	0.29104162866556
P2RX6	1.74358999834087	0.479178423589011	0.83565344909229
RABEPK	1.74349591290937	0.0498924032667985	0.398345608601907
FHOD1	1.7433954863658	0.0124161563291832	0.20188631845167
SLC40A1	1.74251019357548	0.168836618621754	0.632064069785222
FAM124B	1.74116685975863	0.229268167934537	0.705484610052291
EME1	1.74116183467828	0.105656349632006	0.53578116376859
TIMM10	1.73991673911089	0.00190234254299838	0.0695215384118379
SIRT3	1.73620665121712	0.0421153220342179	0.367393123821596
WDR64	1.73555983709704	0.68178934673082	0.90595889349532
ZNF620	1.73553029991618	0.225682435233742	0.702600817738607
GOLGA8N	1.73468515363743	0.119629624252223	0.561053781514201
DBNDD2	1.73382392911387	0.644750803235253	0.896377407097759
VAMP5	1.7337611791352	0.0718383742870093	0.460100904449384
C1orf56	1.73278205973925	0.0738080931019052	0.465743476862131
HEMK1	1.73196652169249	0.0374386842891539	0.351014871673888
FBF1	1.73138734375623	0.0421127643689713	0.367393123821596
PKHD1L1	1.73085269059002	0.265790609495356	0.733989826297695
CD9	1.73011153412115	0.0130969131986031	0.206072121617828
MLYCD	1.73004629882315	0.0254711755973996	0.294497813246564
ARMC9	1.7297130698314	0.0611144830333991	0.428896226486247
LYG2	1.72872761693668	0.583485341694355	0.864675934278593
PRMT7	1.7282837846946	0.0280932421436019	0.309244621934651
CASS4	1.72760967951724	0.0612161269292161	0.428896226486247
WNT8B	1.72743458271731	0.690131975406886	0.908166975689238
COQ3	1.7268076653913	0.0511869318920617	0.40135521529382
ZNF385C	1.72466981124309	0.267360506655851	0.735532167450229
AGER	1.72410622579044	0.0195825574332644	0.255535396222695
IGF2BP3	1.7229908926295	0.108531493313315	0.540068612768312
STK32C	1.72221381691954	0.055432210648341	0.414317319568407
TTLL1	1.72211628256096	0.0560071536910601	0.414989327782206
PITPNM3	1.72042709961833	0.0663281782531159	0.445400578688188
CCDC180	1.71934617484643	0.240116915800303	0.714505020522792
BGLAP	1.71886697187652	0.527766905387406	0.855494628924725
SARS2	1.71692690371495	0.16224477106761	0.625190301663243
TPPP3	1.71639033053254	0.103580263374472	0.531326818121654
PGBD4	1.71462904853521	0.0318337633227137	0.32710203799512
TGM1	1.71143400902706	0.0269681085854574	0.302896632722376
ULK3	1.71139428046288	0.0209161395606549	0.263626733024026
FRMD4B	1.71106370228438	0.0856326585905565	0.49484585586001
IQCH	1.7094721333215	0.148428872853034	0.602371081374827
ADPRHL1	1.70945543002512	0.100293118264041	0.525112816828823
RAB34	1.70899010300278	0.00835652497578413	0.160562292962722
FLYWCH1	1.70556568974603	0.0118956644915887	0.196616409125179
C9orf116	1.70448235286119	0.329383351544405	0.778184004863389
PDLIM1	1.7039219609749	0.0292398298063625	0.314798907870868
ADAM20	1.70121537488442	0.628435145671898	0.88976824625696
C2orf74	1.70027286329397	0.464794201711267	0.831361205545357
TOP2A	1.69945851571217	0.113340345407293	0.550729218815773
PCYT1B	1.69813880194891	0.466934979199677	0.833040000916145
TUBB1	1.69726614968065	0.096063612251526	0.514260301876498
TCL1A	1.6964888893464	0.202060824587065	0.67413193086687
USP20	1.69457024396494	0.0156716469285756	0.227692889079865
FABP4	1.6930371421293	0.445013419570106	0.829305688648489
GREB1	1.69235979998768	0.347171351850786	0.787306734469702
A2ML1	1.69031933652278	0.158063783070699	0.617019948434282
HESX1	1.6892128563779	0.123988019622034	0.565553133946711
KLHDC9	1.68919613395379	0.198268320489844	0.670001099448682
NEXN	1.6889192484894	0.186047107133772	0.655047451070669
SEC31B	1.68846291284636	0.00198685344955501	0.0706571721852753
ZNF605	1.68670929470895	0.0540631824748171	0.409983831645576
P2RX1	1.68660832364408	0.0315652687590085	0.326541133783626
CHTF18	1.68656023482361	0.0100928041305017	0.179817711896541
TTC30A	1.68563410560603	0.257769274821363	0.727530859052643
HSD17B4	1.68474758683468	0.00090804140472951	0.042777789279823
C12orf73	1.68454517159507	0.059626996791146	0.425625652551674
GSDMD	1.68362630352227	0.00362551178675034	0.0993089810513817
ANAPC7	1.68341716042117	0.0122288096181731	0.199851725726211
PBX3	1.68275360223303	0.0214637749452152	0.26729833354756
GZMA	1.68216222525619	0.341413946499334	0.783611984955734
HOXA1	1.67833069482602	0.078902048819589	0.479305156348138
FTCDNL1	1.6736054577028	0.566838285747592	0.859108000992112
HJURP	1.67357507913907	0.161482155790106	0.623772826994115
FGFR3	1.67153217460509	0.197792853261163	0.670001099448682
APLF	1.67005404593148	0.0343925222568039	0.338228016379454
PCP4L1	1.66989737686757	0.428992256910701	0.819125081973154
ROPN1L	1.66896283471147	0.332279969502889	0.778846722671492
MMP25	1.66871686701649	0.148772030375095	0.602586795267547
DNAH10	1.66789373166929	0.148094537767961	0.602022093861094
ZNF717	1.66761318270574	0.0508448723352404	0.401268946346214
PNPLA4	1.66705252606247	0.0667913385906978	0.445449937791337
FAT1	1.66585303641541	0.458849055371685	0.830213686242333
PTGS1	1.66496240217802	0.00464816897243628	0.114009473362708
DNAH12	1.66468873143956	0.220968028754497	0.696740037121173
CACNA1F	1.66453844610966	0.0908137731586014	0.505555675135967
ZNF786	1.66370495395802	0.200174667058592	0.672255952982504
ABCC4	1.6624391346664	0.178879163339858	0.645376753023957
ZNF415	1.66071170808519	0.343409390594593	0.785543374368225
PTGER3	1.65975126212952	0.38685190351782	0.802332944056281
TMEM232	1.65922797948258	0.442579843190542	0.827206864457266
BMPER	1.65906741078006	0.705396750235613	0.913409281881807
PPP1R14D	1.65906741078006	0.705396750235613	0.913409281881807
DNAH9	1.65906741078006	0.705396750235613	0.913409281881807
ANAPC4	1.65904549627896	0.0214311410672505	0.26729833354756
ASIC1	1.65818608098627	0.194771114821418	0.666313433656264
OSGEP	1.65815671300603	0.00475242987555283	0.115592127993171
ITGA9	1.6579604937377	0.055272789868028	0.414317319568407
NIPAL2	1.65666210222192	0.00782698849939053	0.154468857155543
C1RL	1.65563039661798	0.0306734050421806	0.321198471086045
GPR34	1.65427709355916	0.348748602207727	0.78856834447732
EFNA2	1.65223083547509	0.694999107439484	0.909647090403359
ASB3	1.65061115470698	0.049977711540213	0.398345608601907
VCAM1	1.6496859437426	0.660024800563906	0.900941737927851
LGI4	1.6483383262678	0.124209356365	0.565553133946711
FADS2	1.64647242369251	0.162561491184384	0.625517695575889
LRRC39	1.64603968857949	0.126912197306042	0.568680810171407
CALHM2	1.64572978667384	0.0740815021342415	0.46665892097988
AP4B1	1.64502677657103	0.0138484789033671	0.212376096244507
KLHL31	1.64452819609233	0.481475633655841	0.83565344909229
ICA1	1.64418784548079	0.0447587916589377	0.377182285445683
HKDC1	1.64403159117513	0.457614047353478	0.830213686242333
EGFL7	1.64399813781356	0.0205474483394372	0.262160207102731
PGAP3	1.6438356729373	0.00828439207020632	0.15959799027967
AAAS	1.64215195004269	0.0164997952505052	0.233225968822738
TK1	1.6394042676243	0.0839221393727462	0.489908704957832
FRS3	1.63924482346916	0.0351992946635944	0.341324793107023
DECR2	1.63870592049495	0.0683888709329173	0.451118425269516
CYP2D6	1.63791630185244	0.0373701186942451	0.351014871673888
FAM71F2	1.63735283062921	0.0942701406804368	0.509724608251656
PADI3	1.63734952204153	0.50017077329323	0.844651561308491
PFKP	1.63579410088257	0.0349903935483651	0.340266226526297
STON1	1.63554251195419	0.194718462775106	0.666313433656264
PODNL1	1.63547208367698	0.201040727146868	0.673489064182594
MAN1B1	1.63323969049514	0.0174749799027457	0.238660641019189
SLC6A4	1.63066670765777	0.153548456031339	0.610356474927181
RASGRF1	1.63048374622202	0.247828830548383	0.721258446055684
DOK2	1.62903140386601	0.0127947486748659	0.203516311757358
MROH8	1.6274045565316	0.243504872875254	0.716959185419143
ADAMTS10	1.62665894048512	0.00924776868190833	0.1706771837375
GALK1	1.62612635814793	0.0588982163515633	0.4232581802537
P2RY1	1.62390661976974	0.0939153542450181	0.509131132125899
MBLAC1	1.62357350365817	0.136211997660924	0.584353516747245
CMYA5	1.62257569337331	0.384490634276857	0.800392057773031
USE1	1.62253046171224	0.0819276907858389	0.486008665423079
F11R	1.62138233587028	0.00808856703667079	0.157283699930985
NRG4	1.62123671968647	0.232688819811152	0.707549295506421
C1QL1	1.6208920098292	0.623101052767704	0.885749004190223
TNNI2	1.62028874135915	0.302915991127137	0.763913189076976
LRRC43	1.62009539003009	0.425795284924349	0.817573366609357
PPP2R3B	1.61985618543315	0.0220711388959641	0.271195192077408
LCA5L	1.61902330318665	0.286975892897833	0.750519257014635
ZCWPW1	1.61793988555403	0.0313681214035077	0.32565976146611
BTK	1.61771083762849	0.00622175884192438	0.135269779306114
ASB13	1.61737216207615	0.0175870104560962	0.239299915530227
SDC1	1.61671194856046	0.288740962883867	0.751183748907304
MFSD3	1.6146086596183	0.0915902837619512	0.506326844281989
SCRN3	1.61435268604291	0.0178089788855798	0.240295573768195
PEX11A	1.61419044848496	0.0455505623007333	0.379892734325783
DDB2	1.61397926131819	0.00920745636757231	0.17036891604785
SIM2	1.61354297338128	0.232751269719212	0.707549295506421
PPP1R27	1.61291513179188	0.386396821590971	0.801696733879672
TMED6	1.61252842145578	0.349065769093103	0.78856834447732
HMGN3	1.61220159109802	0.0247077360083296	0.289561319130932
STON2	1.6107438684106	0.0707209338571293	0.456211475919938
RBFOX3	1.6101880163566	0.497283656416462	0.843645834381169
HMG20B	1.60986636800062	0.0325038121619087	0.329684761433028
KIAA1549	1.60875264385391	0.0927765159501331	0.508191632370111
ZNF138	1.60861264414603	0.146470217681665	0.601164515775765
PRUNE2	1.60858238737609	0.164650070093587	0.627067742820711
MEGF6	1.60858014172232	0.00792893040398976	0.155846341521664
COMTD1	1.60817354726132	0.078923055995448	0.479305156348138
CERCAM	1.60746930505336	0.065895800504557	0.444443969025242
POC1A	1.60728698375433	0.113606232036675	0.551585175065498
SIGLEC10	1.60483536194392	0.0686470371500474	0.451343628708041
NR6A1	1.60467840056892	0.0453688312792329	0.37946978405323
BUB1B	1.60459484467247	0.205797059933597	0.677221320528094
STXBP5	1.60458757086776	0.0443713777125398	0.375440191290803
ZNF205	1.60427862654837	0.375882990230776	0.799086202561883
C5orf34	1.60208763756309	0.109834073350431	0.542612961904827
NTHL1	1.60196314117432	0.090393540474563	0.50471172598945
MAGEF1	1.60063326250865	0.0501322241995453	0.398345608601907
DAG1	1.6003405342877	0.070788891660293	0.456211475919938
SLC25A35	1.59799536411291	0.0746050558631568	0.467579007238625
KCTD3	1.59755365239779	0.0142571625027189	0.215520311886776
ICA1L	1.59733208770461	0.0999203630514711	0.523756271839306
IFT81	1.59493069052774	0.0728608667513349	0.46257586507995
LYPLAL1	1.5936867678705	0.0300880796501845	0.319325713342927
RIN1	1.59368393980655	0.15888732544824	0.617753581567671
ABCC2	1.59350416455707	0.0947560291611177	0.511022040841104
ABHD10	1.59342827926874	0.0226779898277403	0.275105389528342
WBP2NL	1.59293110548108	0.446108288176087	0.829882659611287
BRAT1	1.59248528610772	0.0240967474918887	0.284948936804488
DRAM2	1.59231969462618	0.00895698878442024	0.168537389223017
CMTM1	1.59227080842551	0.124468127266693	0.565553133946711
FDXACB1	1.59165743746266	0.213319142782722	0.687661110765668
C10orf105	1.59118353131049	0.578824774164582	0.862177967888709
MDGA1	1.59116713035019	0.15427317481719	0.611058031693713
ERCC5	1.59110422564147	0.0208156334719855	0.262927744905041
SCN1B	1.59034742376085	0.112097749303645	0.547870216270672
POP5	1.59015389503441	0.0672567106524095	0.447711147111806
UBA5	1.58908660832208	0.0428485349024939	0.369651210057399
NHLRC3	1.58893459115717	0.0179921130803324	0.242086294869042
RASSF7	1.58850538625804	0.027728351420423	0.30727662601858
CPLX1	1.58700789272724	0.311108066158	0.768654123028386
CATSPER2	1.58571269641471	0.0626287984868473	0.432911964864277
SAPCD2	1.58501050753111	0.326749736978182	0.776564530122166
NPIPB11	1.583974674054	0.0798723522895215	0.481041883194042
ZNF878	1.58397300035601	0.713905069586756	0.916725455737563
KCTD15	1.58341939972454	0.069087515163303	0.452443902769132
G6PC3	1.58207774664346	0.00544943619892332	0.125926814508486
SV2A	1.58206901973491	0.1277066717978	0.570402812881813
HCRTR2	1.58200182672344	0.657695825096404	0.900941737927851
TBX3	1.58181460216141	0.577472722836363	0.862177967888709
MAMDC4	1.58142206407437	0.0541052921411156	0.41003643813042
MANEAL	1.58106826027098	0.13288500422742	0.580712623402799
NOXRED1	1.58081023059743	0.128263773482884	0.571625735182964
SCG2	1.58061150742084	0.522606754814017	0.853409144354987
CDC45	1.5802769665431	0.194234703019056	0.665599370993919
FASTKD1	1.57938150002848	0.00598534146050416	0.13250653202897
KIF14	1.57928141570728	0.117029729400124	0.557288685010804
RBM45	1.57921033866665	0.0226196128724555	0.274855696933889
SMIM20	1.57872447983108	0.0184402182260266	0.246066948713355
SMIM8	1.57841391744609	0.0380969114088581	0.354014342120783
TMEM221	1.57746402538842	0.574731293802295	0.860715375783106
RGS17	1.57730553039732	0.382559609018282	0.799879762862017
LNP1	1.57625873196291	0.331088885631898	0.778846722671492
VSIG4	1.57594994495739	0.412775603744399	0.812199460991569
GAS8	1.57348480799134	0.0527778626507491	0.404667375991115
TMEM182	1.57308107181437	0.411469112038856	0.811595491272384
TEX264	1.57298124011354	0.0118452794270096	0.196616409125179
VARS2	1.57292210217808	0.00798820779503962	0.156492847521668
ZRSR2	1.57127466239191	0.0304931928446804	0.320233566733484
GCGR	1.57126075622507	0.424167633318184	0.817573366609357
POLR2H	1.57097848353212	0.0512708185538994	0.401746195845113
TMPRSS5	1.56843188185665	0.142703816508283	0.594735533270192
TRIM72	1.5678077662213	0.429657524749419	0.819374419493942
STX1B	1.56775085894862	0.415356889220546	0.813077387764268
SNRNP35	1.5672612743387	0.0143636409003163	0.216272419146067
DPH7	1.56665282186309	0.0271930322038939	0.304248194927413
SMKR1	1.56597719846382	0.168159115159438	0.631536058286403
TRIM9	1.56587299454109	0.284087868024274	0.750519257014635
NLRX1	1.5650206407789	0.0282349163237688	0.309244621934651
GTSE1	1.56494149016647	0.159840289493739	0.619172416784205
LPAR2	1.56271194884549	0.0926334179352583	0.508191632370111
TFAP4	1.56145552884205	0.0667188462380753	0.445449937791337
TBX6	1.56053856804317	0.27964172691868	0.747368322409008
DNLZ	1.55943675029498	0.426482156453097	0.817859802652234
CENPT	1.55922767550935	0.0114026015811607	0.192849813951142
TCEA2	1.55909139687221	0.0211423358940484	0.265786755037972
TOMM20L	1.55856723222331	0.71933087601709	0.918664289372954
SNRNP70	1.55707537281793	0.0212847244734263	0.266654881538316
NRXN2	1.55564675076315	0.250553711690071	0.724225702808443
BACE1	1.55539035138021	0.0336590330850215	0.335092837934044
BMF	1.554991080798	0.00588561247827045	0.13129790413565
UNC5CL	1.55466801992789	0.125653568361233	0.566356105303421
LPAR3	1.55463212705648	0.275270131054763	0.743510502542532
COL4A5	1.55390799119197	0.211509089643991	0.685472305898362
ZNF492	1.5536935033111	0.221388344690257	0.697116910253652
VAMP8	1.55367591572887	0.00522022877334494	0.122118520155754
S100A13	1.55317844555118	0.0610224041925355	0.428896226486247
TAB1	1.55029540908271	0.0158619005581	0.228880301207902
DYRK4	1.54976968362298	0.0682065574061097	0.450938353396302
MDK	1.54748278837722	0.126645054147779	0.567737458658158
TSPAN6	1.54722595754778	0.414335162228356	0.812421161872804
BCAN	1.54666453892152	0.506719344970676	0.846347013923496
TEX9	1.54629301880827	0.224146600587406	0.701286196976552
SLC38A6	1.54515698047641	0.0968822753518077	0.516930555756435
ELMO3	1.54413484158	0.0185407169989363	0.246954879807261
RFX2	1.54344126135434	0.0289939552209841	0.312950310752691
FHL3	1.54116331583681	0.0219481533693678	0.270590503752992
IRGM	1.54113656963525	0.319160991148849	0.775926466069576
REEP6	1.54039095897121	0.237660889214526	0.71142184647343
SMPD3	1.54006236546144	0.139906402430841	0.590350630506697
MBD3	1.54002633313126	0.0150042834504093	0.221785876815247
KCNJ9	1.53994707339683	0.725971039781873	0.921801801619441
CAPN14	1.53994707339683	0.725971039781873	0.921801801619441
ABCB11	1.53994707339683	0.725971039781873	0.921801801619441
MYPN	1.53994707339683	0.725971039781873	0.921801801619441
MYOZ1	1.53994707339683	0.725971039781873	0.921801801619441
CHGA	1.53994707339683	0.725971039781873	0.921801801619441
SLC25A47	1.53994707339683	0.725971039781873	0.921801801619441
KCNH6	1.53994707339683	0.725971039781873	0.921801801619441
VPS45	1.53924992257815	0.0113555525348974	0.192768932350649
IDNK	1.53895710454972	0.104269087867459	0.532722615767206
SLC15A2	1.53875369397415	0.13777630484103	0.586658929712452
ZKSCAN4	1.53867773572652	0.0261938731083773	0.299389787822598
HSBP1L1	1.53780675798032	0.21401815276506	0.688390478692792
MPG	1.53669173311763	0.00890659894767292	0.168079486431307
KPTN	1.53667305797707	0.0588551375185132	0.423157674348381
ACAP1	1.53591837415649	0.00164451936963335	0.0649592276615005
WDR25	1.53397940934721	0.0324576125310756	0.329684761433028
IQSEC2	1.53390161969045	0.0883184561153163	0.501010898672884
HAP1	1.5297529154987	0.390145446174162	0.802824945423843
CCM2	1.52968795986536	0.0283637833480256	0.309875164345471
PIWIL4	1.52922918947961	0.0953308762546886	0.512658182416587
PDGFRA	1.52856215802023	0.362445450697571	0.792736242401451
NME3	1.52806243683842	0.0401790122578756	0.362325935554006
PRSS35	1.52785836017871	0.692739148784287	0.909175511656532
EBI3	1.52657996800821	0.103634625493277	0.531326818121654
STK36	1.52643888614542	0.0263777448558109	0.300014782969583
CDK10	1.52463905444856	0.0270341410518883	0.303403998147929
ADAT2	1.52347831656468	0.0208245281629844	0.262927744905041
GDF7	1.52259742826299	0.476204068744754	0.83565344909229
DMAP1	1.52252958268061	0.0144526850229121	0.21649258873147
C3orf18	1.52147722994861	0.260139437987721	0.729339230367229
TMEM205	1.52094518813967	0.0138587118016138	0.212376096244507
DSC2	1.52054062751351	0.212308136195313	0.686074614743574
LY6E	1.51915858130517	0.0339102331730593	0.336442252047849
ODF3B	1.51867315277053	0.187925128695337	0.657104104454188
DCST1	1.51824521406916	0.569584387836385	0.859108000992112
RECQL5	1.51733449894645	0.0191573652976904	0.252166405660549
GAMT	1.5168497215236	0.145973374271325	0.600617462171546
ANKMY1	1.51677320084744	0.0284164105690993	0.310065035054426
RASGRP2	1.5167387261216	0.0118486391101099	0.196616409125179
PACS2	1.51577731448384	0.0273544894327147	0.305563317433615
NPRL2	1.51572533586067	0.0339784189476659	0.336659471112944
OXSM	1.51521925093321	0.0196011289417056	0.255535396222695
GPR61	1.51505681470433	0.320587312958903	0.776531828894101
DKK1	1.51448926256497	0.67007476324351	0.900941737927851
RGS9BP	1.51448926256497	0.67007476324351	0.900941737927851
GTF2H2	1.514105989998	0.0458166947449366	0.380686941878872
EBF4	1.51304274109439	0.319568459681137	0.776299691593786
CETN3	1.51260414795444	0.0344495732866902	0.338331562089743
DDX11	1.51249074355156	0.0323852249641349	0.329578347888365
CALCB	1.51045449354516	0.727722887833034	0.922068991916457
GAST	1.51045449354516	0.727722887833034	0.922068991916457
ZNF771	1.51028798841537	0.191993695311441	0.662840801876313
QRFP	1.50986518000847	0.360512707305936	0.792360794479802
AGAP9	1.50944701240281	0.0694863342557761	0.453422490691011
ZNF519	1.50527371968047	0.217549513507119	0.693156116968467
FOXRED1	1.50508897066003	0.0106817378163026	0.186290019829881
NIPSNAP3B	1.50460207748095	0.163346486188163	0.627067742820711
GNG8	1.50459055405185	0.414256967677143	0.812421161872804
PPL	1.50451577549663	0.265119357756293	0.733359359135881
FAM229A	1.5033245994187	0.0525746330669347	0.403747644117511
UBE2C	1.50260468712764	0.180651048297119	0.648239274982139
C3orf70	1.50010731151209	0.72770709628459	0.922068991916457
SAMD5	1.50010731151209	0.72770709628459	0.922068991916457
SRCIN1	1.49975766060428	0.46612443222214	0.832794480613074
MANBA	1.49763337386878	0.0869137172032226	0.497237988132295
LZTS2	1.49681831034086	0.0294269244759076	0.31587794575799
NICN1	1.49640388193156	0.0267321424896108	0.301176616972416
CCNB1IP1	1.49629463093805	0.0106358668347386	0.186107521633021
TMEM62	1.49590027040488	0.0563081857655351	0.416081162911401
CTNNBIP1	1.4955186473685	0.00783802556021717	0.154477075573657
C1QTNF6	1.49532613628302	0.231348818083767	0.707164983571468
ZNF444	1.49522406110712	0.032046646665527	0.32773858907697
TARBP2	1.49449604933158	0.0242756516046992	0.286366060495012
AMN	1.49302739656802	0.0906592905579683	0.505032317566315
BAIAP3	1.49174721647585	0.110521248265946	0.543350720872029
CXXC5	1.49112186277137	0.0803358746781112	0.48184960708995
NOTUM	1.49111450351287	0.606408499665419	0.876466037398049
WDR27	1.49026503875549	0.0301620507832722	0.319390150671804
POU5F2	1.48877619010727	0.569621885234366	0.859108000992112
DZIP3	1.48671453731302	0.0508377672434532	0.401268946346214
APOBEC3H	1.48464048308883	0.165337702239703	0.628023259022228
ANKRD18B	1.4839636767122	0.326921278989084	0.776845287191019
TBX15	1.48380358749954	0.540945377553512	0.857454305718235
COMMD3	1.48378352514343	0.0414949440587327	0.366071426651372
CYP2R1	1.48372056905833	0.034965727526767	0.340266226526297
CYP46A1	1.48368701751378	0.679966986757366	0.904712685788772
CDCA7	1.48351372700191	0.175339637433289	0.640981109168238
CCNB3	1.48325843378953	0.622344419244275	0.885367720843895
SCAI	1.48221438781017	0.050141810476903	0.398345608601907
TOX	1.48176426526856	0.0533816621888033	0.407905599956968
DTWD1	1.48164777097217	0.0373910933613765	0.351014871673888
C4A	1.48113968798983	0.264397696842929	0.73334886468169
PCDH9	1.48048367934271	0.479303034023905	0.83565344909229
ARRDC1	1.48002316514308	0.0317928350271596	0.32710203799512
LRFN1	1.4779493296058	0.164417240652518	0.627067742820711
SHISA2	1.47770189924772	0.644690561452377	0.896377407097759
TXNRD2	1.47761840556379	0.0588308895956216	0.423157674348381
C1R	1.4764039773124	0.143635759493588	0.596909177666923
RGS14	1.4756942127907	0.0617084655654507	0.430285329588872
DPY19L3	1.47551471496323	0.0590156996961123	0.423367458122253
RGS3	1.47359176524176	0.0453956735996317	0.379471306038301
GNLY	1.47245610364533	0.10735479893908	0.538392676017596
NOL3	1.47185832388994	0.168882219342908	0.632064069785222
EIF2B4	1.47167691817055	0.0182127145236663	0.244147201386466
CHGB	1.47070299009861	0.566035019964028	0.859108000992112
PHYH	1.47057404422967	0.0205781820091211	0.262322223770961
TMC4	1.46885554323771	0.303094661337951	0.763913189076976
ANKRD16	1.46844268330226	0.149052132233997	0.602726785285827
CHD1L	1.46719592317865	0.0183401633928657	0.245407246135447
TMEM219	1.46680299603602	0.00727889824935594	0.150014874098557
PDE6B	1.46435943712246	0.0521841256737102	0.403266256642173
COL23A1	1.46407521467417	0.207917817355625	0.680271322252549
TOP3B	1.46394535691749	0.624091477436339	0.886379312499908
SDSL	1.46267371787504	0.124048360146003	0.565553133946711
ATP8B4	1.46148620906142	0.148679117277075	0.602568794057486
ANKMY2	1.45885969228582	0.0148836191654955	0.220538510031085
SSBP4	1.45750311101939	0.0402307587431915	0.362325935554006
GAA	1.45614268587042	0.181190431521821	0.648668689314333
CERS3	1.45577426433143	0.540726445437952	0.857454305718235
ZMAT5	1.455640914817	0.0337060485060819	0.335102170554314
NCAPG	1.45502268961118	0.197773219720551	0.670001099448682
CEACAM4	1.45479820431149	0.386152522903014	0.801682621413694
EBPL	1.45412748758734	0.0156431421545925	0.227692889079865
GPR88	1.45406495288415	0.515082797345338	0.849627787133735
AP1S1	1.45380239614336	0.0262395116862532	0.299389787822598
ZNF396	1.45339343247988	0.318577506865733	0.775256790590947
LY6G5C	1.45274162179803	0.0208563998041492	0.263101765092237
MRPL41	1.45263455016985	0.0186435783838141	0.248024534122983
CHPF	1.45244699937278	0.18175375528797	0.649682907770162
TEC	1.45143125770263	0.0324706655517318	0.329684761433028
FAM72D	1.45057574931933	0.24972680159089	0.723993687291109
TMEM255B	1.45047668565353	0.276280095976022	0.744441273799786
HDC	1.45034857872175	0.270772648262751	0.738840953572547
DROSHA	1.45006180557799	0.0341717372419719	0.33750468047559
BPHL	1.44796675575975	0.104316309525007	0.532722615767206
HMGCL	1.44794025871246	0.0418225900005257	0.367111630211326
C11orf71	1.44705633476066	0.202826360714427	0.67413193086687
AIF1	1.4448476505938	0.0228475124088288	0.275781799158851
SLC25A28	1.44471741311316	0.0175875977794302	0.239299915530227
PGLS	1.44435506990278	0.0414304092425896	0.366071426651372
MARVELD2	1.44415675199414	0.202660746996289	0.67413193086687
CARS2	1.44177485575697	0.0225200959802639	0.274794291973941
SLC25A29	1.43828466002482	0.146323853679959	0.601164515775765
LUC7L3	1.4371329880431	0.0219709443061041	0.270590503752992
CDK3	1.43603688246317	0.546962688967175	0.857454305718235
SCCPDH	1.43547009074253	0.10162428098759	0.527316685581817
CLSTN3	1.4335460731244	0.0160166929225108	0.229746349662643
SLC2A9	1.43275692864067	0.173565273002971	0.639115669829926
HYKK	1.4313311997713	0.550787380302305	0.857638630392573
OXLD1	1.43124447408786	0.0173245947359862	0.237933555883549
B3GALNT1	1.42872128512277	0.143395115659326	0.596249844844169
TBCK	1.42622346100481	0.0394515646520918	0.359207584198031
SIGIRR	1.42621558206481	0.0207321795014809	0.262902834218866
RASGRP3	1.42480069421015	0.0392907174742095	0.358906608320264
STYXL1	1.42434721696788	0.0322769223259358	0.329220080806968
AGBL3	1.42430657054756	0.377722451778587	0.7996423215203
MBLAC2	1.42392901325143	0.139292532143277	0.58895636047208
COPG2	1.42386181035	0.0176537538541273	0.239678329017681
CDNF	1.42318045211422	0.497012892948823	0.843645834381169
EDEM2	1.42265025466623	0.0247919423321907	0.289561319130932
ANKRD13D	1.4225531591834	0.065744332874142	0.444354703371001
ELAC1	1.42215124619533	0.0861972513966652	0.496137325510287
CAMKV	1.42187093426058	0.434509593320452	0.822320020412064
FOXD4	1.42175807561497	0.376719785324352	0.7996423215203
FBXO36	1.42145083201443	0.227480833901504	0.704011763982206
DEPDC7	1.41903257371724	0.176627856224675	0.641781705917535
CASP6	1.41882757633636	0.0646484397381357	0.439418260616053
FAM136A	1.41690984380479	0.0174039427286936	0.23813767355489
SLC12A9	1.41645469316138	0.0449286127530712	0.377349309109611
LRWD1	1.41534200838767	0.041199501692418	0.365229332701359
C2orf16	1.41513612151878	0.434309490686844	0.822232241777874
[truncated: 12,590 more rows]

## Sheet: WT_vs_Mut_IL1b
Gene Symbol	log2 Fold Change	P-Value	Adjusted P-Value
SHOX2	23.0891718606081	9.61734694404871e-08	0.000169349458001018
IRX3	9.6126148138181	1.74538084668075e-09	1.22935899935958e-05
HOXB8	9.57070741047164	2.2932607284059e-07	0.000293683308009581
EDIL3	9.00693672476837	7.48201633757833e-08	0.00015057023449638
HOXA7	8.6794073011563	4.51563966123078e-07	0.000454370113626843
NXF3	8.61639039840709	1.07788072444452e-06	0.0007592052882625
HOXB7	8.5400287053268	6.95932114548514e-06	0.0032678652325483
ADRA2A	7.56426092102368	0.000581351528534817	0.0772594243629243
AK5	7.46192518798253	5.22775558097997e-05	0.0133897077944118
NR5A2	7.14508088649173	0.00208875246103755	0.176193149213389
SCG3	7.12016242957352	0.00611166428112013	0.295859157141372
PRUNE2	7.02751763717092	0.00543501131200849	0.279417949027439
KIR3DL1	6.98327387106327	0.0438373106705255	0.706022508406281
CXCL13	6.91934396955649	0.00351855701643701	0.227366571974992
TNFRSF11B	6.91632286096999	0.00469410736272647	0.260507246721839
CST6	6.86800294755702	0.0153441876890047	0.459901216968105
SLITRK6	6.86521973742448	0.0545148513473941	0.761805409345861
HOXB9	6.74258873129934	0.00042799747786294	0.0648301125876907
ZNF415	6.65786100111326	0.00987361573152153	0.364981524575193
LRRC17	6.64959195267587	0.00825386284334658	0.333546915949233
SEMA3D	6.63953908469022	0.00998692843578802	0.364981524575193
TRIM74	6.560581015248	0.00061615471466962	0.0811193594911302
MAMDC2	6.50874782241688	2.4547603531016e-05	0.00751743675959613
MPL	6.47694962993699	0.0265565661324667	0.591160772468945
CCDC81	6.44993493683612	0.0932733591983431	0.876558134402979
TMEM117	6.43321016696765	0.0229057394200267	0.546903646118502
ZNF112	6.39394705415562	0.0168138023423982	0.472753882755037
FAT1	6.38849704370078	0.100321930254131	0.879971999682401
MS4A4A	6.3088306669042	0.0265083153515168	0.591160772468945
CCDC169	6.30276549684248	0.0271580831243081	0.593946912245661
SGCE	6.29616790573998	0.0218497793956312	0.534371254073363
URAD	6.29397875827519	0.0241209529512115	0.559723778555502
NR0B1	6.28704512475553	0.109664588634663	0.888057674898584
PADI3	6.25266744650826	0.0319729144605229	0.63156664247239
TMEM178A	6.22280126097773	0.0383825657420327	0.678686074740362
MYCN	6.19319168762103	3.11603256768459e-08	8.77911015619457e-05
SCIMP	6.18867273605071	0.0362716592804085	0.666178441047085
CDHR4	6.18400645868705	0.123201316178366	0.895444974000676
FBXO43	6.17953887722475	0.0304498213304362	0.621860436369519
TCL1A	6.17256260605608	0.0324599124378355	0.635970495843935
CPA3	6.17097798163026	0.0209284349901738	0.523822277031523
KLHDC9	6.15609853063348	0.0310470800771801	0.629235961498873
CCDC74B	6.1505086985636	0.0520563321749342	0.746263095452034
COPZ2	6.13698640356347	0.0333272465428516	0.642818803120215
HOXA11	6.11828221782037	0.0375576852097591	0.678301425063944
CNGA1	6.11269713800884	0.13627602548194	0.91730552663368
SGK2	6.09791328025826	0.0395664958588744	0.686266812639517
FN1	6.08924364690384	0.000261555957800868	0.0472376766351389
OSR2	6.06795394647236	0.0403640839682228	0.692096836813366
PDE3A	6.03464886058487	0.147717908804765	0.933846418453454
SPATA17	6.01213430301901	0.0669231145697528	0.799068576954944
TMEM132E	6.00607580149064	0.0420820512868827	0.69970505652526
PLAC8L1	6.00094212429581	0.0448833541086963	0.711705213682937
CABP7	5.9823173099522	0.043968380563476	0.706022508406281
OLAH	5.95280123755109	0.157183887000211	0.949870683548303
KRT4	5.95280123755109	0.157183887000211	0.949870683548303
TMPRSS11F	5.95213698535111	0.160403849906922	0.950529541781341
MDFI	5.95213698535111	0.160403849906922	0.950529541781341
ADRB1	5.90091591271949	0.000201885113964127	0.0400557126818684
HRK	5.87990045360929	0.0192722858589636	0.502446286822046
UBQLNL	5.87678310263387	0.0532665466694608	0.75565543094934
VWF	5.87550582228861	9.70965628775136e-05	0.023183038665348
DLX1	5.86462195217351	0.174500019080591	0.952284201150903
GLOD5	5.86462195217351	0.174500019080591	0.952284201150903
C11orf16	5.86462195217351	0.174500019080591	0.952284201150903
SLC16A14	5.85638560141415	0.056313510879556	0.765725492230601
DNM1	5.82009316640378	1.27441803703295e-07	0.00019947474319648
LRRC69	5.75994155883101	0.0666858912369866	0.799068576954944
NOS3	5.75133847710694	0.185319995630962	0.952284201150903
PROC	5.71445594566886	0.0135634678403273	0.434246753333388
CLEC4F	5.67167237342066	0.191564981103745	0.952284201150903
UGT2B28	5.67167237342066	0.191564981103745	0.952284201150903
GPR150	5.67167237342066	0.191564981103745	0.952284201150903
NCR2	5.67167237342066	0.191564981103745	0.952284201150903
TBX2	5.67167237342066	0.191564981103745	0.952284201150903
HORMAD2	5.67167237342066	0.191564981103745	0.952284201150903
TCP10L	5.67167237342066	0.191564981103745	0.952284201150903
PTGFR	5.59961558823746	0.197347558978693	0.952284201150903
TDRD10	5.58745278545738	0.0979574224253059	0.877719975199199
SLC10A6	5.58745278545738	0.0979574224253059	0.877719975199199
FBLL1	5.58745278545738	0.0979574224253059	0.877719975199199
MB	5.58394952803794	0.0890851053246606	0.865549803569115
F2RL3	5.58141883694574	0.00160029924403253	0.157646261892911
EFCAB6	5.57669555433652	0.0189807146460564	0.501292964293719
CHAD	5.56455605776544	0.200207557083622	0.952284201150903
ALDH1A3	5.52300146730322	0.103512120751732	0.884195430224956
LYPD6B	5.51731666014709	0.20410956601747	0.952284201150903
CTNNA3	5.51731666014709	0.20410956601747	0.952284201150903
ZNF135	5.50987892982682	0.0100946060278125	0.367448876263034
PLIN1	5.49692749731241	0.101836242877992	0.882422497505476
LAMB2	5.47399407052418	0.00360148927719378	0.231662919853099
KCNK17	5.47025442282714	0.105337673382939	0.88590555519132
ZP3	5.46531415939214	0.0284256341633317	0.605697728859647
AMPH	5.44884207209518	0.209864973536904	0.952284201150903
TMEM139	5.44884207209518	0.209864973536904	0.952284201150903
TBXA2R	5.44884207209518	0.209864973536904	0.952284201150903
ADORA3	5.443144189067	0.114426706363077	0.891034466381908
OR2L13	5.443144189067	0.114426706363077	0.891034466381908
FSD1	5.43947866774534	0.109811494195399	0.888057674898584
HOXA2	5.43579516896629	0.116186193776671	0.891578439320129
HAP1	5.43579516896629	0.116186193776671	0.891578439320129
GPR82	5.43003884672436	0.211466112917426	0.952284201150903
NEUROG3	5.43003884672436	0.211466112917426	0.952284201150903
FGF8	5.43003884672436	0.211466112917426	0.952284201150903
CCDC74A	5.42640399190451	0.000975766989912462	0.115509492326864
SMIM23	5.41601353491568	0.140415939925857	0.925615042459308
P2RX6	5.37588244066369	0.122157606020966	0.895444974000676
TUBA8	5.3429673629462	0.130686085326199	0.905185184402185
FAM180B	5.33713810689217	0.219508660956819	0.952284201150903
PROM2	5.32303248083634	0.220749074240735	0.952284201150903
SCG5	5.31722599709751	0.134223884663639	0.909778283682552
CAPN14	5.27895159594737	0.138205106971179	0.921445278659229
CYP2E1	5.27728236430993	0.043234276047253	0.703913616302707
DHRS2	5.24373589459561	0.0451200006122794	0.711826380693698
PCDHB2	5.23783994453364	0.228349472233473	0.952284201150903
VEGFC	5.22718986624181	0.0534030719668858	0.75683005512829
CYTL1	5.22459992501475	0.00790678188890515	0.333546915949233
CCNJL	5.21188886366107	0.148876640597565	0.935838521410548
GPR85	5.18986925408612	0.0734952143520091	0.823061207861583
FSIP2	5.18519525658821	0.233139954878705	0.952284201150903
DNAJB8	5.18519525658821	0.233139954878705	0.952284201150903
CSN1S1	5.18519525658821	0.233139954878705	0.952284201150903
IL4	5.18519525658821	0.233139954878705	0.952284201150903
FFAR4	5.18519525658821	0.233139954878705	0.952284201150903
CYP11A1	5.18519525658821	0.233139954878705	0.952284201150903
CDKL2	5.17927762246966	0.158067121478539	0.950321379446916
CCNB3	5.17502515254915	0.156686412505894	0.949533843874504
PTPN14	5.1705342643279	6.42392843114482e-08	0.00015057023449638
GABRA4	5.1463622466909	0.185434073902821	0.952284201150903
ANGPT1	5.14337065995911	5.4892830454025e-07	0.000483297064128656
MGARP	5.14152887147497	0.163029162138889	0.952284201150903
ONECUT2	5.13119777103202	0.238128481234557	0.952284201150903
HOXA3	5.12687075231524	0.000152192781920767	0.0333466019419472
MIP	5.10742001458185	0.180547209494269	0.952284201150903
PGLYRP2	5.10742001458185	0.180547209494269	0.952284201150903
GCNT3	5.09824892079909	0.1790947751472	0.952284201150903
GH1	5.09824892079909	0.1790947751472	0.952284201150903
CPA6	5.08006371182985	0.130738549174595	0.905185184402185
CALB2	5.06760362801774	0.182201533653294	0.952284201150903
SIGLEC6	5.06760362801774	0.182201533653294	0.952284201150903
LRIT3	5.06417088570529	0.066542370795995	0.799068576954944
FGF11	5.06301472495427	0.178019475752635	0.952284201150903
PNCK	5.05808183116146	0.198422227425287	0.952284201150903
NMNAT2	5.03278817108113	0.247416482936359	0.952284201150903
OR2T33	5.03278817108113	0.247416482936359	0.952284201150903
SLC26A5	5.03278817108113	0.247416482936359	0.952284201150903
POF1B	5.03278817108113	0.247416482936359	0.952284201150903
TMEM74	5.03278817108113	0.247416482936359	0.952284201150903
POU4F1	5.03278817108113	0.247416482936359	0.952284201150903
CPSF4L	5.02208954304844	0.188422632804926	0.952284201150903
CABP4	4.97992077763085	0.201867470902038	0.952284201150903
MTUS2	4.96766653282015	0.0602314691584718	0.782039982428753
OR52N4	4.90205436718475	0.215052620396814	0.952284201150903
MPV17L	4.90205436718475	0.215052620396814	0.952284201150903
SCN8A	4.89700688555931	0.213839285627135	0.952284201150903
PRRT4	4.89087920536209	0.261260661077866	0.952284201150903
TRPM5	4.89087920536209	0.261260661077866	0.952284201150903
LYPD5	4.89087920536209	0.261260661077866	0.952284201150903
HEPH	4.86964458397414	0.0208197490966057	0.523822277031523
GPC3	4.86235358500735	0.264108238438052	0.952284201150903
PRPH	4.86235358500735	0.264108238438052	0.952284201150903
SOHLH2	4.86235358500735	0.264108238438052	0.952284201150903
PNMT	4.86235358500735	0.264108238438052	0.952284201150903
MEP1B	4.86235358500735	0.264108238438052	0.952284201150903
SLC12A5	4.86235358500735	0.264108238438052	0.952284201150903
GATA5	4.86235358500735	0.264108238438052	0.952284201150903
EFNA2	4.86235358500735	0.264108238438052	0.952284201150903
ENTPD2	4.85776770462827	0.0266653273986248	0.591160772468945
PPP1R27	4.83119038567713	0.0602378579435062	0.782039982428753
CXCL11	4.81678002382918	0.000852529814144265	0.10485256583501
GRK7	4.81456039012215	0.249621015828246	0.952284201150903
BOK	4.80890956637982	0.23136303615553	0.952284201150903
MATN1	4.78946228013218	0.0796379781839603	0.841098114671552
PFKFB1	4.78946228013218	0.0796379781839603	0.841098114671552
ZNF665	4.78942112480008	0.00840623230698723	0.336416461671958
NPM2	4.77709147558574	0.00741267709714902	0.327210359114665
IQSEC3	4.7628262353905	0.00517646049375722	0.275921535660932
TTC16	4.75382221823482	0.275141711384103	0.952284201150903
RNF224	4.75382221823482	0.275141711384103	0.952284201150903
PTPRB	4.75382221823482	0.275141711384103	0.952284201150903
TMEM253	4.75382221823482	0.275141711384103	0.952284201150903
ZNF709	4.75382221823482	0.275141711384103	0.952284201150903
IRX5	4.74785436655799	0.0015029424906802	0.152316193282101
UMODL1	4.73902504476764	0.0283900232117492	0.605697728859647
RAD54B	4.73781311636017	0.0918743186695493	0.873591085332901
PIEZO2	4.73510514522339	0.00747935938346859	0.327210359114665
SLC1A7	4.71505177188402	0.255006734975266	0.952284201150903
BEGAIN	4.70938996208108	0.258457012583302	0.952284201150903
CRYBB1	4.69250401021487	0.183925291212376	0.952284201150903
NPPC	4.66905790145047	0.2839795230301	0.952284201150903
ADH6	4.66905790145047	0.2839795230301	0.952284201150903
NDST3	4.66905790145047	0.2839795230301	0.952284201150903
RAB40A	4.66905790145047	0.2839795230301	0.952284201150903
NFIB	4.66905790145047	0.2839795230301	0.952284201150903
SH3GL3	4.66905790145047	0.2839795230301	0.952284201150903
TMEM100	4.66905790145047	0.2839795230301	0.952284201150903
SMIM6	4.66905790145047	0.2839795230301	0.952284201150903
SMPDL3B	4.66280247912528	0.264754055061151	0.952284201150903
C3orf80	4.64645611182434	0.000216921015794687	0.0424411992986077
LILRA5	4.61940169886417	0.0496645292459077	0.738040084262935
NR5A1	4.61483500678608	0.289734880130499	0.952284201150903
C9orf50	4.61483500678608	0.289734880130499	0.952284201150903
OOEP	4.6086295569216	0.277471481814071	0.952284201150903
ETV4	4.6086295569216	0.277471481814071	0.952284201150903
SLC27A6	4.60469571216273	0.212924235139388	0.952284201150903
PRRX1	4.60236073577388	0.29107020764336	0.952284201150903
UGT3A1	4.60236073577388	0.29107020764336	0.952284201150903
GPR173	4.60236073577388	0.29107020764336	0.952284201150903
RAB40AL	4.60236073577388	0.29107020764336	0.952284201150903
FAM90A1	4.60236073577388	0.29107020764336	0.952284201150903
GPR42	4.60236073577388	0.29107020764336	0.952284201150903
FAM83E	4.60236073577388	0.29107020764336	0.952284201150903
GIPC3	4.58586063869967	0.0366313032624558	0.671034029984675
WNT5B	4.56911672425083	0.0942904923893596	0.877719975199199
RND2	4.55857411120661	0.29439537354992	0.952284201150903
UPK3B	4.50401269983776	0.0655017761131792	0.798894822602905
ZNF774	4.50018322028738	0.302167097182441	0.952284201150903
PIFO	4.49385996206522	0.302863161998319	0.952284201150903
UROC1	4.49385996206522	0.302863161998319	0.952284201150903
FAP	4.48884638862104	0.234410942386248	0.952284201150903
CORT	4.4753023689941	0.115334761841101	0.891578439320129
C19orf18	4.44934152907665	0.00718403195634114	0.322774498980634
SPOCD1	4.44580282962642	0.308188905469232	0.952284201150903
C1orf141	4.44580282962642	0.308188905469232	0.952284201150903
PLSCR2	4.44580282962642	0.308188905469232	0.952284201150903
SLC34A2	4.44580282962642	0.308188905469232	0.952284201150903
UGT2A1	4.44580282962642	0.308188905469232	0.952284201150903
LY6G6E	4.44580282962642	0.308188905469232	0.952284201150903
PCLO	4.44580282962642	0.308188905469232	0.952284201150903
KPNA7	4.44580282962642	0.308188905469232	0.952284201150903
TMEM31	4.44580282962642	0.308188905469232	0.952284201150903
SMIM2	4.44580282962642	0.308188905469232	0.952284201150903
KLHL33	4.44580282962642	0.308188905469232	0.952284201150903
VSX2	4.44580282962642	0.308188905469232	0.952284201150903
NPIPB9	4.44580282962642	0.308188905469232	0.952284201150903
LHX1	4.44580282962642	0.308188905469232	0.952284201150903
AMACR	4.43944265859339	0.308898465079364	0.952284201150903
USP41	4.43944265859339	0.308898465079364	0.952284201150903
TBR1	4.43310745267315	0.309606336551111	0.952284201150903
PEX5L	4.43310745267315	0.309606336551111	0.952284201150903
C1QTNF7	4.43310745267315	0.309606336551111	0.952284201150903
PCDHGA10	4.43310745267315	0.309606336551111	0.952284201150903
PRSS35	4.43310745267315	0.309606336551111	0.952284201150903
CYP2W1	4.43310745267315	0.309606336551111	0.952284201150903
STEAP1	4.43310745267315	0.309606336551111	0.952284201150903
LMX1B	4.43310745267315	0.309606336551111	0.952284201150903
SIX4	4.43310745267315	0.309606336551111	0.952284201150903
FAM81A	4.43310745267315	0.309606336551111	0.952284201150903
CLDN6	4.43310745267315	0.309606336551111	0.952284201150903
DPEP3	4.43310745267315	0.309606336551111	0.952284201150903
DYNLRB2	4.43310745267315	0.309606336551111	0.952284201150903
C19orf73	4.43310745267315	0.309606336551111	0.952284201150903
CBS	4.43310745267315	0.309606336551111	0.952284201150903
ZBTB16	4.40066096120942	0.0063000872816256	0.298819291367878
RNF222	4.38254688644322	0.315295034761175	0.952284201150903
ONECUT3	4.38254688644322	0.315295034761175	0.952284201150903
MYOZ1	4.37618946350443	0.316015264460405	0.952284201150903
KL	4.37036982019746	0.0450768071736693	0.711826380693698
IGFBP2	4.34250820379331	0.0228757316017374	0.546903646118502
SCNN1A	4.32792476136315	0.0485531366972702	0.728516251956523
OR52N1	4.31654945375668	0.32282562059212	0.952284201150903
SRMS	4.31022215880823	0.323553844103553	0.952284201150903
MLC1	4.29558467641024	9.15049229495135e-06	0.0037912642634994
ANKRD24	4.28302836392286	0.0343563783122198	0.651698922385562
HOXA5	4.28129141090423	3.51228337528229e-06	0.00176705485384291
C20orf144	4.24757852584122	0.330822700832448	0.952284201150903
C19orf81	4.2462584529307	0.0388985984104485	0.681917665519981
C1QB	4.24131473242764	0.33155541992419	0.952284201150903
KISS1	4.24131473242764	0.33155541992419	0.952284201150903
CXXC4	4.24131473242764	0.33155541992419	0.952284201150903
MEGF10	4.24131473242764	0.33155541992419	0.952284201150903
CATSPER3	4.24131473242764	0.33155541992419	0.952284201150903
PCDHGB4	4.24131473242764	0.33155541992419	0.952284201150903
MID1	4.24131473242764	0.33155541992419	0.952284201150903
TRIM6	4.24131473242764	0.33155541992419	0.952284201150903
TP53AIP1	4.24131473242764	0.33155541992419	0.952284201150903
MEIG1	4.24131473242764	0.33155541992419	0.952284201150903
ANXA8L1	4.24131473242764	0.33155541992419	0.952284201150903
CERS1	4.24131473242764	0.33155541992419	0.952284201150903
ADAMTS5	4.24131473242764	0.33155541992419	0.952284201150903
DNMT3B	4.21685226235969	1.97147869195794e-05	0.00645865589153756
TOM1L1	4.18847712108363	0.0423628477415919	0.69970505652526
EPHA8	4.18157163316006	0.338597878604044	0.952284201150903
ATP1A2	4.18157163316006	0.338597878604044	0.952284201150903
PRSS50	4.18157163316006	0.338597878604044	0.952284201150903
CPB1	4.18157163316006	0.338597878604044	0.952284201150903
LRRIQ4	4.18157163316006	0.338597878604044	0.952284201150903
PPEF2	4.18157163316006	0.338597878604044	0.952284201150903
F11	4.18157163316006	0.338597878604044	0.952284201150903
WEE2	4.18157163316006	0.338597878604044	0.952284201150903
FAM9B	4.18157163316006	0.338597878604044	0.952284201150903
SYTL5	4.18157163316006	0.338597878604044	0.952284201150903
SPATA31E1	4.18157163316006	0.338597878604044	0.952284201150903
NLRP14	4.18157163316006	0.338597878604044	0.952284201150903
AS3MT	4.18157163316006	0.338597878604044	0.952284201150903
PTHLH	4.18157163316006	0.338597878604044	0.952284201150903
C17orf64	4.18157163316006	0.338597878604044	0.952284201150903
RSPO4	4.18157163316006	0.338597878604044	0.952284201150903
RSPH6A	4.18157163316006	0.338597878604044	0.952284201150903
ACR	4.18157163316006	0.338597878604044	0.952284201150903
WDR93	4.16975984941517	0.27128272163634	0.952284201150903
HESX1	4.16803041043419	0.0547626657486341	0.761805409345861
LBX2	4.16791079221112	0.0610885807135737	0.786613196080542
SCHIP1	4.16643097174926	0.0291653699732499	0.610560345278409
HTR4	4.10567906499926	0.347684652615264	0.952284201150903
PHEX	4.10567906499926	0.347684652615264	0.952284201150903
RBPMS2	4.09734029324979	0.075777760009665	0.833176670041311
TIGD4	4.09329465917898	0.288581312445563	0.952284201150903
SLFNL1	4.0931717050183	0.169815542675533	0.952284201150903
C6orf163	4.09037411156362	0.0860597541319964	0.860937322025867
TP73	4.08556879525297	0.0720139169079868	0.814173392843347
ZNF69	4.08029897027417	0.0119578479409851	0.402990918527887
CPNE7	4.07972100137455	8.04538144114896e-06	0.00365597704391824
CALML6	4.02005256852173	0.358125610726241	0.952284201150903
DNALI1	4.02005256852173	0.358125610726241	0.952284201150903
PODN	4.02005256852173	0.358125610726241	0.952284201150903
EFCC1	4.02005256852173	0.358125610726241	0.952284201150903
ACKR4	4.02005256852173	0.358125610726241	0.952284201150903
TICAM2	4.02005256852173	0.358125610726241	0.952284201150903
MLN	4.02005256852173	0.358125610726241	0.952284201150903
SLC26A3	4.02005256852173	0.358125610726241	0.952284201150903
CNGA4	4.02005256852173	0.358125610726241	0.952284201150903
PPP1R3C	4.02005256852173	0.358125610726241	0.952284201150903
RPRML	4.02005256852173	0.358125610726241	0.952284201150903
TMC2	4.02005256852173	0.358125610726241	0.952284201150903
WFDC3	4.02005256852173	0.358125610726241	0.952284201150903
STRC	3.99660288448089	0.0707613587478897	0.80727364184163
SHBG	3.97973774833144	0.194382233455141	0.952284201150903
INSL6	3.96126551038077	0.313149026228399	0.952284201150903
TRIM29	3.96126551038077	0.313149026228399	0.952284201150903
ZNF20	3.89576254597356	0.225205379329754	0.952284201150903
TRIM71	3.8938786824183	0.0400467661522985	0.68965622834649
TNFRSF17	3.89067934772506	0.0484381741263568	0.728226850499454
SULT1A2	3.8757931468371	0.326215467763098	0.952284201150903
TMCO2	3.85786129388259	0.378449264374917	0.952284201150903
CYP2J2	3.85786129388259	0.378449264374917	0.952284201150903
MAEL	3.85786129388259	0.378449264374917	0.952284201150903
RUFY4	3.85786129388259	0.378449264374917	0.952284201150903
ASIC4	3.85786129388259	0.378449264374917	0.952284201150903
RTP3	3.85786129388259	0.378449264374917	0.952284201150903
C3orf70	3.85786129388259	0.378449264374917	0.952284201150903
RAB3C	3.85786129388259	0.378449264374917	0.952284201150903
OPRK1	3.85786129388259	0.378449264374917	0.952284201150903
RUNX1T1	3.85786129388259	0.378449264374917	0.952284201150903
OR1L8	3.85786129388259	0.378449264374917	0.952284201150903
CRTAC1	3.85786129388259	0.378449264374917	0.952284201150903
SORCS3	3.85786129388259	0.378449264374917	0.952284201150903
RPGRIP1	3.85786129388259	0.378449264374917	0.952284201150903
DSC1	3.85786129388259	0.378449264374917	0.952284201150903
C21orf62	3.85786129388259	0.378449264374917	0.952284201150903
SKIDA1	3.82564059431386	0.000338987637354316	0.0570721532201259
TTC24	3.82260079853586	0.00298106157268276	0.205853992031284
APOE	3.78400730432319	0.00401574168886619	0.243201244041994
GCSAML	3.76887157238927	8.83999769253728e-06	0.0037736074998416
CEL	3.76809875304013	0.00321279678666795	0.214496058453988
MMRN1	3.76488905783034	0.00489981110070909	0.268343085326964
FANCD2OS	3.7630356117116	0.390661310029711	0.952284201150903
WNT7B	3.75989589897662	0.061423712924498	0.789485259094346
C1orf146	3.75857192094336	0.391242127946134	0.952284201150903
S100A5	3.75857192094336	0.391242127946134	0.952284201150903
IL37	3.75857192094336	0.391242127946134	0.952284201150903
MSTN	3.75857192094336	0.391242127946134	0.952284201150903
PCDHGA6	3.75857192094336	0.391242127946134	0.952284201150903
MCCD1	3.75857192094336	0.391242127946134	0.952284201150903
GJB7	3.75857192094336	0.391242127946134	0.952284201150903
CITED1	3.75857192094336	0.391242127946134	0.952284201150903
SLC34A3	3.75857192094336	0.391242127946134	0.952284201150903
FAM166A	3.75857192094336	0.391242127946134	0.952284201150903
TMTC1	3.75857192094336	0.391242127946134	0.952284201150903
C16orf89	3.75857192094336	0.391242127946134	0.952284201150903
TMC7	3.75857192094336	0.391242127946134	0.952284201150903
SPEF1	3.75857192094336	0.391242127946134	0.952284201150903
PRODH2	3.75857192094336	0.391242127946134	0.952284201150903
MIOX	3.75857192094336	0.391242127946134	0.952284201150903
LXN	3.73094111638965	0.00277397384123514	0.200394715392202
ZNF578	3.72147665441837	0.151391743115714	0.94100276114022
OBSL1	3.71886551572244	3.30830043307573e-06	0.00172607511854584
PLA2G12B	3.70601591049867	0.196475914301838	0.952284201150903
FAM186A	3.69642857332552	0.251787896447838	0.952284201150903
ASIC3	3.68990339335454	1.14725311694261e-05	0.00442665929440928
TBX3	3.6865620459428	0.24666776115146	0.952284201150903
ARHGAP6	3.67917215429564	0.0346909009493495	0.651698922385562
IQCK	3.66732522827875	0.10006273696234	0.879945935194612
KCNJ10	3.66211847423642	0.403923077164072	0.952284201150903
POU5F1	3.66211847423642	0.403923077164072	0.952284201150903
FAM221B	3.66211847423642	0.403923077164072	0.952284201150903
KCTD19	3.66211847423642	0.403923077164072	0.952284201150903
FAM111B	3.65958933950963	0.0322481677660866	0.633584294729235
EHHADH	3.65711395868923	0.0168469119857335	0.472753882755037
SMAD6	3.65548708940745	0.0352085030251277	0.657801302539753
DEPTOR	3.63250892590541	0.03940365739264	0.684438127854648
FCGR2B	3.60483690985388	0.0505868355628514	0.740765855066411
C1orf226	3.59154244386187	0.161462438683502	0.952284201150903
NTNG2	3.58387924017006	3.27104987113348e-06	0.00172607511854584
KRT16	3.57156794055241	0.181062096243845	0.952284201150903
IQCH	3.55792650774621	0.0101462124812044	0.368375503151355
DNLZ	3.55436469280453	0.418382613998844	0.952284201150903
MTRNR2L4	3.55436469280453	0.418382613998844	0.952284201150903
ESRRB	3.54587226313758	0.128517815798676	0.903792159982198
EMCN	3.53317955432464	0.370246052048715	0.952284201150903
SELP	3.52922762124742	0.126555388814687	0.898581533383314
C9orf116	3.52303518387305	0.0516281349348959	0.746112038883096
PDGFD	3.51720655950399	0.0105064172629761	0.373747222180666
RAMP3	3.49652002892934	0.126452418388158	0.898475451444804
TMEM91	3.49044567355778	0.00566900178837861	0.281194465467921
SLC26A9	3.4806419622627	0.378554053715857	0.952284201150903
LNP1	3.48059953096214	0.179491214345371	0.952284201150903
RHO	3.47855484934452	0.407430296809418	0.952284201150903
GOLGA6B	3.47855484934452	0.407430296809418	0.952284201150903
GDF9	3.47551766446823	0.176198386855275	0.952284201150903
SPRY3	3.47291223447852	0.0176402891975815	0.483519823331167
SHROOM2	3.46887741202293	0.278798702703797	0.952284201150903
PRAM1	3.46819414983162	1.86624451768179e-06	0.00125189459621826
ADAM11	3.46629721094126	0.0390542440251505	0.682280962159111
REN	3.46153995687523	0.26447100135997	0.952284201150903
FCGR3A	3.46062074557227	0.00950107782134341	0.361721731725395
ZGLP1	3.45648164021507	0.0017299681231864	0.161426949022568
BDNF	3.45634263165211	0.311574625828893	0.952284201150903
SOX4	3.45381738624204	7.30083824695921e-05	0.0177322255836059
SLC4A11	3.4522129762627	0.244687153746046	0.952284201150903
TLL2	3.44931536537838	0.161415391247135	0.952284201150903
ZNF285	3.44677686367186	0.111909366639552	0.889026955366367
LPAR3	3.44493633893362	0.0386974297546918	0.68056266286435
RAD51AP2	3.43990611061707	0.434076709539315	0.952284201150903
DNAH6	3.43990611061707	0.434076709539315	0.952284201150903
CCDC148	3.43990611061707	0.434076709539315	0.952284201150903
PLCH1	3.43990611061707	0.434076709539315	0.952284201150903
ART3	3.43990611061707	0.434076709539315	0.952284201150903
NPY1R	3.43990611061707	0.434076709539315	0.952284201150903
CYP21A2	3.43990611061707	0.434076709539315	0.952284201150903
COL10A1	3.43990611061707	0.434076709539315	0.952284201150903
SFRP4	3.43990611061707	0.434076709539315	0.952284201150903
GAGE10	3.43990611061707	0.434076709539315	0.952284201150903
SMIM18	3.43990611061707	0.434076709539315	0.952284201150903
SLC10A5	3.43990611061707	0.434076709539315	0.952284201150903
LYPD2	3.43990611061707	0.434076709539315	0.952284201150903
ANKRD20A1	3.43990611061707	0.434076709539315	0.952284201150903
ALDOB	3.43990611061707	0.434076709539315	0.952284201150903
GRIA4	3.43990611061707	0.434076709539315	0.952284201150903
EBLN1	3.43990611061707	0.434076709539315	0.952284201150903
SPAG6	3.43990611061707	0.434076709539315	0.952284201150903
VWA2	3.43990611061707	0.434076709539315	0.952284201150903
AVPR1A	3.43990611061707	0.434076709539315	0.952284201150903
CKLF	3.43990611061707	0.434076709539315	0.952284201150903
FNDC8	3.43990611061707	0.434076709539315	0.952284201150903
CATSPERD	3.43990611061707	0.434076709539315	0.952284201150903
GJB4	3.43892097332496	0.434213271414029	0.952284201150903
EPS8L3	3.43892097332496	0.434213271414029	0.952284201150903
OR5K2	3.43892097332496	0.434213271414029	0.952284201150903
CHRD	3.43892097332496	0.434213271414029	0.952284201150903
SCGB3A1	3.43892097332496	0.434213271414029	0.952284201150903
GBX1	3.43892097332496	0.434213271414029	0.952284201150903
AQP7	3.43892097332496	0.434213271414029	0.952284201150903
SLC22A11	3.43892097332496	0.434213271414029	0.952284201150903
GPR152	3.43892097332496	0.434213271414029	0.952284201150903
ACRV1	3.43892097332496	0.434213271414029	0.952284201150903
PATE1	3.43892097332496	0.434213271414029	0.952284201150903
C1QL4	3.43892097332496	0.434213271414029	0.952284201150903
CPB2	3.43892097332496	0.434213271414029	0.952284201150903
TPPP2	3.43892097332496	0.434213271414029	0.952284201150903
FLRT2	3.43892097332496	0.434213271414029	0.952284201150903
GOLGA8S	3.43892097332496	0.434213271414029	0.952284201150903
IGDCC3	3.43892097332496	0.434213271414029	0.952284201150903
HPR	3.43892097332496	0.434213271414029	0.952284201150903
FOXL1	3.43892097332496	0.434213271414029	0.952284201150903
EFNB3	3.43892097332496	0.434213271414029	0.952284201150903
SERPINB4	3.43892097332496	0.434213271414029	0.952284201150903
SOX18	3.43892097332496	0.434213271414029	0.952284201150903
CLEC4M	3.43892097332496	0.434213271414029	0.952284201150903
BEST2	3.43892097332496	0.434213271414029	0.952284201150903
CIB3	3.43892097332496	0.434213271414029	0.952284201150903
DNAAF3	3.43892097332496	0.434213271414029	0.952284201150903
NPIPB6	3.43692440077219	0.0551539983235744	0.763108820806416
CHST13	3.43062047423433	0.177346551350873	0.952284201150903
MEIS1	3.42678458153059	0.000340318085503697	0.0570721532201259
SLC7A2	3.40541506004071	0.105518725931505	0.88590851219476
FAM209B	3.40408596218004	0.00375525687945196	0.235856345622855
SH3RF3	3.40276833842366	0.0314297939122656	0.630700152196703
FGF17	3.37254949131773	0.00234361713283532	0.190579177510368
KIT	3.37201711821359	2.03418565474278e-05	0.00651263029962763
FABP4	3.35350211039674	0.272182062591581	0.952284201150903
NPHP1	3.34747550384519	0.1374149588412	0.920180222581081
TPST1	3.32940935016445	0.00801623569162105	0.333546915949233
OR52A5	3.32340913718292	0.289941628462673	0.952284201150903
LTBP1	3.32226529818108	0.0339275634384198	0.647611905361815
SUCNR1	3.31997168641717	0.00365509566859405	0.232983405807622
DCLK3	3.31363198821598	0.451785229651001	0.952284201150903
SLC28A1	3.31363198821598	0.451785229651001	0.952284201150903
KITLG	3.30778034979203	0.016010413744229	0.466184196178299
ZNF19	3.29886048278901	0.0109594833926533	0.382144164733433
IGLL1	3.29552819779345	0.346950414233965	0.952284201150903
LOX	3.27814797298465	0.0218291089459645	0.534371254073363
NOS1AP	3.27688846534367	0.447453388414364	0.952284201150903
SHC4	3.27688846534367	0.447453388414364	0.952284201150903
PCDH1	3.26794965086888	0.144974610721858	0.929789884246116
OSCP1	3.26394939909422	0.161115089010091	0.952284201150903
KCNJ1	3.26105715924244	0.2421050965363	0.952284201150903
AIFM3	3.25087147624833	0.054943869943593	0.761805409345861
SLC7A8	3.24623111289361	0.145782342762457	0.929789884246116
LRRN1	3.24600390609365	0.34322311820407	0.952284201150903
HOXA6	3.24467237854452	0.00153823788619058	0.15462862604179
MANEAL	3.24318360715396	0.188382367157374	0.952284201150903
CCER2	3.23256895245625	0.136967349056884	0.918352711168167
HGF	3.22333313446819	0.252835156686811	0.952284201150903
PRSS23	3.21872989827102	0.00170802312172699	0.161426949022568
GOLGA8R	3.19002671098371	0.0660936578161333	0.799068576954944
TM4SF18	3.18402050018195	0.46381268373378	0.952284201150903
WIPF3	3.17671174437993	0.471445210144083	0.952284201150903
PROCA1	3.17445922660959	0.00044845776419311	0.0651280878782302
NOXA1	3.17437744122133	0.000546364316463331	0.0740060973655668
JAG2	3.17305652787366	0.0319345219117617	0.63156664247239
SLC5A11	3.15725045584625	0.282685521747146	0.952284201150903
DLC1	3.15497641626973	0.0106624416491294	0.376445652910492
NREP	3.15138057643681	0.030132737021004	0.61967863710202
JPH4	3.13646630764246	0.154874565553847	0.945694843934563
FAM81B	3.13358581692599	0.165464613130974	0.952284201150903
PTGDR	3.13294492741298	0.255438145274947	0.952284201150903
SLITRK4	3.1319827368046	0.0623536827813126	0.792043579206808
GDPD1	3.12861131984012	0.0848996491722169	0.856106913306385
LRRN4CL	3.12806233173836	0.365949789098367	0.952284201150903
DNAI1	3.112348692231	0.216796015416067	0.952284201150903
TEX22	3.10840397519824	0.182153258212114	0.952284201150903
CASKIN2	3.08479570356316	0.0993063266147906	0.879945935194612
AHNAK2	3.08437146454177	0.330613277888459	0.952284201150903
XIRP2	3.07155136398152	0.252113995181866	0.952284201150903
SDC1	3.0659266807333	0.163247118631988	0.952284201150903
TPPP3	3.06459162807533	0.0466356494810124	0.72124834852184
BTBD8	3.06293719635416	0.345876558622568	0.952284201150903
RAB27B	3.05658774060386	0.0118306607642361	0.40062143794662
WT1	3.05654294791983	0.0502678274132492	0.740714314613433
IMPA2	3.0547642150536	0.000161695918330077	0.0339971701718776
QPRT	3.05371364526155	0.00140384356590776	0.146488476392167
PIPOX	3.04971365426952	0.0377930306394624	0.678322719063798
ZFHX4	3.04094094827925	0.481371178423476	0.952284201150903
TEKT3	3.04094094827925	0.481371178423476	0.952284201150903
SEC16B	3.02754639588362	0.493392509071335	0.952284201150903
GOLT1A	3.02754639588362	0.493392509071335	0.952284201150903
B3GALT1	3.02754639588362	0.493392509071335	0.952284201150903
PF4V1	3.02754639588362	0.493392509071335	0.952284201150903
ANXA10	3.02754639588362	0.493392509071335	0.952284201150903
DMGDH	3.02754639588362	0.493392509071335	0.952284201150903
CHSY3	3.02754639588362	0.493392509071335	0.952284201150903
IL5	3.02754639588362	0.493392509071335	0.952284201150903
PCDHB8	3.02754639588362	0.493392509071335	0.952284201150903
PCDHGA8	3.02754639588362	0.493392509071335	0.952284201150903
FNDC1	3.02754639588362	0.493392509071335	0.952284201150903
MAOB	3.02754639588362	0.493392509071335	0.952284201150903
KLHL13	3.02754639588362	0.493392509071335	0.952284201150903
PRSS55	3.02754639588362	0.493392509071335	0.952284201150903
LZTS1	3.02754639588362	0.493392509071335	0.952284201150903
SCARA3	3.02754639588362	0.493392509071335	0.952284201150903
FBXO16	3.02754639588362	0.493392509071335	0.952284201150903
PKP3	3.02754639588362	0.493392509071335	0.952284201150903
PRG3	3.02754639588362	0.493392509071335	0.952284201150903
KCNK4	3.02754639588362	0.493392509071335	0.952284201150903
HSPB2	3.02754639588362	0.493392509071335	0.952284201150903
GRID1	3.02754639588362	0.493392509071335	0.952284201150903
TAS2R31	3.02754639588362	0.493392509071335	0.952284201150903
NPAP1	3.02754639588362	0.493392509071335	0.952284201150903
TGM7	3.02754639588362	0.493392509071335	0.952284201150903
DUOXA1	3.02754639588362	0.493392509071335	0.952284201150903
PRTG	3.02754639588362	0.493392509071335	0.952284201150903
CAPNS2	3.02754639588362	0.493392509071335	0.952284201150903
KCNG4	3.02754639588362	0.493392509071335	0.952284201150903
GAS2L2	3.02754639588362	0.493392509071335	0.952284201150903
CCL16	3.02754639588362	0.493392509071335	0.952284201150903
CCR10	3.02754639588362	0.493392509071335	0.952284201150903
STARD6	3.02754639588362	0.493392509071335	0.952284201150903
CCBE1	3.02754639588362	0.493392509071335	0.952284201150903
RAX2	3.02754639588362	0.493392509071335	0.952284201150903
CCL25	3.02754639588362	0.493392509071335	0.952284201150903
NCAN	3.02754639588362	0.493392509071335	0.952284201150903
GNG8	3.02754639588362	0.493392509071335	0.952284201150903
TAS2R14	3.02494164520095	0.0655925833678785	0.799068576954944
TNNC2	3.01954810210924	0.201290303758005	0.952284201150903
HOXA4	3.01403421427344	0.070689056908628	0.80727364184163
HTRA3	3.00921652904552	0.000171304489456414	0.0354877403378309
RASL12	3.00886435355027	0.265070026496352	0.952284201150903
GALNT9	3.00505640310231	0.0167561617141701	0.472088100135029
RHBDL3	3.00494945271825	0.068986120122979	0.805438098607171
TMEM17	2.99932897608211	0.384297633432377	0.952284201150903
RASGEF1C	2.99523689912282	0.486652976183638	0.952284201150903
CXCR2	2.99285243279936	0.400491645844342	0.952284201150903
UCN	2.99039787636628	0.00622608611794328	0.298322704569616
CRABP2	2.9876575538272	0.0519343931127242	0.746112038883096
CENPI	2.98759459053057	0.0653056029076049	0.797883805862472
TAS2R5	2.98375744633459	0.409543478203474	0.952284201150903
CCL1	2.9717340103501	0.148431398642575	0.934859224719282
TUBB4A	2.96948618635006	0.301433686384409	0.952284201150903
PAQR6	2.9630190632167	0.00260436126597228	0.196384243252235
GPR83	2.9582405921065	0.370291040335512	0.952284201150903
RNF212	2.94231346750607	0.176797890447204	0.952284201150903
ARMC12	2.94052683042035	0.125338718589357	0.895444974000676
ICAM5	2.9398926640735	0.0204534102700257	0.519148090943876
PLEKHG4	2.9268063285038	0.00294077375850036	0.204911811577326
ITGA9	2.92372224097882	0.0548530044407104	0.761805409345861
MAP6D1	2.91473214983454	0.201505191009891	0.952284201150903
TMSB15B	2.91253807073525	0.448385481912334	0.952284201150903
LRRC34	2.91127431388568	0.254338290352739	0.952284201150903
IRAK1BP1	2.91014321122914	0.0276659468722288	0.599584913213981
ITPKA	2.91006424756434	0.2168281835874	0.952284201150903
COL28A1	2.90788083307533	0.243557806120599	0.952284201150903
THSD1	2.90454234099156	0.113384561999569	0.891034466381908
RHOBTB1	2.88577158893814	0.0772440238939172	0.838823815699507
UPK1A	2.8729596313753	0.266483726677109	0.952284201150903
SYTL4	2.86482332626544	0.0834151823419777	0.852735612228911
UNC5B	2.86297060120762	0.00310823648586447	0.211525253025956
CCDC180	2.8608541631422	0.412567714167939	0.952284201150903
CRYGS	2.85773838425675	0.00198271829459028	0.16927607645996
ME3	2.85057587212377	0.00283870622120479	0.203575444416942
HAO2	2.84930073144522	0.520316765223399	0.952284201150903
SLC9C2	2.84930073144522	0.520316765223399	0.952284201150903
TNR	2.84930073144522	0.520316765223399	0.952284201150903
TNNC1	2.84930073144522	0.520316765223399	0.952284201150903
TKTL2	2.84930073144522	0.520316765223399	0.952284201150903
PCDHAC2	2.84930073144522	0.520316765223399	0.952284201150903
ZNF454	2.84930073144522	0.520316765223399	0.952284201150903
PPEF1	2.84930073144522	0.520316765223399	0.952284201150903
KLHL4	2.84930073144522	0.520316765223399	0.952284201150903
ZCCHC12	2.84930073144522	0.520316765223399	0.952284201150903
SNX31	2.84930073144522	0.520316765223399	0.952284201150903
BAAT	2.84930073144522	0.520316765223399	0.952284201150903
PRRX2	2.84930073144522	0.520316765223399	0.952284201150903
DDX25	2.84930073144522	0.520316765223399	0.952284201150903
CYP17A1	2.84930073144522	0.520316765223399	0.952284201150903
FRG2B	2.84930073144522	0.520316765223399	0.952284201150903
AQP2	2.84930073144522	0.520316765223399	0.952284201150903
GLS2	2.84930073144522	0.520316765223399	0.952284201150903
NTS	2.84930073144522	0.520316765223399	0.952284201150903
KCNJ16	2.84930073144522	0.520316765223399	0.952284201150903
LPIN3	2.84930073144522	0.520316765223399	0.952284201150903
CYP24A1	2.84930073144522	0.520316765223399	0.952284201150903
ZNF556	2.84930073144522	0.520316765223399	0.952284201150903
ZNF625	2.84930073144522	0.520316765223399	0.952284201150903
RIMBP3	2.84930073144522	0.520316765223399	0.952284201150903
C22orf15	2.84930073144522	0.520316765223399	0.952284201150903
ESRP2	2.84858889276494	0.430517555888241	0.952284201150903
CLDND2	2.84619811960904	0.0502423938825951	0.740714314613433
EFCAB12	2.84527824453468	0.0146873241819062	0.449709777394894
BSN	2.83867910393228	0.510069313925046	0.952284201150903
CNR2	2.83754261959677	0.0635265937426485	0.795780159786872
PDE1B	2.830907758737	0.00122712496159908	0.13400394832594
DCSTAMP	2.82094747490465	0.0172531595493574	0.478837421613568
NUDT12	2.81474343890312	0.0220595820051657	0.536706963224126
F12	2.813125228686	0.015217289744355	0.459027752952309
ETV5	2.81187038130707	0.00239144649694142	0.190896017635872
TNFSF13	2.81164399103993	0.0313222954528079	0.630700152196703
CARD9	2.8086286881787	0.000155542007275408	0.0333466019419472
FBXO39	2.80401567634219	0.281502109896308	0.952284201150903
NTN1	2.80066731770941	0.00792539320133384	0.333546915949233
VCL	2.7951493054367	0.0153161078425036	0.459901216968105
MUC16	2.78940593833525	0.51902071485964	0.952284201150903
DNAJB7	2.78940593833525	0.51902071485964	0.952284201150903
SLC7A9	2.78387131169111	0.161504330655682	0.952284201150903
PCOLCE2	2.7804832769383	0.284027672871547	0.952284201150903
ITGA2B	2.75963221312078	0.040940852132423	0.697401865404718
CYB5RL	2.75956642045205	0.0105580190940099	0.37463681354488
CCDC15	2.74985971115496	0.0169768291177841	0.475452468751937
XRCC2	2.7496677779465	0.0217126909652838	0.533798739315798
CARD10	2.74960567136508	0.125858808848272	0.897483747764742
MILR1	2.74366511265966	0.103170513066862	0.884195430224956
NPDC1	2.7421707847218	0.0096443990454655	0.364237665827004
COLEC12	2.73620691528046	0.0908742258900064	0.870255078254602
PRG4	2.72927326128695	0.447328397625091	0.952284201150903
SLC8A1	2.72100376594559	0.129115065156134	0.903930895706468
CD300LF	2.71638819285506	0.000126476425722966	0.0287366678896681
ZDHHC11	2.70861525258954	0.0014825067670628	0.151333861069664
ALDH7A1	2.70552827441062	0.204861067682949	0.952284201150903
DPY19L2	2.70517726712777	0.00676064519743316	0.314314220779673
STAC3	2.70347233995619	0.0330764053720435	0.642685962035831
TXNDC2	2.70212625946786	0.514285843256878	0.952284201150903
ACOT12	2.69896405250585	0.309722899978939	0.952284201150903
NTRK1	2.69307865984759	0.122269138851984	0.895444974000676
GJC1	2.69244807021869	0.499420561128812	0.952284201150903
ACER2	2.68229471118841	0.18178106597024	0.952284201150903
ANKDD1B	2.66736230107384	0.361596019639528	0.952284201150903
GPD1	2.66608625889826	0.234681819170732	0.952284201150903
RHOXF1	2.65811973578008	0.28766725262888	0.952284201150903
MMP2	2.64763590109916	0.0123697761251816	0.41000714417749
CDC45	2.64207139185103	0.0299045673633844	0.616787174887256
TMEM38A	2.64073319239677	0.392690620592698	0.952284201150903
PRR22	2.63958126699697	0.00428531738510789	0.250486580929522
MEF2C	2.63735679944202	0.000338811793256639	0.0570721532201259
A2ML1	2.63134067469463	0.286952414396859	0.952284201150903
EFNA5	2.62789154062604	0.543970246546352	0.952284201150903
ANGPT2	2.62789154062604	0.543970246546352	0.952284201150903
BFSP1	2.623899630595	0.34675148433538	0.952284201150903
SMTNL1	2.61826678835055	0.0449825384218424	0.711826380693698
DISP2	2.61558827130504	0.371817682238443	0.952284201150903
MAPK12	2.61088744581386	0.00348611688254028	0.22630842637947
EDNRB	2.60835556043687	0.132217905301662	0.905185184402185
C2orf16	2.60624704831515	0.352459465561288	0.952284201150903
GOLGA6L4	2.60335187440862	0.543796048174797	0.952284201150903
SLC46A1	2.60241614106548	0.486198715847669	0.952284201150903
C5orf63	2.58080757036438	0.0298172022415539	0.615886991168284
ABCA9	2.58060367011054	0.124808672153945	0.895444974000676
PADI1	2.57750925190201	0.319150044422526	0.952284201150903
OR7D2	2.57712184398871	0.370054719865175	0.952284201150903
C1R	2.57462763919585	0.0541609364644099	0.760683062785784
RAD9B	2.57270785680757	0.236162087176897	0.952284201150903
SATB2	2.57134264234019	0.316043370078968	0.952284201150903
CES3	2.57049628994521	0.147880413974792	0.933905922435633
CYP2C8	2.56912279805167	0.478424597787654	0.952284201150903
ERMP1	2.56169863474419	1.92983428948188e-05	0.00645865589153756
MLF1	2.55970108004717	0.151945664483904	0.942188194106735
DOC2A	2.55751731618356	0.549213127849251	0.952284201150903
SLC45A2	2.55705081188517	0.407992574005412	0.952284201150903
ZDHHC1	2.55131096656177	0.0368440001713915	0.672445654998216
ITGB5	2.54393858512549	0.00254261405087082	0.194211359489772
TNFRSF21	2.54285920590311	0.0253034712250778	0.574919353463986
MAP3K15	2.53971235308001	0.274257759102279	0.952284201150903
SLC6A13	2.533973439065	0.056454634733083	0.765725492230601
ITGA3	2.53157130498798	0.00697512947906689	0.320060745835881
LIPH	2.53011323221472	0.557602370313716	0.952284201150903
GCGR	2.51739919460543	0.451895408225649	0.952284201150903
PRRG2	2.51644976002297	0.358804929265568	0.952284201150903
EPDR1	2.501781386372	0.0099907483195149	0.364981524575193
SHROOM4	2.50009351200535	0.125117987833486	0.895444974000676
SAMD11	2.49892618736742	0.336890127940999	0.952284201150903
RCN3	2.49606845350796	0.327911334147063	0.952284201150903
CACNA2D1	2.49276967437449	0.415715191183218	0.952284201150903
EPHB3	2.49239074244931	0.28935038042465	0.952284201150903
PKN3	2.49233897364426	0.00159609366836241	0.157646261892911
ITIH2	2.49193781339062	0.227923981755936	0.952284201150903
TNFAIP8L2	2.48585721205875	0.00952642595798405	0.361721731725395
PRR16	2.47876127738727	0.159737618128635	0.950321379446916
EFHB	2.47786665471507	0.478070787538565	0.952284201150903
NOTCH3	2.47589294076118	0.0932746960651711	0.876558134402979
PCDHGC3	2.47543509302729	0.16331658013243	0.952284201150903
WNK3	2.47376374544058	0.389728278583529	0.952284201150903
HEPACAM2	2.47267493907556	0.313045467010498	0.952284201150903
TTC23	2.46710290967234	0.136160248871432	0.91730552663368
HPSE2	2.46570160387281	0.569602737322859	0.952284201150903
FOXN1	2.46570160387281	0.569602737322859	0.952284201150903
CPLX4	2.46570160387281	0.569602737322859	0.952284201150903
AMT	2.46203587586757	0.0228102636262898	0.546903646118502
ARHGAP22	2.46109038148633	0.144617786917108	0.929789884246116
SLC35G5	2.45947339434884	0.465579465734686	0.952284201150903
IL17C	2.45947339434884	0.465579465734686	0.952284201150903
SUOX	2.45886162196317	0.0024392193635591	0.190896017635872
KCNRG	2.45170321440917	0.371158449984614	0.952284201150903
CPNE6	2.45087493380886	0.535796208830838	0.952284201150903
GATA2	2.4499464671051	0.00943799240834775	0.361721731725395
GRHL3	2.44945757849829	0.583282726756693	0.952284201150903
NR0B2	2.44945757849829	0.583282726756693	0.952284201150903
DIRAS3	2.44945757849829	0.583282726756693	0.952284201150903
LEFTY1	2.44945757849829	0.583282726756693	0.952284201150903
C2orf50	2.44945757849829	0.583282726756693	0.952284201150903
ALPP	2.44945757849829	0.583282726756693	0.952284201150903
CLEC3B	2.44945757849829	0.583282726756693	0.952284201150903
SPINK8	2.44945757849829	0.583282726756693	0.952284201150903
TMEM89	2.44945757849829	0.583282726756693	0.952284201150903
ATP13A4	2.44945757849829	0.583282726756693	0.952284201150903
LRRC15	2.44945757849829	0.583282726756693	0.952284201150903
YIPF7	2.44945757849829	0.583282726756693	0.952284201150903
ALB	2.44945757849829	0.583282726756693	0.952284201150903
ADAM29	2.44945757849829	0.583282726756693	0.952284201150903
ADCY2	2.44945757849829	0.583282726756693	0.952284201150903
PPIC	2.44945757849829	0.583282726756693	0.952284201150903
REEP2	2.44945757849829	0.583282726756693	0.952284201150903
PCDHA2	2.44945757849829	0.583282726756693	0.952284201150903
OR2B2	2.44945757849829	0.583282726756693	0.952284201150903
PGC	2.44945757849829	0.583282726756693	0.952284201150903
TMEM151B	2.44945757849829	0.583282726756693	0.952284201150903
SUN3	2.44945757849829	0.583282726756693	0.952284201150903
VSTM2A	2.44945757849829	0.583282726756693	0.952284201150903
GJC3	2.44945757849829	0.583282726756693	0.952284201150903
ERAS	2.44945757849829	0.583282726756693	0.952284201150903
RAB41	2.44945757849829	0.583282726756693	0.952284201150903
SFTPC	2.44945757849829	0.583282726756693	0.952284201150903
RSPO2	2.44945757849829	0.583282726756693	0.952284201150903
OR52N2	2.44945757849829	0.583282726756693	0.952284201150903
CALCA	2.44945757849829	0.583282726756693	0.952284201150903
ELOVL3	2.44945757849829	0.583282726756693	0.952284201150903
CALHM1	2.44945757849829	0.583282726756693	0.952284201150903
SLC38A4	2.44945757849829	0.583282726756693	0.952284201150903
KSR2	2.44945757849829	0.583282726756693	0.952284201150903
TOMM20L	2.44945757849829	0.583282726756693	0.952284201150903
DUOXA2	2.44945757849829	0.583282726756693	0.952284201150903
NTRK3	2.44945757849829	0.583282726756693	0.952284201150903
MESP1	2.44945757849829	0.583282726756693	0.952284201150903
HYDIN	2.44945757849829	0.583282726756693	0.952284201150903
DNAH2	2.44945757849829	0.583282726756693	0.952284201150903
TTR	2.44945757849829	0.583282726756693	0.952284201150903
FHOD3	2.44945757849829	0.583282726756693	0.952284201150903
FLRT3	2.44945757849829	0.583282726756693	0.952284201150903
VSX1	2.44945757849829	0.583282726756693	0.952284201150903
EYA2	2.44945757849829	0.583282726756693	0.952284201150903
TSPAN16	2.44945757849829	0.583282726756693	0.952284201150903
WDR87	2.44945757849829	0.583282726756693	0.952284201150903
CEACAM3	2.44945757849829	0.583282726756693	0.952284201150903
PKDREJ	2.44945757849829	0.583282726756693	0.952284201150903
RSPH1	2.44648816346294	0.313424242199474	0.952284201150903
WNT3	2.44235829229942	0.576605489582989	0.952284201150903
OLFML2A	2.44137298429467	0.57676340758517	0.952284201150903
CAV2	2.43370414536205	0.243934394380531	0.952284201150903
ZNF223	2.43364009054998	0.365877739755792	0.952284201150903
CCDC78	2.43360086381801	0.188655683570433	0.952284201150903
OVOL1	2.43204571514093	0.559397715115752	0.952284201150903
ZNF93	2.43198172695765	0.0019778968936836	0.16927607645996
RHPN1	2.431706521715	0.000389302595442856	0.060264897384654
CFH	2.4268669185461	0.170386410914831	0.952284201150903
BRCA1	2.4205044132992	0.0157735120957704	0.463697316241684
LINGO3	2.41829283325397	0.0133625932480017	0.430752519644393
ANO2	2.41583394309374	0.543275503278965	0.952284201150903
ADCY1	2.41551757095877	0.476976504225443	0.952284201150903
PODNL1	2.41451575173866	0.285589550396818	0.952284201150903
TRIM73	2.4021071015801	0.421637156604381	0.952284201150903
CXCL10	2.40138287717817	0.152906823906168	0.942188194106735
GCNT1	2.40107422893931	0.00628060417140309	0.298819291367878
KCNE1	2.39955149962583	0.2120574182384	0.952284201150903
EGFL8	2.39950220841679	0.353221725509891	0.952284201150903
THBS3	2.39658441394685	0.00196384188354321	0.16927607645996
HELLS	2.3875478007662	0.0311908295962163	0.630071875477796
PARVG	2.38752629226103	0.00319241481101855	0.214150225918182
SLC23A3	2.38627485409187	0.374682790926712	0.952284201150903
RBMS3	2.38255636441558	0.567126896502298	0.952284201150903
KIF19	2.38255636441558	0.567126896502298	0.952284201150903
AQP11	2.38009662559302	0.579326693875381	0.952284201150903
PCYT1B	2.37781324764275	0.493439409341882	0.952284201150903
WNT11	2.37436793291586	0.329813552982189	0.952284201150903
FUT2	2.37319987865202	0.394028074122784	0.952284201150903
TM6SF1	2.37288197858094	0.186829231494027	0.952284201150903
SLC25A35	2.37088938485725	0.145059126840151	0.929789884246116
FADS2	2.36945994249287	0.0540757778072503	0.760244991986761
GPR34	2.36908531222134	0.371562963453822	0.952284201150903
ACOT11	2.36796487464758	0.0139605139342568	0.440945649757567
LILRA4	2.36641359155381	0.585567648984463	0.952558169822929
FLRT1	2.36398915586148	0.54049771377492	0.952284201150903
KCNA2	2.36201418386	0.347910898451619	0.952284201150903
TRIM15	2.36112210761593	0.316788369426277	0.952284201150903
AKR1C3	2.35953131247298	0.00797646391805239	0.333546915949233
NT5DC2	2.3566352301845	0.0163812632983686	0.470346846002055
ZNF717	2.35575809705076	0.0114373589518093	0.390116405700091
LRRC43	2.35560182931562	0.434254498267794	0.952284201150903
ANKRD23	2.35429642513615	0.30856247812702	0.952284201150903
CHEK2	2.35190196284837	0.00899951790788458	0.355115430723726
HSD17B1	2.34272925802468	0.0320632323644301	0.63156664247239
TTC8	2.34249758445413	0.0246263291063076	0.565477915573528
NEO1	2.34025147715355	0.0876813949501862	0.865549803569115
CTHRC1	2.32879086055178	0.513570032364691	0.952284201150903
ST20	2.32609774049928	0.284779968594864	0.952284201150903
ZSCAN18	2.32543943223795	0.000188594464437412	0.0379532888647117
C9	2.32456024362566	0.525145460556632	0.952284201150903
PITPNM2	2.32250985319254	0.0188901635317682	0.501140741378567
GPC4	2.32202156721044	0.196981251701827	0.952284201150903
ZNF474	2.32197061647971	0.389767904367372	0.952284201150903
NPIPB11	2.32019149496899	0.0391130814194164	0.682280962159111
TGM5	2.31981293317295	0.0616876761945198	0.789994813229274
HOXB3	2.3191597159009	0.0147487695858906	0.449709777394894
FGFR3	2.31688740393118	0.177468275481099	0.952284201150903
BUB1B	2.31538153598075	0.152939485872251	0.942188194106735
DENND6B	2.31111132619931	0.00627170480930977	0.298819291367878
SCD5	2.30923808370827	0.114331888138869	0.891034466381908
ANKRD16	2.30742640659405	0.0260284850071229	0.589490785040741
UBE2C	2.30663545114473	0.024675406713611	0.565477915573528
LANCL3	2.30659303643482	0.221643728741021	0.952284201150903
MFGE8	2.30628466400127	0.00181849216542713	0.163334507149247
CRB2	2.30342383231937	0.458385399154746	0.952284201150903
ZNF205	2.30092842902381	0.337222349192383	0.952284201150903
HIGD1B	2.29923113067884	0.330689294888011	0.952284201150903
PGBD1	2.29876528598173	0.00392116335162429	0.241275464865389
ASB14	2.29854707658716	0.233862293247607	0.952284201150903
IL31RA	2.29716604789065	0.54329794993503	0.952284201150903
ABI3BP	2.29421708748503	0.3941487186067	0.952284201150903
LSMEM2	2.28806953149406	0.521615135980126	0.952284201150903
ANKRD18B	2.28793035761937	0.176510065216649	0.952284201150903
TMEM145	2.28172863806029	0.419756017576809	0.952284201150903
CACNA1C	2.27501529627258	0.201447508123555	0.952284201150903
HSD17B13	2.27493587889322	0.41277886572508	0.952284201150903
MERTK	2.27390900393301	0.172333516131702	0.952284201150903
P2RX1	2.27357080069358	0.0117438624359804	0.398640458158207
CTPS2	2.26939475552348	0.0203390965168645	0.518113657564323
VWA5A	2.26646453375597	0.0156801957961559	0.463697316241684
NMRAL1	2.26575016001424	0.00111663184942479	0.126854781151993
FAM229B	2.26519977065417	0.250567653881308	0.952284201150903
FES	2.26450470547311	0.000652105897013592	0.0850575534373192
LRRC63	2.26005972992667	0.46262654528108	0.952284201150903
SAMD15	2.25906226611187	0.251081004253065	0.952284201150903
IGF2BP3	2.25707511826414	0.184675772451695	0.952284201150903
OXER1	2.25612619875241	0.249898559392868	0.952284201150903
SPARCL1	2.25073756468901	0.602944609617452	0.954304620756329
ZNF404	2.24869464076586	0.213947842928283	0.952284201150903
RNPEP	2.24478171661096	0.00986675087773875	0.364981524575193
KCNH8	2.24426207024568	0.115320366262438	0.891578439320129
SCRN3	2.2439567775056	0.00261982627296791	0.196384243252235
UNC5CL	2.23716464979755	0.021705246230693	0.533798739315798
KIFC3	2.23665775684866	0.00218788885782703	0.183457085358389
PIF1	2.23538805859928	0.0873786085817336	0.865549803569115
PMFBP1	2.23537024524033	0.379204755966794	0.952284201150903
AFMID	2.23362790420243	0.0102399878136832	0.369873611106038
TIE1	2.22901635476192	0.0111462490597656	0.383963922019725
DRD4	2.2281837702071	0.0499849762243944	0.738865015816416
SMN2	2.22618311852695	0.00403883140199484	0.243201244041994
HJURP	2.22538395960935	0.156009199966074	0.948466287449156
BAIAP2L2	2.2216700571648	0.103445829073408	0.884195430224956
CELA2A	2.22109167287055	0.505301157446366	0.952284201150903
CCDC153	2.22107850071424	0.233974827670663	0.952284201150903
CATSPER2	2.21988768911622	0.00168697326714345	0.161426949022568
VWA7	2.21924062389344	0.153660831680307	0.943397263999502
FLT3	2.21923458907674	0.00163047947196918	0.158403891873309
CBFA2T3	2.21582303488089	0.00147182687112917	0.151333861069664
SULT1A1	2.21492255555397	0.134144884213307	0.909778283682552
CHD5	2.21338633277879	0.290826564676857	0.952284201150903
FSIP1	2.21231058573505	0.360421417649764	0.952284201150903
TCTN1	2.21029142871771	0.00706765716410539	0.321224471942211
MYO18B	2.20419225035938	0.404971577359652	0.952284201150903
TRIM7	2.20287978080811	0.442098840223718	0.952284201150903
AKR7A3	2.19989763304716	0.39421557652265	0.952284201150903
ASB13	2.19889840784542	0.0232342507875303	0.551011600747372
SLC25A10	2.1963799429099	0.220259120660438	0.952284201150903
DUOX2	2.19460723749084	0.533054913871537	0.952284201150903
ELFN1	2.19203998491944	0.460495809164177	0.952284201150903
ZNF577	2.19178663965517	0.00392220355321744	0.241275464865389
CCDC102B	2.19108635240727	0.410621792268609	0.952284201150903
MUC20	2.19107525307673	0.0458012046799652	0.716094972615615
PHKG2	2.18987627014594	0.000441828597996437	0.0651280878782302
MND1	2.1892924376481	0.302513834195289	0.952284201150903
ZBTB8A	2.18866637638935	0.249152321211832	0.952284201150903
GDF7	2.18716809524082	0.407174048844589	0.952284201150903
SIRPB2	2.18514046176857	0.36345394878179	0.952284201150903
MYB	2.18437041594953	0.00276329902932362	0.200394715392202
ABHD2	2.18115881531234	0.000504713145037421	0.0718081541561514
TIGD3	2.18045655115312	0.409332854587055	0.952284201150903
TCTE1	2.17877361068405	0.467181873861269	0.952284201150903
IFI44L	2.17678345949679	0.081477873510139	0.845860713955305
LPAR1	2.17592638244202	0.114365575329114	0.891034466381908
EGF	2.17451515591942	0.463470957198823	0.952284201150903
FCRLB	2.17376240973415	0.426002557725775	0.952284201150903
CENPJ	2.17252665873632	0.00562171675104208	0.280826680396914
DLGAP1	2.1724848565422	0.514626690085814	0.952284201150903
CMTM2	2.16898856875559	0.407428508840168	0.952284201150903
CCDC138	2.16844910963684	0.0270537118398083	0.593622490167258
COL4A4	2.16759738918894	0.287267550342335	0.952284201150903
FOXC1	2.16736951838344	0.264626713760891	0.952284201150903
GRTP1	2.16591269362101	0.238213196489386	0.952284201150903
MIF	2.16348936440906	0.441794991163431	0.952284201150903
CEP55	2.16113785307394	0.0753466866596358	0.833130906573226
EFEMP2	2.16091059065406	0.0867271700947555	0.86402096543481
GCM1	2.16040226140253	0.311255634855779	0.952284201150903
MAPK15	2.15986893210183	0.115998679155319	0.891578439320129
TK2	2.15878299279055	0.000952795222510153	0.113745985588987
CCNA1	2.15862332632664	0.22438359580566	0.952284201150903
EDA2R	2.15785721099148	0.225059869093915	0.952284201150903
TPM2	2.15650960524517	0.00794831086847432	0.333546915949233
NDN	2.15594424244631	0.41065095574842	0.952284201150903
UBL4B	2.15451438321451	0.591346490002599	0.952784902630276
RAB37	2.15359548368249	0.00934262521677116	0.360574140900426
ZNF233	2.15176020617442	0.408220944722489	0.952284201150903
LMO3	2.15144797392359	0.619333710212491	0.955748302339351
SPIN4	2.1494671149658	0.0420549131715578	0.69970505652526
CDCA3	2.14869611920848	0.200988242082326	0.952284201150903
HOXB4	2.14831826668731	0.0356673752274966	0.662420120396718
ATP2A1	2.14565523137209	0.0164909308038835	0.471212458893117
JAG1	2.14392743748242	0.00198055107436587	0.16927607645996
USP51	2.14366681918642	0.281751029668569	0.952284201150903
SIGLEC10	2.14014483653489	0.179406279395955	0.952284201150903
NEK2	2.13862342653087	0.19590526356716	0.952284201150903
ZACN	2.1375846403553	0.476566310096183	0.952284201150903
GFRA2	2.13576024049046	0.569546490096688	0.952284201150903
UGGT2	2.13125444625702	0.210062844202088	0.952284201150903
S100A13	2.1309237384245	0.115422800156613	0.891578439320129
PDE4C	2.12867845225312	0.067640606398649	0.804708226255451
DHDH	2.12734520357896	0.36690836235344	0.952284201150903
ZNF726	2.12660960409024	0.241427186366223	0.952284201150903
LHX2	2.12645636353398	0.5953742098346	0.953198075275062
NYNRIN	2.12644313398496	0.293776676519968	0.952284201150903
WNK4	2.1250275773298	0.620057765376534	0.955748302339351
TRIM17	2.12248464688802	0.413325126010811	0.952284201150903
BEND5	2.12018408679474	0.138688500988264	0.922429137592859
HTR1F	2.11759073909378	0.0639295145433545	0.796264430921516
C5	2.11630859695956	0.0853997811770398	0.857467368097619
GREM2	2.11586278573958	0.622709677082063	0.955748302339351
EXTL2	2.11513791818048	0.0138186282934565	0.439503662002464
AMY2B	2.10109150362429	0.00103147807105488	0.119101898253689
CYTH4	2.09992371445175	0.000331582629795692	0.0570721532201259
PLA2G10	2.09943713895332	0.460494320448222	0.952284201150903
ANXA9	2.09622586447886	0.281321971125997	0.952284201150903
ARHGAP11A	2.09462801913934	0.091074067132678	0.870393747420648
TRIM72	2.09398363245865	0.593256145691975	0.953028412565464
ADAM28	2.09395025722811	0.0621467478454199	0.791913099419646
C14orf93	2.0905921525755	0.0261956597197793	0.589723975691135
PRKCG	2.08955804184789	0.0573723365390723	0.770757230454819
LYG1	2.08804404572479	0.0559609917319539	0.765508483218541
CCDC73	2.08308865902597	0.584755063404856	0.952284201150903
ZNF572	2.08223168352083	0.125283477317975	0.895444974000676
CLDN11	2.08134103172335	0.407411538668581	0.952284201150903
P2RY11	2.07984839503164	0.00606949284219768	0.295851023072799
HOXA9	2.07801449713461	0.131469645942791	0.905185184402185
FAM83F	2.07040501877681	0.507142450071172	0.952284201150903
PRICKLE1	2.06945186995036	0.17611842040756	0.952284201150903
PHF14	2.06887777861119	0.000530823927517428	0.0733109477150785
FOXL2	2.06722558837914	0.638427210749406	0.955748302339351
SEZ6L	2.06722558837914	0.638427210749406	0.955748302339351
MMP7	2.06647207076082	0.260044240788886	0.952284201150903
TET1	2.06013936842485	0.404538550648534	0.952284201150903
ESCO2	2.05999290009277	0.169725242795314	0.952284201150903
ARHGEF40	2.05661986624382	0.0143062254995495	0.445711712402347
TMEM44	2.05557664956715	0.00399235859788466	0.243201244041994
KCND1	2.05540307382281	0.0285109003378116	0.605781377162523
SERPINF2	2.05530646597963	0.120781585719033	0.892951868551259
COL7A1	2.05178403005367	0.00452786041626588	0.25823469507667
MAOA	2.05056016135824	0.0857003903045544	0.859331195500712
OR2T8	2.04829630276401	0.329473944073799	0.952284201150903
CACNA1D	2.04775209699196	0.638107701203575	0.955748302339351
THEGL	2.04775209699196	0.638107701203575	0.955748302339351
TP53TG3D	2.04775209699196	0.638107701203575	0.955748302339351
HCRT	2.04775209699196	0.638107701203575	0.955748302339351
PCDHGB3	2.04676673287175	0.638273052213684	0.955748302339351
TNFRSF10C	2.04676673287175	0.638273052213684	0.955748302339351
KLRC2	2.04676673287175	0.638273052213684	0.955748302339351
GSG1L	2.04676673287175	0.638273052213684	0.955748302339351
NME9	2.04348310836304	0.549310873390857	0.952284201150903
GEMIN2	2.04298065078966	0.0185753393652151	0.500048543350393
PRELID2	2.04213556165218	0.307849012856341	0.952284201150903
ACCS	2.03904187888052	0.0126173203935539	0.412957971314606
HOOK2	2.03873114349287	0.0191040600477639	0.502446286822046
VANGL1	2.03793522890031	0.0924265150132116	0.875596716201152
TNFSF10	2.03632244388137	0.0273795302507616	0.596016393464444
CATSPER1	2.03624205846105	0.241290915559456	0.952284201150903
SPG7	2.03168272341677	0.0041680125498795	0.246700810042658
HDAC10	2.03065602207299	0.0271949853338859	0.593946912245661
PRSS3	2.02999906407968	0.644319552598213	0.957188844370266
IGFBP5	2.02634001715198	0.43250634454477	0.952284201150903
TBX1	2.02631317571966	0.534028888247634	0.952284201150903
ENPP2	2.02492860473026	0.11062487090674	0.889026955366367
MYOM1	2.02468005883513	0.0490040268269136	0.730497064455802
SMC1B	2.0218189912845	0.515372783759724	0.952284201150903
CAMK2B	2.02069864894214	0.544884978565401	0.952284201150903
MEX3B	2.01684306570479	0.0353605877302445	0.659767681266164
HHEX	2.01533948496914	0.000885478100190022	0.1075321551498
TMEM86B	2.01407360377695	0.0187779995337799	0.500048543350393
VIL1	2.01301977322377	0.560153291949514	0.952284201150903
GNMT	2.00402257840879	0.23421729806731	0.952284201150903
EFHC1	2.00349026462167	0.00335258870882653	0.219664730889485
C11orf21	2.00321416243123	0.0082892086356672	0.333546915949233
MDGA2	2.0019435482877	0.642054757788817	0.956339090658227
COL11A2	2.00049034780347	0.0391341674894982	0.682280962159111
BCL11A	1.99888457911972	0.00622047271799787	0.298322704569616
KLHL35	1.99599878189936	0.443006013602499	0.952284201150903
MEX3A	1.99575923297631	0.46962602130295	0.952284201150903
CCDC57	1.99473157456794	0.0145185342561133	0.448456238534493
MAPK11	1.99456329470705	0.00534510892104409	0.279417949027439
EDN2	1.99086747495345	0.626153641943474	0.955748302339351
PPP1R16A	1.98731214220878	0.0167540862440109	0.472088100135029
ZC4H2	1.98340201048793	0.09424176683174	0.877719975199199
SULT1C4	1.98267700305239	0.300359434667556	0.952284201150903
P2RY1	1.98070268839205	0.0590650007597923	0.779649367692057
SERPINE2	1.98060615394658	0.0589960419180403	0.779649367692057
RFX8	1.9798492523828	0.103254378095726	0.884195430224956
TEX29	1.97930147940902	0.200298065576258	0.952284201150903
RGS18	1.97463959803252	0.109158851393951	0.888057674898584
CNBD2	1.97405689301175	0.485999896742955	0.952284201150903
SLC5A5	1.97354625118168	0.45438557574335	0.952284201150903
SCG2	1.97285127930696	0.597651879356942	0.953434567566819
SIM2	1.9709039004445	0.322056482545361	0.952284201150903
IDH1	1.96656579458692	0.000350209151417778	0.0580399566590852
PIH1D2	1.96545432697383	0.235302152995749	0.952284201150903
GPRASP2	1.96494080951814	0.25392554407907	0.952284201150903
MFSD3	1.95921413863201	0.0865676472261781	0.863653290704795
C6orf52	1.95916911037083	0.388091776906007	0.952284201150903
MYLPF	1.95865213062611	0.500884800296322	0.952284201150903
SSH3	1.95842638552354	0.00291352839220697	0.204193405278705
PDE6G	1.9554650526212	0.0706812102921524	0.80727364184163
CAMKK1	1.95528239977579	0.00745211052987476	0.327210359114665
PLA2G3	1.95476631094638	0.622521965495382	0.955748302339351
MICALL2	1.95316995240107	0.0214743626770384	0.531237536181818
PALD1	1.95210871005816	0.0467964073648727	0.72124834852184
ZNF860	1.95203405606219	0.487390056267192	0.952284201150903
PIGZ	1.95142352727819	0.243990405669754	0.952284201150903
ASF1B	1.94923469943721	0.0243261573334274	0.562697172998345
NPC1L1	1.94853436812216	0.417063502905901	0.952284201150903
LGI3	1.94742625891436	0.639052517876807	0.956217354520341
CDKN1C	1.94612039777556	0.018119472191659	0.490863470699808
IFT81	1.94113484655206	0.0714520928790719	0.811730348699586
FBXL2	1.94109853231741	0.191192484652048	0.952284201150903
SH3RF1	1.93519426286404	0.0946145609469144	0.877719975199199
RMI2	1.9325949243854	0.0696215702289638	0.805438098607171
ANKUB1	1.93138495234949	0.474272589287588	0.952284201150903
C5orf47	1.92969207573975	0.590936011152658	0.952784902630276
BRIP1	1.92647677505676	0.0802578078931441	0.843455159844815
HSH2D	1.92414370161453	0.00182036754613699	0.163334507149247
NEXN	1.92363226833632	0.225771712045105	0.952284201150903
CD84	1.92345746671967	0.0188816454325195	0.501140741378567
RRM2	1.91553597274155	0.276741480616838	0.952284201150903
NANOS1	1.91479721701225	0.461002167948748	0.952284201150903
TMEM255B	1.91376552127379	0.130517897586161	0.905185184402185
SLC40A1	1.9133911762976	0.187579660684036	0.952284201150903
PSMG3	1.91199627077089	0.00267893206417217	0.197992198570561
ANKS3	1.91041405299883	0.0164497987110171	0.470992509028654
KLHL14	1.91017066974891	0.370423106436924	0.952284201150903
FAM171A2	1.90640858939043	0.217628636246322	0.952284201150903
CDCA2	1.9046556460888	0.143293590560125	0.929789884246116
DNASE1L2	1.90001178822995	0.0964928207276059	0.877719975199199
GEMIN7	1.89869430203227	0.0173850723731351	0.480202969647754
CDNF	1.8974414984367	0.348022982998927	0.952284201150903
E2F5	1.89702899996369	0.17861167946259	0.952284201150903
MMS22L	1.89694410401383	0.0537959120958126	0.759589036800782
TAS2R20	1.89430994477844	0.49653538476844	0.952284201150903
ZNF320	1.89088588721054	0.0239918515528569	0.559723778555502
TBKBP1	1.89059820442092	0.0102021958677611	0.36945586938085
SLC13A3	1.88964475553845	0.472957829095887	0.952284201150903
SPAG8	1.88951752661961	0.333138944469779	0.952284201150903
PRAF2	1.88897224625702	0.0238796505468759	0.559721526212713
ZNF66	1.88716066340048	0.129216811380396	0.903930895706468
FADS1	1.88579709080495	0.0516465470317879	0.746112038883096
TRPV4	1.88497308498441	0.659691135149376	0.959690642252359
SPATA7	1.88429435773658	0.0781076674841105	0.838823815699507
ZNF692	1.88278382522534	0.0146133172226327	0.449384515610609
AKAP7	1.88170730075179	0.0808150287201252	0.844383013120352
SH3TC2	1.88137618325993	0.340505261194975	0.952284201150903
WNT10B	1.87957367979204	0.102092259493333	0.882856758430073
ZNF837	1.87720115558645	0.104762035046825	0.88498446202021
TARBP1	1.87634807713637	0.0160358117836991	0.466184196178299
IFIT1	1.87238065608917	0.174987808955715	0.952284201150903
ALPK2	1.87105910153619	0.124320313532037	0.895444974000676
ASPM	1.87086720517143	0.149786870834532	0.938031556231474
GP1BA	1.86986683339598	0.0844826759751908	0.855980158822955
CENPA	1.86858227384473	0.303730799084053	0.952284201150903
PYROXD2	1.86787691714483	0.0165422551008047	0.471326620131972
DPY19L4	1.86784278112089	0.0207103414323411	0.523822277031523
KIF4A	1.86671638994061	0.263328213880325	0.952284201150903
ADHFE1	1.86576343172942	0.00809529908646921	0.333546915949233
RBM11	1.86495331867901	0.422104922218454	0.952284201150903
RFC3	1.86375310900639	0.0650200338922366	0.797786284086702
RGPD4	1.86242107894929	0.432141838494077	0.952284201150903
BEND6	1.85936721474773	0.353073042979578	0.952284201150903
HCRTR1	1.85875959267035	0.575785429666141	0.952284201150903
CCDC68	1.85769140410817	0.539099781997886	0.952284201150903
CNRIP1	1.85755896693616	0.341177674610073	0.952284201150903
SH3BP1	1.85515534748086	0.00425009476347522	0.249462853887814
GAS8	1.85512969476488	0.0907771704276869	0.870255078254602
ENKUR	1.85243862510709	0.631786543878133	0.955748302339351
SLC28A2	1.85174678865806	0.674500346293949	0.961398825529104
AGBL3	1.85097133310611	0.238202150386963	0.952284201150903
ABCC4	1.85034006874637	0.158522893474527	0.950321379446916
FSTL3	1.84833421878672	0.299335380305531	0.952284201150903
GSN	1.84674531635014	0.00814937361801196	0.333546915949233
NCAPG	1.84551219198506	0.150499625899242	0.938507405950696
PRSS27	1.84471582297323	0.224832525841396	0.952284201150903
RNF39	1.84414361783662	0.106798303222563	0.888057674898584
RHBDF1	1.84257006321505	0.0691770394267865	0.805438098607171
DPYS	1.84118983998634	0.512091767070858	0.952284201150903
VASH1	1.84016261322495	0.0478874601369663	0.726147094671091
LAMA3	1.84009087408087	0.451640779401433	0.952284201150903
DIXDC1	1.83863498169985	0.116710814578329	0.891578439320129
AVPR2	1.83584732453224	0.3910356408855	0.952284201150903
BCAN	1.83434870697893	0.540340567973972	0.952284201150903
ZNF221	1.83399818955489	0.171145049954549	0.952284201150903
ERBB2	1.8334444344597	0.11185194937275	0.889026955366367
CDPF1	1.83140591808522	0.173700062350425	0.952284201150903
DEPDC1	1.83047921475566	0.372241201545445	0.952284201150903
AMH	1.82843002069566	0.139488110425609	0.922600148922614
MYBPH	1.82669072231666	0.623581371678009	0.955748302339351
SLC2A5	1.82511389366866	0.149559407925687	0.93762500198004
CD248	1.82347012905537	0.579928875109018	0.952284201150903
FCRL6	1.82332518845527	0.504317962677063	0.952284201150903
FANCI	1.82284427620189	0.0427661002107084	0.69970505652526
ZKSCAN3	1.82184307312015	0.0262619666688826	0.590035605206618
LYPLAL1	1.82006426718249	0.013773985571164	0.439503662002464
ECEL1	1.81935714572301	0.653164347171946	0.958679705482053
ATG4C	1.81272770602502	0.0126346905399727	0.412957971314606
ADRB2	1.81125397870508	0.11823052266259	0.89160244793785
FADS3	1.80736698551664	0.00724171524675292	0.322774498980634
HSD17B4	1.80700968624531	0.00224649074554479	0.185798568443715
PRKAR2B	1.80549979634865	0.00696731691267031	0.320060745835881
FMO5	1.80547395946037	0.118130306565928	0.89160244793785
STK32B	1.80459765791776	0.300653473412043	0.952284201150903
CYP3A5	1.80458129480534	0.211524363371669	0.952284201150903
APOC1	1.80454309007164	0.393799504523899	0.952284201150903
NUF2	1.80444734247265	0.188394829417003	0.952284201150903
TICRR	1.80422167080335	0.294295670419826	0.952284201150903
SOWAHD	1.80376739722217	0.548600154456933	0.952284201150903
ENTPD8	1.80357471365943	0.604368639440063	0.954304620756329
KRT79	1.80293618833568	0.400240860852155	0.952284201150903
CDCA8	1.8020922812151	0.18473706866947	0.952284201150903
ATG9B	1.80044812819213	0.299035421874752	0.952284201150903
CCDC125	1.79943218908839	0.032992937833586	0.64194960671509
LILRA1	1.79930745380138	0.238035213173675	0.952284201150903
ZNF606	1.7970179176797	0.0219197665378536	0.535153814937165
CD79B	1.79695217278384	0.0765352279844541	0.837074345199538
ABCA2	1.79629744524803	0.00831085167162497	0.333546915949233
TNFSF4	1.79471443754938	0.063825013369102	0.795990316644772
ENKD1	1.79450897082478	0.0065502211286614	0.306554701127751
ACADS	1.79367888003152	0.0013603470111106	0.145175820799356
MYO15B	1.7932852695476	0.00912086526430436	0.357898687961715
DLGAP5	1.79322753243916	0.215039380488818	0.952284201150903
ZNF730	1.79198265532071	0.400373807340293	0.952284201150903
CACNA1F	1.78864902446953	0.113622628629208	0.891034466381908
PTCHD1	1.78746233202503	0.680639028407282	0.961398825529104
ALDH8A1	1.78728475073666	0.232974769776667	0.952284201150903
TOP2A	1.78664110216176	0.188788613272131	0.952284201150903
CENPQ	1.7863625178997	0.0985245669786831	0.879570959919064
HSD17B3	1.78570009361391	0.393586647956801	0.952284201150903
RNF112	1.78491077797404	0.508882658069739	0.952284201150903
SPATA20	1.78437390672514	0.136875635223027	0.918352711168167
WNT1	1.78229808340607	0.556055577541012	0.952284201150903
PARP10	1.78221247988951	0.00559311738575295	0.280517939472524
EFCAB7	1.78188405692393	0.277418332205836	0.952284201150903
ITGB4	1.7815375288047	0.230409671054722	0.952284201150903
PNPLA7	1.78109788613128	0.017611513703432	0.483519823331167
SLIT1	1.7784493162539	0.452237686088252	0.952284201150903
TK1	1.77747058532842	0.0845832598198022	0.855980158822955
C16orf95	1.77710652088905	0.5507327446298	0.952284201150903
AIRE	1.77098225220305	0.430384237916875	0.952284201150903
HUS1B	1.77035152311165	0.522928585743426	0.952284201150903
MORN4	1.76981538106015	0.375887937667257	0.952284201150903
NEGR1	1.76932229118091	0.188012668115454	0.952284201150903
KIF15	1.76860060978331	0.328749792267117	0.952284201150903
DEGS2	1.76856444254658	0.380873318621612	0.952284201150903
RBP4	1.76740698902185	0.542537899174343	0.952284201150903
WNT8B	1.76664277861003	0.661933898394256	0.96034611321833
ZNF273	1.76599434285281	0.140623288995585	0.926548303124795
ZWINT	1.76317367333664	0.128888687123879	0.903930895706468
LEPR	1.76266568930324	0.204167803719687	0.952284201150903
LTB4R	1.76200482967104	0.0041034396913543	0.244071595859553
NUDT6	1.75936693156844	0.48187247118201	0.952284201150903
SERPINE3	1.75676316475	0.517315162169993	0.952284201150903
SPC25	1.75568457491905	0.19326405385317	0.952284201150903
TEAD2	1.75565825601773	0.422382283368054	0.952284201150903
NAGLU	1.75525664497845	0.0509710799406703	0.741000622419218
ITGB3	1.75472231459258	0.1574464432516	0.949870683548303
NUDT17	1.75414980860377	0.0324058204151619	0.635794975192738
IDNK	1.7529340581583	0.100029524234766	0.879945935194612
TIMD4	1.74928923460653	0.499751591711961	0.952284201150903
DHRS4L2	1.74869072212497	0.0915975417399933	0.873591085332901
C20orf96	1.74613451963828	0.0438989414475782	0.706022508406281
SMCO2	1.74605245880569	0.44531859402361	0.952284201150903
MXD3	1.74560568091037	0.0191306564321381	0.502446286822046
ANAPC7	1.74557918639569	0.00755257195588362	0.328373707230039
MTRNR2L1	1.74520885836557	0.0566914705071361	0.767896870225025
NUSAP1	1.74434303968814	0.143730469990676	0.929789884246116
KIF2C	1.74432314091901	0.240627868113183	0.952284201150903
NLGN3	1.74264091100045	0.0267316967461289	0.591160772468945
MX1	1.74170605782721	0.175646517738772	0.952284201150903
NDNF	1.74046218709141	0.68677194443809	0.961398825529104
GNA14	1.74046218709141	0.68677194443809	0.961398825529104
TAL2	1.74046218709141	0.68677194443809	0.961398825529104
NIPSNAP3B	1.73686863136475	0.0526492359536253	0.749755652599323
LMOD3	1.73621507658261	0.618857605679236	0.955748302339351
ZNF117	1.73484086176003	0.0180542236886115	0.490633949879891
SERHL2	1.7340067922215	0.10783386482564	0.888057674898584
RAB44	1.73104349114703	0.0993459849068706	0.879945935194612
KIF24	1.73076353219003	0.227228401384547	0.952284201150903
APCDD1L	1.73074851536267	0.394232751579649	0.952284201150903
HSPG2	1.73030490928974	0.0925708508656414	0.87598442348955
TACC3	1.72981771709581	0.0476049121777261	0.726147094671091
CCDC113	1.72816199868292	0.233466301619381	0.952284201150903
CLEC18B	1.72769041373669	0.273034749650087	0.952284201150903
SYCE1L	1.72568414258908	0.259253984385892	0.952284201150903
MROH6	1.72500040631075	0.0371523282278675	0.673849241020072
OLFML2B	1.72438698242559	0.559078351493909	0.952284201150903
COMMD4	1.72376377176348	0.00594234633710292	0.293636436475124
NT5C	1.7237598612269	0.0046032966491413	0.259242803712253
CCDC171	1.72325839762975	0.195766796480195	0.952284201150903
DLL1	1.7227045326654	0.212092796521775	0.952284201150903
PGAP3	1.72110866851161	0.0108842809474628	0.380463686617638
DEPDC1B	1.7200504916024	0.121615099020501	0.894617180105375
ICA1	1.72003198943902	0.164771219241465	0.952284201150903
TMEM144	1.71980707166322	0.480750518144678	0.952284201150903
STARD13	1.71955996280615	0.277020232117694	0.952284201150903
FUT10	1.71729489029735	0.179244522652601	0.952284201150903
USP40	1.71555149970093	0.00984907642053176	0.364981524575193
TP53INP1	1.71539544970339	0.0892173324108549	0.865549803569115
POLQ	1.71485587468605	0.3011833055622	0.952284201150903
ITIH4	1.71471469674471	0.591733200174581	0.952885227080312
SLC6A3	1.71085501298679	0.535370067488319	0.952284201150903
RHBDL1	1.70841972606896	0.241333971324777	0.952284201150903
PRICKLE2	1.70828439620508	0.668480885844642	0.961398825529104
MYLK3	1.70828439620508	0.668480885844642	0.961398825529104
OMG	1.70742236762875	0.52540242275894	0.952284201150903
METTL15	1.70579985541219	0.0473993723753644	0.724989097341758
C12orf76	1.70547853315401	0.0520747229949137	0.746263095452034
LRRC27	1.70408173062159	0.0440409130863813	0.706022508406281
ABCC2	1.70373278360304	0.0809846978932861	0.844383013120352
CCDC168	1.7035478836618	0.462440069193795	0.952284201150903
TYMS	1.7031636579027	0.00992257899306143	0.364981524575193
COL6A1	1.70307152413771	0.0357865118165827	0.662420120396718
TLR6	1.70306624695009	0.0226914097653466	0.545484452840338
FAM186B	1.70224388673487	0.287741677038422	0.952284201150903
CEACAM19	1.70173144308844	0.0754657249256578	0.833139237482556
PCSK4	1.70155750125997	0.128124585475088	0.903223491735772
SLC27A5	1.70138918284169	0.177572953766965	0.952284201150903
SEZ6	1.6992770231162	0.692601747147938	0.96255743574689
DTWD1	1.69927332951694	0.0149646818268177	0.453349404073936
SARS2	1.69885785525361	0.452471626750832	0.952284201150903
CLHC1	1.69817476112251	0.210548102612	0.952284201150903
BTK	1.69735596086781	0.0191703433909071	0.502446286822046
RADIL	1.69621516497107	0.380742375784725	0.952284201150903
C3AR1	1.69603953221673	0.144417532557305	0.929789884246116
SYT2	1.69286481629246	0.694805008731444	0.962984574849944
OMA1	1.69245295373567	0.047093615019445	0.72365402134919
PTGS1	1.69099586280319	0.0422220445908319	0.69970505652526
SLC45A3	1.690138348139	0.0271286928885628	0.593946912245661
CA8	1.68988739180735	0.411987377725369	0.952284201150903
TUBB3	1.68865527306157	0.660314799517065	0.959844658012269
TAS2R4	1.68803113330537	0.361818280543666	0.952284201150903
HEXIM2	1.6873526678932	0.133651812407489	0.907920701278485
ATP8B4	1.68680914956051	0.151417132946545	0.94100276114022
IL27	1.68582204102158	0.693443220492973	0.96255743574689
SENP8	1.683745206639	0.282986135653603	0.952284201150903
ZNF823	1.68254230834628	0.0815852495711579	0.845860713955305
MYL6B	1.67676244292009	0.0780726275746824	0.838823815699507
CCDC106	1.67524405087802	0.112196398834812	0.889026955366367
SLC52A3	1.6750393945697	0.50574342759156	0.952284201150903
PROM1	1.67501370424436	0.346258512920461	0.952284201150903
TSPAN32	1.67456299103348	0.088112589634215	0.865549803569115
SLC13A4	1.67299181735694	0.313113204470798	0.952284201150903
SYCP3	1.67251481318424	0.380918802533527	0.952284201150903
IGFBP6	1.67172488803475	0.300718413333131	0.952284201150903
SAPCD2	1.67130986305223	0.519399829774308	0.952284201150903
NLRC4	1.67126739853864	0.349120619801014	0.952284201150903
SIGLEC12	1.66938042992832	0.518273249349409	0.952284201150903
STYK1	1.6684317805546	0.442409836996367	0.952284201150903
CAPS	1.66767395026469	0.14769903928833	0.933846418453454
PYCARD	1.66691868292036	0.0954357637328816	0.877719975199199
DCLRE1C	1.66633820879907	0.00639587241413275	0.301333293303973
CSDC2	1.66528593587828	0.59023159241055	0.952784902630276
MGST2	1.66087932912762	0.0659638036490399	0.799068576954944
CCDC24	1.66051423887186	0.0624505097885525	0.792304371682297
SMIM4	1.66038849911035	0.0593847809028788	0.78086563108895
HCN3	1.65905584969147	0.219227113373037	0.952284201150903
PCGF2	1.65614575959958	0.585255872111533	0.952558169822929
PHF7	1.65468471190258	0.0475861692371775	0.726147094671091
PCED1A	1.65447905537909	0.00493170151685072	0.268343085326964
PLA2G15	1.65300419618594	0.156621929691915	0.949533843874504
SLC6A4	1.65228419018423	0.268484184829021	0.952284201150903
POLG2	1.65216202239323	0.0187673380032122	0.500048543350393
MED12L	1.6516438502909	0.201970156985314	0.952284201150903
ZNF619	1.65086820105589	0.132026838166774	0.905185184402185
PPFIBP1	1.64953455784631	0.046692173049641	0.72124834852184
RAB34	1.64679169173075	0.00998553028224743	0.364981524575193
BEX5	1.64565947200655	0.650168885130557	0.957883179204889
UCN2	1.64291549900236	0.637145277798708	0.955748302339351
ADAT2	1.64193274623884	0.0752318599771671	0.832993292708714
CDK1	1.64136100359743	0.219527502804844	0.952284201150903
TMLHE	1.63984924285143	0.0890240350484756	0.865549803569115
TM7SF3	1.63975143494735	0.0138859123861306	0.440564972485185
KIF20A	1.63901800083224	0.278757328949245	0.952284201150903
FOXRED2	1.63864022954594	0.28629317146057	0.952284201150903
RP9	1.63842932576159	0.0100009135008181	0.364981524575193
CLEC11A	1.63835217398288	0.313969655098178	0.952284201150903
POPDC2	1.63760593344084	0.0685437195416929	0.805438098607171
TTC30A	1.63686452003143	0.151960845070991	0.942188194106735
IGSF10	1.63685897617176	0.133548395361054	0.907920701278485
MYOM2	1.63615503005773	0.171142812970382	0.952284201150903
MIXL1	1.63539745453325	0.708655766942609	0.96555119343462
THNSL2	1.63539745453325	0.708655766942609	0.96555119343462
SLC9A2	1.63539745453325	0.708655766942609	0.96555119343462
LRRC70	1.63539745453325	0.708655766942609	0.96555119343462
PRDM6	1.63539745453325	0.708655766942609	0.96555119343462
NOX1	1.63539745453325	0.708655766942609	0.96555119343462
OGN	1.63539745453325	0.708655766942609	0.96555119343462
HEATR6	1.63456789132161	0.00821186567171439	0.333546915949233
CCDC150	1.63382611343623	0.523004308469743	0.952284201150903
ANXA2R	1.63348646210432	0.175350865580601	0.952284201150903
ARTN	1.63342527284843	0.289245895409967	0.952284201150903
CENPP	1.63223866024926	0.212992306872901	0.952284201150903
PFN4	1.62654537356537	0.57460244156169	0.952284201150903
KCNJ14	1.62575868663506	0.165068311519704	0.952284201150903
VAV3	1.62510768059215	0.00986132193072715	0.364981524575193
SORD	1.62489349336028	0.109757900258628	0.888057674898584
ACY1	1.62423841407733	0.562999774624044	0.952284201150903
PEX11A	1.6239678576704	0.125402797924652	0.895444974000676
GALNT7	1.62381086935185	0.00303755495644381	0.208731886202068
TNNT3	1.62365705718626	0.0385109082870909	0.67897767839831
LRRC23	1.62164596107893	0.0462358020149932	0.720366027089768
TPX2	1.62103338218259	0.274696587051073	0.952284201150903
CIDEC	1.62073913109508	0.705439986768109	0.96555119343462
C7orf25	1.62073913109508	0.705439986768109	0.96555119343462
ABCC3	1.62066822605332	0.146480899400814	0.93117167412422
MDM1	1.6184306663765	0.117991717340284	0.89160244793785
ZNF771	1.61816812668594	0.262382472800675	0.952284201150903
EXO1	1.6141713696138	0.373661691837653	0.952284201150903
CYSLTR2	1.61312671445784	0.382945916990345	0.952284201150903
C8G	1.61096881258373	0.494849942691803	0.952284201150903
TCN2	1.61080905699378	0.258762467869466	0.952284201150903
DTHD1	1.61079973855145	0.508264182621073	0.952284201150903
ARMC9	1.61039446531124	0.0771379725747869	0.838823815699507
RIBC1	1.61010819252191	0.425292477076953	0.952284201150903
SLX4IP	1.60832016954889	0.0681335239943301	0.805438098607171
MYH7B	1.60664198985258	0.182923723701085	0.952284201150903
ERMARD	1.60652785563679	0.0216457740903579	0.533798739315798
ITGA7	1.60386266400136	0.164285297125258	0.952284201150903
STIL	1.60257348856974	0.217597416019483	0.952284201150903
COCH	1.60218223848885	0.227273040152147	0.952284201150903
ADCY10	1.60176231066899	0.39963154668516	0.952284201150903
COQ3	1.60117318770352	0.0525538719716607	0.749755652599323
PBK	1.59990576978939	0.407249301955088	0.952284201150903
ALG6	1.59871627709445	0.0977157953523613	0.877719975199199
CDK6	1.59823037774939	0.00196464882282845	0.16927607645996
SLC16A5	1.5964036359956	0.0831750289374763	0.851516448141155
GSTZ1	1.59639017283683	0.0445237769766135	0.709509554603569
CABYR	1.59479372196887	0.550747692457606	0.952284201150903
EXD2	1.59465781226022	0.100922979408162	0.880224459242875
FBN2	1.59439443846452	0.399009552921808	0.952284201150903
GSTM2	1.59433585378114	0.0407931590831974	0.696549372127275
TCEAL1	1.59380803315756	0.0909783982212988	0.870393747420648
STAP1	1.59366893353047	0.13952637911234	0.922600148922614
MATN2	1.59339549475866	0.465614914881455	0.952284201150903
MAP1A	1.59231421157149	0.12010049829478	0.892440189253148
RNASEH2A	1.59120100493195	0.154097151788472	0.944222086665594
ZNF573	1.59087084569223	0.189325145931371	0.952284201150903
HAGHL	1.58938118130038	0.170119971026743	0.952284201150903
SH3RF2	1.58876310392232	0.623037433688212	0.955748302339351
EID2B	1.58851695514629	0.322627744780844	0.952284201150903
PLXDC2	1.58643843246787	0.104976105600723	0.88498446202021
EME1	1.58639017064392	0.234168038439495	0.952284201150903
PP2D1	1.58567301700802	0.474593025901007	0.952284201150903
ZNF660	1.58413863825466	0.279928325064771	0.952284201150903
POLR2H	1.58287328344122	0.0471066044989854	0.72365402134919
SKA3	1.58267668798097	0.281755469895024	0.952284201150903
POLE2	1.58125277954422	0.353418431682911	0.952284201150903
DET1	1.57899341953302	0.198533746600159	0.952284201150903
CDC25C	1.5787704806437	0.404377785492036	0.952284201150903
ISYNA1	1.57813607915772	0.0691002715320725	0.805438098607171
ALDH3B1	1.57806046450449	0.120249388026007	0.892904806260544
LRRC45	1.57678552909167	0.129708676421023	0.903930895706468
NEIL3	1.5759440831292	0.323547882375745	0.952284201150903
POLI	1.57477834096419	0.019727056826947	0.506144842855976
CPPED1	1.57476550077273	0.0407082610501873	0.695943292978141
PPP2R2C	1.57452127090312	0.675028850986261	0.961398825529104
ITGB1BP2	1.57447837070523	0.435292365561563	0.952284201150903
GREB1	1.57379810134248	0.496673957508236	0.952284201150903
NUTM2D	1.57272453852212	0.349956890374541	0.952284201150903
MMP28	1.56958812368051	0.718752976532593	0.967536740187733
CCL23	1.5686118405753	0.45135311621074	0.952284201150903
SKOR1	1.56800147041519	0.312985353034517	0.952284201150903
BBS4	1.56668009464049	0.0692093993369394	0.805438098607171
MOK	1.56660418732087	0.0315511111667146	0.63156664247239
TACSTD2	1.56507316186703	0.688458800430921	0.961905930537141
NTN5	1.56507316186703	0.688458800430921	0.961905930537141
COL4A5	1.56471747861815	0.458004548353183	0.952284201150903
RFC4	1.56365255984964	0.117614970177893	0.891578439320129
POP5	1.56148667507007	0.042498496482712	0.69970505652526
ALDH3A2	1.55870253721278	0.0590784829243178	0.779649367692057
DPP10	1.55716119606139	0.685260352650492	0.961398825529104
HERC2	1.55654914660835	0.0688213603072595	0.805438098607171
SDCBP2	1.55628233129635	0.331168103554318	0.952284201150903
PKMYT1	1.5518410660284	0.127918148129847	0.90234499384334
S100A3	1.5511898821095	0.425699075624238	0.952284201150903
HADH	1.55102895515391	0.0294458500749166	0.612708552445125
MIS18BP1	1.54976692118837	0.0448575832559947	0.711705213682937
THAP10	1.54849204168908	0.523029011829322	0.952284201150903
GPA33	1.54773290899712	0.249282078231496	0.952284201150903
PIGP	1.54713433470468	0.0412572831173982	0.698269216623195
C18orf54	1.54539462696022	0.363627894782179	0.952284201150903
MGAT3	1.54431104103709	0.259209116576654	0.952284201150903
ASGR1	1.54404341693108	0.187234297447086	0.952284201150903
DPEP2	1.54228031116155	0.0916009807348135	0.873591085332901
PABPC1L	1.54165801518932	0.0176833728278798	0.48370033597348
TMEM256	1.54108600920033	0.106844255439609	0.888057674898584
NVL	1.54022033143027	0.0122817154710995	0.408704330346126
MLXIPL	1.53978445743207	0.644700268920029	0.957399608715627
EXD3	1.53938527364608	0.026891832559882	0.592840759422625
OPRD1	1.53880931468072	0.39351157288485	0.952284201150903
HMGN3	1.53717774725925	0.037756165061531	0.678322719063798
LIMS3	1.53708503427593	0.72099634036073	0.967590008780089
TBC1D19	1.53611571515369	0.131312893181958	0.905185184402185
C15orf65	1.53598966441365	0.593977960714633	0.953198075275062
NAA10	1.53410627015985	0.0306085325762732	0.62380349312451
ABHD10	1.53401291493425	0.161967457647272	0.952284201150903
METRN	1.53369049368055	0.30511388926105	0.952284201150903
TXK	1.53329757704966	0.0477441392838324	0.726147094671091
MYO3B	1.53281183412437	0.706235186281223	0.96555119343462
SLC35G2	1.53039085344221	0.375138446225155	0.952284201150903
SKA2	1.52784428326666	0.161728922326353	0.952284201150903
FAM111A	1.52514054094026	0.0313836408989139	0.630700152196703
ESPN	1.52455791596724	0.450131151570289	0.952284201150903
NIPAL2	1.5243066678299	0.0326286516202694	0.636620242901295
CHD1L	1.52333881176177	0.00383621650591302	0.23824021777189
DBN1	1.52012205230428	0.00818004909873152	0.333546915949233
IL1RL1	1.51976898339734	0.24739398922958	0.952284201150903
BDH2	1.51966928716764	0.0938173837970808	0.877719975199199
SLC9A5	1.51845908027435	0.180414342568265	0.952284201150903
INSL3	1.51842992852552	0.505556007003699	0.952284201150903
PLEKHD1	1.51727933173428	0.567460894230429	0.952284201150903
NDUFA4L2	1.51584778833943	0.304396375093302	0.952284201150903
APOO	1.51304767818222	0.0646300041333208	0.797235436275036
FKBP1C	1.51285727509479	0.345587103259945	0.952284201150903
VSTM5	1.51177300618375	0.57417475914888	0.952284201150903
CLYBL	1.50716866476962	0.244547889196799	0.952284201150903
C1RL	1.507017903929	0.0265574389320663	0.591160772468945
WDR49	1.50598731718155	0.543987841106136	0.952284201150903
UBA7	1.50485005086999	0.0192303319094284	0.502446286822046
ST8SIA6	1.503007327921	0.283686682862265	0.952284201150903
SPNS2	1.50279470877335	0.148917661227302	0.935838521410548
RNF208	1.50274220351234	0.221931471353937	0.952284201150903
DNAH11	1.5021049853489	0.72267851867944	0.967708367487775
LY6G6C	1.49982469412959	0.242922579163714	0.952284201150903
PILRB	1.4986016661528	0.0946566318648189	0.877719975199199
PNPLA4	1.49797349240375	0.101037887089113	0.880224459242875
TTC30B	1.49728646334603	0.205468436060572	0.952284201150903
SPIN2B	1.49725686107924	0.31177487080706	0.952284201150903
ARHGEF19	1.49695403951983	0.115596867177023	0.891578439320129
NIT2	1.49677987739584	0.0224774240816259	0.543120879996336
TMEM52B	1.49587916708167	0.324319957021373	0.952284201150903
PHGDH	1.49466177749542	0.11750267371717	0.891578439320129
GRIK5	1.49273659275874	0.0797087203202755	0.841098114671552
C1orf21	1.49246926989853	0.219913425652545	0.952284201150903
SPC24	1.49160126496927	0.397984486882263	0.952284201150903
GOLGA8N	1.49074157047385	0.185986442430506	0.952284201150903
PEX7	1.48923854381981	0.241513310940941	0.952284201150903
C1QTNF4	1.48864809161162	0.213119035139553	0.952284201150903
DSCC1	1.48793528006127	0.307980695653526	0.952284201150903
CDK5	1.48767343094175	0.0825107653138227	0.849655812116827
RCVRN	1.48713780054933	0.556116924216179	0.952284201150903
CDC20	1.48666171379066	0.267273311489434	0.952284201150903
LUC7L3	1.48663824187944	0.0269503899740585	0.593203349319627
METTL25	1.48590494603725	0.12625828443484	0.898475451444804
PLCB2	1.48514799396202	0.00493368773334873	0.268343085326964
MARVELD1	1.48494713745192	0.238734458429221	0.952284201150903
NEK11	1.48487607111653	0.0782821821616459	0.838823815699507
ADAMTS14	1.4836214259086	0.406000051042819	0.952284201150903
PPARG	1.48276556362959	0.371182775610368	0.952284201150903
ICA1L	1.48213373512435	0.215489970754923	0.952284201150903
SPON2	1.48108358019272	0.251484333276314	0.952284201150903
NOL3	1.48084669878719	0.272218048082621	0.952284201150903
IFT140	1.47706929959049	0.0360928118253317	0.664626719194049
MYL5	1.4770437770454	0.0751475511431476	0.832993292708714
PLK1	1.47662769491503	0.167563418959398	0.952284201150903
DECR2	1.47646902728638	0.148449303450231	0.934859224719282
XAF1	1.47636160613422	0.211640882186369	0.952284201150903
MCEE	1.47563068380726	0.378407071379186	0.952284201150903
CLIP3	1.4744544585543	0.206298679419597	0.952284201150903
CXXC5	1.47225720591749	0.0925918085167842	0.87598442348955
RDH16	1.47151248733847	0.499539042815127	0.952284201150903
IFI6	1.47072037956119	0.20079539321923	0.952284201150903
ZNF585A	1.46992546367715	0.0488792755437583	0.729573086665141
PPFIA4	1.46957759610392	0.361289940474577	0.952284201150903
GTSF1	1.46804428081068	0.442184307580178	0.952284201150903
IFT80	1.46788336534573	0.0691747887619447	0.805438098607171
DPH6	1.46708899353639	0.201056967700009	0.952284201150903
TRMT11	1.46210376170508	0.111226486061066	0.889026955366367
SEC31B	1.4607255224745	0.018961297541849	0.501292964293719
PLEKHH1	1.45980681504745	0.549722211962679	0.952284201150903
RWDD2B	1.4589037766829	0.0717408108496416	0.812544211037675
ADM5	1.45749890790987	0.423242596041103	0.952284201150903
NR1I2	1.45714729804072	0.739876093022928	0.969559681988382
MYO1H	1.45714729804072	0.739876093022928	0.969559681988382
CRYBA4	1.45714729804072	0.739876093022928	0.969559681988382
VGF	1.45681956495706	0.59100374628751	0.952784902630276
SMIM8	1.45649145714513	0.215311003052892	0.952284201150903
SLC25A18	1.45579847331949	0.392541286536632	0.952284201150903
ZKSCAN4	1.45493477474518	0.0551321350725968	0.763108820806416
NDUFAF6	1.454225451102	0.0535721818375209	0.757702134081482
FAM156A	1.45421035941141	0.408239583477599	0.952284201150903
MTBP	1.45419005239077	0.197957148293587	0.952284201150903
NCAPG2	1.45303818334543	0.0483535791474139	0.727998796218889
RAB17	1.45191050364231	0.743774966766826	0.969559681988382
GDF11	1.45135801302379	0.0900958373808963	0.866926271301016
TOX	1.44992269511205	0.187021378767011	0.952284201150903
ANKMY2	1.44966142584276	0.0775667274212208	0.838823815699507
FBN1	1.44889348295776	0.175366782821439	0.952284201150903
NRG4	1.44707038484462	0.373674824998657	0.952284201150903
BIRC5	1.44632902417646	0.407759657624665	0.952284201150903
ERCC6L	1.4453520273121	0.551355576165681	0.952284201150903
SERTM1	1.44351973938034	0.679362468747388	0.961398825529104
COLQ	1.4420463060149	0.524642098285603	0.952284201150903
CD302	1.44102316603387	0.484542016496384	0.952284201150903
STRADA	1.44101915138734	0.0726461471438026	0.816081558863434
INTU	1.44056579476043	0.500175684822979	0.952284201150903
ASAP2	1.43985278550426	0.476419668873622	0.952284201150903
TONSL	1.43814204408211	0.022036857570663	0.536706963224126
FAM216B	1.43779557049773	0.738555143028785	0.969559681988382
MYO15A	1.43735673026529	0.188189778896085	0.952284201150903
SLC26A6	1.43708727804632	0.0824280149065476	0.849424613012828
BRSK1	1.43645360449467	0.514071063202833	0.952284201150903
FDXR	1.43608180567626	0.0997860769465273	0.879945935194612
SH2D4A	1.43550723285212	0.67250864857491	0.961398825529104
KCNQ5	1.43524971397327	0.283984626755623	0.952284201150903
CCDC88B	1.43434423801276	0.0147476540193971	0.449709777394894
BUB1	1.43402273090829	0.314247571440927	0.952284201150903
CLDN12	1.43317697708734	0.0687349713376915	0.805438098607171
GOLGA8H	1.43239396335223	0.451036133440065	0.952284201150903
HOXB5	1.43179241625836	0.438266039197186	0.952284201150903
SWSAP1	1.43128203503179	0.255181039189322	0.952284201150903
SYNGR1	1.43124096395278	0.0868984860030061	0.865115881501306
SPRN	1.42956797931804	0.166352771593047	0.952284201150903
NANOS3	1.42874658071714	0.0724880315625468	0.815873448816056
ACOX2	1.42871504839085	0.688333344865026	0.961905930537141
CEND1	1.42783849604929	0.541085093473225	0.952284201150903
MAMDC4	1.42745449985245	0.0725117880256763	0.815873448816056
ITPA	1.42713351046316	0.0371926786073943	0.673849241020072
CPNE8	1.42709736620473	0.254763740212446	0.952284201150903
CEBPA	1.42691606945966	0.160023498273393	0.950321379446916
CACNA1A	1.42637991368188	0.192171790679952	0.952284201150903
LAT2	1.42633584115017	0.136840649974012	0.918352711168167
APOBEC3B	1.42613123280362	0.170802085392971	0.952284201150903
CDK5RAP3	1.4252540246138	0.0108390735319071	0.379825942397948
UCK2	1.42508901445068	0.0349251295073653	0.65424241937534
PANK1	1.42492366815089	0.393491005426455	0.952284201150903
MELK	1.42424664264048	0.30285246238033	0.952284201150903
ZNF688	1.42418310657837	0.100153450836776	0.879945935194612
OCM	1.42410210279703	0.583547600672957	0.952284201150903
FBXO24	1.42373562729125	0.52406210778103	0.952284201150903
LRRCC1	1.42254119623246	0.185423370503483	0.952284201150903
RAB3A	1.42236066696168	0.624444646227695	0.955748302339351
CDC25A	1.42221437055368	0.39739920550743	0.952284201150903
SMIM9	1.4217966608147	0.742645299387101	0.969559681988382
FXYD1	1.42158803850052	0.740001180562415	0.969559681988382
USE1	1.42139961872521	0.136418962607289	0.91730552663368
PLOD1	1.42062392469614	0.0790909239460983	0.84108213811762
FPGT	1.42047193247662	0.170292406939493	0.952284201150903
FDXACB1	1.4204307109592	0.447396428966437	0.952284201150903
CTSW	1.41981675148666	0.107816214879122	0.888057674898584
ZNF439	1.41930154840735	0.168004965285259	0.952284201150903
ACBD4	1.41794437757506	0.0558527184404923	0.765508483218541
CASS4	1.41769069228999	0.210723356378593	0.952284201150903
KAT2A	1.41544612693123	0.00764319504124224	0.329511993962876
TTLL1	1.41396829195264	0.210965063750697	0.952284201150903
NEK3	1.41335899104563	0.0569048708007574	0.769752769532433
FAM72C	1.41088529547757	0.363674367009447	0.952284201150903
DLX2	1.40929068591247	0.493970537325086	0.952284201150903
FOXM1	1.40885091105086	0.196950782535693	0.952284201150903
ZIC2	1.40835125082919	0.742795746817152	0.969559681988382
SLC27A1	1.40776342260283	0.0701419513275893	0.805438098607171
TFAP2E	1.40687105827054	0.19603134084314	0.952284201150903
NR1H3	1.40656306939017	0.0661138950476539	0.799068576954944
COL5A2	1.40526340085986	0.592844991325574	0.953028412565464
SPOCK1	1.404758148138	0.621270179659612	0.955748302339351
PDLIM1	1.40350244395167	0.18465158351896	0.952284201150903
HAAO	1.40334491705601	0.488295850432003	0.952284201150903
MYH3	1.40330330571993	0.0514127176049879	0.745114149075581
OSGEP	1.4027577755555	0.0385774891195817	0.679301361534434
MACROD2	1.40268947672893	0.478897192914794	0.952284201150903
GREB1L	1.4025958317543	0.577599239369543	0.952284201150903
SMARCAL1	1.3987017636378	0.0266612108091835	0.591160772468945
CD72	1.3977165805518	0.20600556141416	0.952284201150903
MC1R	1.3966744820488	0.0472029788222286	0.724344621643502
PSD2	1.39593234306871	0.455642018767847	0.952284201150903
KIR2DL4	1.395337237023	0.47008584580562	0.952284201150903
TIMP4	1.39474206874408	0.710086901378427	0.965912918087862
SERPINI1	1.39449985994861	0.331307850095952	0.952284201150903
SLC10A1	1.39410331776697	0.58548258988425	0.952558169822929
ZSCAN30	1.3933743826799	0.063843433387755	0.795990316644772
ANKAR	1.39298080145953	0.16045710586754	0.950529541781341
CHRM3	1.39269966851356	0.521470407501939	0.952284201150903
COPG2	1.39244274032968	0.0971225498670811	0.877719975199199
CSF1R	1.39130980558118	0.0584664259625898	0.77855983312325
HSD11B1L	1.39041428798978	0.274471811774042	0.952284201150903
ZDHHC21	1.39003107372006	0.042380604799035	0.69970505652526
LGALS4	1.39002083576062	0.465826622295168	0.952284201150903
PPARGC1B	1.38924706428433	0.275379897777722	0.952284201150903
LPCAT2	1.38913392134962	0.143727044457579	0.929789884246116
CCDC40	1.38841518383606	0.255741472113024	0.952284201150903
ZCWPW2	1.38825009753246	0.747181804602433	0.969559681988382
PALLD	1.38791057965596	0.331717588743096	0.952284201150903
IDUA	1.38582622906328	0.113571828046307	0.891034466381908
DNM3	1.38562577163995	0.335385049777494	0.952284201150903
PPP1R3E	1.38526551924395	0.13551479331254	0.914927123942163
C1orf162	1.38368279033744	0.029966118246976	0.617153081498759
POLR3K	1.38061573152662	0.17938051389851	0.952284201150903
FAM227A	1.3802388448513	0.337960292788237	0.952284201150903
CDK11A	1.37763306142465	0.110563893833834	0.889026955366367
HS6ST1	1.37741719546942	0.100256493645727	0.879945935194612
STMN1	1.37668521926671	0.12280776594909	0.895444974000676
PCDHGA11	1.37608781995111	0.752610940348438	0.969559681988382
TUBB1	1.37568771886289	0.309649771577025	0.952284201150903
ZNF133	1.37549822235923	0.0703326855954589	0.806164802264629
ZC3HAV1L	1.37428870085551	0.450330215394903	0.952284201150903
GHRL	1.37427262264122	0.169747884057336	0.952284201150903
ABHD11	1.37426553913539	0.160219583742914	0.950321379446916
DCDC2B	1.37419885926578	0.750890749837745	0.969559681988382
ZNF792	1.37321588273104	0.319848024193584	0.952284201150903
RAD51AP1	1.37146451060403	0.222067652967317	0.952284201150903
FMN2	1.36974138792474	0.74910446042888	0.969559681988382
RGS3	1.36899646801477	0.0502621551556724	0.740714314613433
CD163	1.36867601886373	0.396094847302776	0.952284201150903
NFS1	1.36816457004966	0.109301865873705	0.888057674898584
CDKL3	1.36781759264988	0.404945905194495	0.952284201150903
WDPCP	1.36659856926211	0.128456688249983	0.903792159982198
CREB3L4	1.36426104259233	0.180683116576453	0.952284201150903
FAAH	1.36422476001966	0.0776966868182868	0.838823815699507
IFT172	1.36413158958712	0.107795402447316	0.888057674898584
KIFC1	1.36130664431585	0.451465557317404	0.952284201150903
EMC9	1.36009485015814	0.0980820283885001	0.877815459916646
JUP	1.35966737724657	0.097159584772016	0.877719975199199
CD19	1.3570902106536	0.445249539448975	0.952284201150903
HOXA10	1.35688780721564	0.258045187440996	0.952284201150903
BATF2	1.35648555139215	0.661455005365619	0.96034611321833
TCEAL4	1.35578048072348	0.0134293403946716	0.431915794839585
SYCP2	1.35520643863513	0.50008273123495	0.952284201150903
HMMR	1.35481508662865	0.317685342007599	0.952284201150903
C12orf73	1.35406663357777	0.129323905740311	0.903930895706468
COL24A1	1.3540531409386	0.120494927003712	0.892904806260544
ZNF471	1.35386995200067	0.266780632424696	0.952284201150903
CETN3	1.35349732229447	0.141222245640357	0.928192443948133
BCL2L10	1.35338346545478	0.720690211882578	0.967536740187733
GDPGP1	1.35201676125464	0.181018888019758	0.952284201150903
FITM1	1.34822717639744	0.462819714221878	0.952284201150903
AIF1	1.34810853533066	0.0585542829847778	0.77855983312325
PIGM	1.34794356229755	0.118624836628406	0.891611178476659
DNAL1	1.34763603860989	0.0487160012311383	0.728516251956523
CARNS1	1.34664051138356	0.462452374876031	0.952284201150903
KREMEN2	1.34618860587536	0.739870467162353	0.969559681988382
RACGAP1	1.34618086231097	0.199064482984034	0.952284201150903
KNSTRN	1.34421764980933	0.175537738237148	0.952284201150903
ZNF616	1.34419317096521	0.324840649501626	0.952284201150903
SLC2A11	1.34344022194042	0.159308881111743	0.950321379446916
TBX19	1.34269211652511	0.10737531552154	0.888057674898584
NLRX1	1.34110758834219	0.252659517474307	0.952284201150903
ZSCAN32	1.34110243199824	0.521450451606911	0.952284201150903
GLDC	1.33952200412895	0.660041468207268	0.95974444288148
LGALS12	1.3378433721855	0.491592459067938	0.952284201150903
MMP17	1.33689852983828	nan	nan
ANAPC4	1.33637104553355	0.0273111966086831	0.595561651124642
EYS	1.3360097314592	0.349447370119614	0.952284201150903
HRH2	1.33582905738638	0.514956764037133	0.952284201150903
SMC4	1.33559778205366	0.14549778461904	0.929789884246116
BBS10	1.33488910251747	0.0585138928914326	0.77855983312325
FAM136A	1.33388059215587	0.0683861612182258	0.805438098607171
PDE6B	1.33358026782014	0.111022991373771	0.889026955366367
CCNB1	1.3330413673602	0.229471999550423	0.952284201150903
SLC15A2	1.33298417680745	0.202476024907351	0.952284201150903
PAN2	1.33130951412116	0.0625506206270589	0.792401612206276
LRRC37A	1.33116124633648	0.320024871494058	0.952284201150903
MROH7	1.33092189899428	0.386489939646346	0.952284201150903
AURKC	1.32969752082878	0.50762624486817	0.952284201150903
MTX2	1.32955688695961	0.0362104760631148	0.665922945562792
DHX32	1.32744854862843	0.0764731715509703	0.83705890692622
CKAP2L	1.32551674081579	0.329523629586321	0.952284201150903
PRMT7	1.32505456088121	0.120889878477678	0.892951868551259
SLC8A3	1.32451078791017	0.296052930789246	0.952284201150903
BBS5	1.32427973632646	0.384361533431752	0.952284201150903
RECQL5	1.32154210505912	0.0195664592110572	0.504302511585788
CHTF18	1.32104967728776	0.101038045758198	0.880224459242875
DNAJC28	1.32037392460364	0.331860518035115	0.952284201150903
TEC	1.31994991074623	0.0716741653574214	0.812544211037675
USP18	1.31907015928135	0.241667639894259	0.952284201150903
CTXN1	1.31901730752433	0.518111811229262	0.952284201150903
METAP1D	1.31840006092374	0.219861330672002	0.952284201150903
VSIG4	1.31766217590579	0.53173276087694	0.952284201150903
BMP8A	1.31760280634272	0.654851450328595	0.959589844253256
CLDN9	1.31673344222027	0.62158315767172	0.955748302339351
KBTBD3	1.31624432596889	0.282074417797004	0.952284201150903
RABL2A	1.31444580877648	0.0421599780165441	0.69970505652526
AURKB	1.31286432276917	0.441999390009817	0.952284201150903
PCBD2	1.30927638651042	0.0662822554182363	0.799068576954944
SPRED3	1.30819036244076	0.533226363383833	0.952284201150903
DUSP19	1.3075211873869	0.565049676957987	0.952284201150903
WFIKKN1	1.30668082413152	0.56577249982656	0.952284201150903
CLU	1.30662579869311	0.177099346270846	0.952284201150903
ZNF469	1.30480275601	0.089473234818873	0.865665837152105
RECQL4	1.30267170258721	0.230244191219631	0.952284201150903
NPW	1.30240988572281	0.652951914290222	0.958679705482053
AGAP9	1.30186845624423	0.120015795479981	0.892440189253148
ZSCAN31	1.3011467545395	0.245160113702063	0.952284201150903
ZNF680	1.29922012586788	0.117564083743027	0.891578439320129
ZNF580	1.29863816944462	0.109979351255924	0.888057674898584
DEF8	1.29829334370188	0.0683370304047774	0.805438098607171
TTLL3	1.29727969588895	0.0156527190403168	0.463697316241684
CEP152	1.29695932384767	0.152710814619754	0.942188194106735
FAM83H	1.2965362738753	0.335010829528689	0.952284201150903
SLC24A3	1.29643453282123	0.40416631069092	0.952284201150903
GHDC	1.29640073878335	0.0985324613502856	0.879570959919064
TRAPPC6A	1.2961597750004	0.100238557349209	0.879945935194612
RAD51D	1.29609769034085	0.0682639801902708	0.805438098607171
PTGFRN	1.29527498185536	0.487261484636245	0.952284201150903
TMEM220	1.29285114128136	0.0635516916135608	0.795780159786872
PYGL	1.29203950767294	0.203226255219793	0.952284201150903
KDELR3	1.29134524577461	0.540314075847987	0.952284201150903
DNAJC10	1.29094136018502	0.0297742170450175	0.615886991168284
SFXN5	1.2892561544383	0.0692531191836291	0.805438098607171
DMBX1	1.28849126641387	0.728614349748191	0.968666921858541
B3GNTL1	1.28624308842192	0.105482575754463	0.88590851219476
FMO4	1.28505723795448	0.242505039421901	0.952284201150903
C6orf132	1.28465317698882	0.738817673383699	0.969559681988382
DOCK1	1.28386743436607	0.172385536376647	0.952284201150903
RAD51	1.28214993876125	0.431905097752066	0.952284201150903
CCDC28B	1.28127828515029	0.0679415353854363	0.805438098607171
LYSMD1	1.28093529878943	0.313890523430146	0.952284201150903
TIMELESS	1.2801601590675	0.200602649641505	0.952284201150903
FBXO15	1.27995536083603	0.751640573351221	0.969559681988382
VPS45	1.27983660637436	0.117564734274988	0.891578439320129
TEX9	1.27917891875449	0.204522601810135	0.952284201150903
SLC27A3	1.27909945773394	0.19089365137971	0.952284201150903
L2HGDH	1.27723735054345	0.352643120215141	0.952284201150903
TMEM205	1.27711458267978	0.0840612883760729	0.85438049736922
TUBGCP2	1.27649373834725	0.0292377328029419	0.611085967351696
ALPK1	1.27598527594205	0.0318984641573742	0.63156664247239
CCHCR1	1.27595174043846	0.138409754358127	0.921445278659229
UBXN11	1.27590074163471	0.122149719345663	0.895444974000676
PPIL6	1.27520427050498	0.407705055084539	0.952284201150903
NAT14	1.27466067917463	0.170980742946784	0.952284201150903
LY6E	1.27359680955183	0.133438396990956	0.907920701278485
ARHGAP18	1.27231664302577	0.0333488384365822	0.642818803120215
SLC27A2	1.26814607913377	0.173871424431095	0.952284201150903
HOXA1	1.26759083715836	0.496794587439355	0.952284201150903
VPS29	1.266302510633	0.014081967642821	0.442723224041909
FRMD4B	1.26522213660176	0.206900172084475	0.952284201150903
DACT1	1.26434936473133	0.399269773668942	0.952284201150903
ZNF334	1.26239983399512	0.536331982228806	0.952284201150903
ZNF18	1.26223049925128	0.142977471466309	0.929789884246116
EGFL7	1.26210654583843	0.204842511306843	0.952284201150903
RSPH4A	1.26100246977939	0.450521038678144	0.952284201150903
POC5	1.26083326003165	0.214857002608979	0.952284201150903
ZNF85	1.26002380075822	0.123672889153934	0.895444974000676
CUEDC2	1.25896972951912	0.0318822814676177	0.63156664247239
KIF18B	1.25862823238172	0.51527857382639	0.952284201150903
ZNF253	1.2584770507638	0.163574734912812	0.952284201150903
SDSL	1.25801911201432	0.209694343180665	0.952284201150903
NR6A1	1.257141394	0.241674675831648	0.952284201150903
CMKLR1	1.2567837747468	0.281907760240719	0.952284201150903
AAAS	1.25649177435469	0.0422525340621981	0.69970505652526
RNPC3	1.25587414245872	0.0267050450786269	0.591160772468945
IGFALS	1.25586819329399	0.437142244542178	0.952284201150903
ZRSR2	1.25455549379279	0.0978603338268142	0.877719975199199
NLRP9	1.25343053174007	0.678081105562138	0.961398825529104
C1orf74	1.25284860474383	0.350985452574991	0.952284201150903
ZNF429	1.25235759912694	0.179325247948419	0.952284201150903
ZNF768	1.25167611740368	0.0518422909487033	0.746112038883096
IQCC	1.25136907059004	0.274243031102913	0.952284201150903
C3orf62	1.25121875641093	0.119460759640627	0.891611178476659
UBA5	1.24931457435363	0.132153465222186	0.905185184402185
DBF4B	1.24848781456007	0.0810334341399466	0.844383013120352
OGFOD2	1.24807091950135	0.524804263542068	0.952284201150903
MBLAC2	1.24765289493582	0.31201800605914	0.952284201150903
IL18RAP	1.24701364544305	0.457592893873829	0.952284201150903
NET1	1.24632391802177	0.347359306386262	0.952284201150903
PVR	1.24592696821946	0.109609275377397	0.888057674898584
ALKBH4	1.24357842200216	0.19165916204346	0.952284201150903
SHANK1	1.24354446969624	0.315712294815028	0.952284201150903
ALOX12B	1.24217750647132	0.776697146671663	0.974742737905008
TMEM62	1.24198348450642	0.0887475631809173	0.865549803569115
LRRC37A3	1.24090357717841	0.142309406657387	0.928406187696676
ZNF605	1.24076720676304	0.0931412489221255	0.876558134402979
ZFP2	1.23960865763373	0.65839285580235	0.959589844253256
SPNS3	1.23948870897443	0.295681345132267	0.952284201150903
LIMA1	1.23887404092035	0.30740390110787	0.952284201150903
HPN	1.23863032503064	0.574130602881325	0.952284201150903
COL9A3	1.23707194287442	0.417029775577331	0.952284201150903
MTMR2	1.23668725243967	0.0689926480927926	0.805438098607171
CATSPERG	1.23616090596373	0.260161542513854	0.952284201150903
C21orf58	1.2359360437522	0.385021979804727	0.952284201150903
KIF11	1.23565786351484	0.348505891943851	0.952284201150903
NIF3L1	1.23355633244156	0.119750716950226	0.891611178476659
MGME1	1.23237680047193	0.162717572686711	0.952284201150903
ZSCAN20	1.23084471498434	0.213842873982954	0.952284201150903
TRIP13	1.23072858688908	0.28128087662391	0.952284201150903
ZSCAN21	1.23015161607766	0.243112947366692	0.952284201150903
SULT1B1	1.22819266254433	0.463820944891398	0.952284201150903
ACSF2	1.22800859804652	0.108563902541078	0.888057674898584
ZBED3	1.22737518497202	0.18992537764587	0.952284201150903
ZSWIM7	1.22556408472253	0.228370460596071	0.952284201150903
AMDHD1	1.22499718899876	0.651098160298485	0.958145190436572
ZKSCAN7	1.22490010113486	0.494117693543588	0.952284201150903
FAM86B1	1.22438501854283	0.572922271014286	0.952284201150903
MTHFD1	1.22419873918202	0.163666198254374	0.952284201150903
LACTB2	1.22391527117904	0.373265518257177	0.952284201150903
CASP6	1.22366828418878	0.237988397301438	0.952284201150903
CD300LB	1.22332567715921	0.503454360962482	0.952284201150903
CD9	1.22005675642419	0.203390515034876	0.952284201150903
NAT1	1.2180450164573	0.298374608015086	0.952284201150903
TCEA2	1.21799651803947	0.0848363966497529	0.856106913306385
MICB	1.21735296221873	0.179173163426386	0.952284201150903
L3MBTL3	1.21684118854887	0.0953061688367999	0.877719975199199
ASPRV1	1.2160009414416	0.496589119449095	0.952284201150903
RMDN2	1.21527237378368	0.537353990073715	0.952284201150903
TIGD6	1.21497288062011	0.230091842102596	0.952284201150903
CAMKV	1.21424179025171	0.55407070290516	0.952284201150903
MSRB3	1.2140016010796	0.121814572989763	0.895444974000676
VAMP8	1.21399485472047	0.0284639665297853	0.605697728859647
NAA40	1.2132438823188	0.0685486382990635	0.805438098607171
NPEPL1	1.2118937558575	0.272126081981633	0.952284201150903
CYP2D6	1.21022683967661	0.188692128314318	0.952284201150903
MEDAG	1.20822459127207	0.778113733634563	0.974742737905008
BMP1	1.20768947078158	0.303320470110578	0.952284201150903
TTC27	1.20765556006424	0.205942089388937	0.952284201150903
HERC6	1.20671199970871	0.157366620018679	0.949870683548303
FBF1	1.20663322856715	0.324215103572447	0.952284201150903
OPRL1	1.20556628995341	0.319502988076568	0.952284201150903
C11orf1	1.20408299701469	0.258668590097563	0.952284201150903
IL17D	1.20339088790191	0.606272558105249	0.954304620756329
INTS7	1.20259354031561	0.0345262872549559	0.651698922385562
TBX6	1.19921885129592	0.558326972568135	0.952284201150903
GSG1	1.199040628163	0.765576074972226	0.971854570436492
ZNF775	1.1985898863441	0.295206964948282	0.952284201150903
KIR3DL3	1.19824541294116	0.661578845128136	0.96034611321833
CENPT	1.19804277351456	0.0686554463599445	0.805438098607171
PGBD4	1.19677248021674	0.1161355409681	0.891578439320129
DZIP3	1.19580506778268	0.123786133255422	0.895444974000676
MGAT5B	1.19514013786688	0.734381186753898	0.969559681988382
RNF217	1.19502684517539	0.296246611790937	0.952284201150903
CENPH	1.19428612009893	0.254135547913084	0.952284201150903
OAS3	1.19066071431675	0.258624536191924	0.952284201150903
BIVM	1.19055335323135	0.155244443183459	0.947040311483366
CCDC7	1.18934335139741	0.530288045537286	0.952284201150903
UBE2T	1.1888479903911	0.411868686179919	0.952284201150903
RSRC1	1.18875719936078	0.0696476996035532	0.805438098607171
C9orf40	1.1878295489034	0.29199649710049	0.952284201150903
ZNF782	1.18767958573414	0.123490314652489	0.895444974000676
SPATA32	1.18763757739386	0.587928042650566	0.952784902630276
KDM8	1.18705430714433	0.28535233466443	0.952284201150903
CPSF3	1.18475697802935	0.0139298355646589	0.440945649757567
PDZD11	1.18271360614885	0.0957132901938678	0.877719975199199
IFI27L1	1.18214265519318	0.180741616215547	0.952284201150903
ASIC1	1.17978194041623	0.321858999469717	0.952284201150903
SLC25A27	1.17935561644352	0.647264383406316	0.957883179204889
IFIT3	1.1783894493467	0.333359785781707	0.952284201150903
GNAI1	1.17821726245451	0.511296336387524	0.952284201150903
BTBD3	1.17815645062417	0.205902674470095	0.952284201150903
EEF1A2	1.17812058625017	0.299094221898475	0.952284201150903
HMGN5	1.17745848736674	0.327617130772059	0.952284201150903
FAM133B	1.17730649249421	0.0558432044020147	0.765508483218541
IFI35	1.17696255802469	0.192067597210527	0.952284201150903
KIR2DL1	1.17659137785973	0.700073592855219	0.964873315605331
GTSE1	1.17624566126631	0.407608761670017	0.952284201150903
ZNF43	1.17568116311763	0.0417998415800098	0.69970505652526
GALR2	1.17561258525053	0.766026197877852	0.972137194824894
CWF19L2	1.17512858324785	0.102416959286502	0.88312003306498
NDUFA7	1.17433380708667	0.754715727647159	0.969559681988382
DSC2	1.1737089282884	0.376003096864969	0.952284201150903
ARHGAP4	1.17345475583111	0.0995760826334872	0.879945935194612
SEMA4G	1.17331106523615	0.371156843089755	0.952284201150903
SLC25A29	1.1726692238156	0.228312969780755	0.952284201150903
PCDH12	1.1718869249493	0.211545947745726	0.952284201150903
DNAJC1	1.17093836596043	0.0581393199706228	0.778525285576201
MTFR1L	1.17034011576977	0.0995604434591256	0.879945935194612
ROPN1L	1.16947597242332	0.719817664134283	0.967536740187733
POC1A	1.16927871480109	0.136420464136975	0.91730552663368
CAPS2	1.16816116279276	0.327539122974763	0.952284201150903
SLC43A2	1.16776352212658	0.262191070839263	0.952284201150903
LMO2	1.16651494837585	0.195951025924844	0.952284201150903
ZNF75A	1.16650494474677	0.0434648515035614	0.704590751588803
TLR3	1.16632759058349	0.705948950400929	0.96555119343462
WFDC2	1.16576222011031	0.531097638341996	0.952284201150903
CLIP2	1.16538351484145	0.184467221144746	0.952284201150903
SPATA24	1.16519507501852	0.529961967470573	0.952284201150903
FAM124B	1.16068589435026	0.525628285089295	0.952284201150903
CEP41	1.16058452913489	0.249808848105522	0.952284201150903
TRAPPC12	1.16002929985424	0.124483976886382	0.895444974000676
LRRC46	1.15969569321679	0.383463457080936	0.952284201150903
TMEM119	1.15959867541061	0.473780865994989	0.952284201150903
IL10	1.15657743392089	0.541761156576279	0.952284201150903
NDUFV1	1.15633727900435	0.0700282856966009	0.805438098607171
SPATA6	1.15496178472224	0.517640569809451	0.952284201150903
LGI4	1.15472726877531	0.754012970896144	0.969559681988382
ALG10	1.15452996797814	0.178162500779311	0.952284201150903
LMF1	1.15397705174945	0.249985674155592	0.952284201150903
SPATS2	1.15384400836161	0.123408205351716	0.895444974000676
WDR88	1.15300278444884	0.501800049475056	0.952284201150903
CDK10	1.15260005506009	0.0642483306313536	0.796782623360268
ATP8B3	1.15238381938054	0.364731311615138	0.952284201150903
SLFN13	1.15237456099464	0.26287637434757	0.952284201150903
SCCPDH	1.1522403693954	0.0875018988994078	0.865549803569115
ZNF763	1.15198379127144	0.538639691933854	0.952284201150903
TARS2	1.15172596746106	0.0638510014771486	0.795990316644772
LRRC49	1.15105187893941	0.590005446055544	0.952784902630276
EXOC3L4	1.15035357969111	0.739398554616184	0.969559681988382
TMEM54	1.15031574651659	0.564625904509522	0.952284201150903
THYN1	1.14932052944087	0.269369551086583	0.952284201150903
SPDL1	1.14847293057957	0.124129899863225	0.895444974000676
C1orf112	1.14825710578833	0.311778473526873	0.952284201150903
JKAMP	1.14701352879303	0.0368657019924592	0.672445654998216
ALKBH6	1.14630562579089	0.276119863738301	0.952284201150903
ZNF491	1.14470289294458	0.605470192891899	0.954304620756329
FASTKD1	1.14465630105575	0.0552003896075629	0.763108820806416
LY6G5C	1.14383540606306	0.248964706391611	0.952284201150903
GRK4	1.14349444836104	0.163629331848875	0.952284201150903
RAC3	1.14318540748595	0.605630494646347	0.954304620756329
MORN1	1.14290092629087	0.277272013285977	0.952284201150903
CDKN2AIPNL	1.14286141037129	0.085707413195038	0.859331195500712
CYP4V2	1.14262050774557	0.285417866725368	0.952284201150903
NHLRC3	1.14166626756946	0.0882783154188835	0.865549803569115
ORC3	1.14066479753037	0.240549950730339	0.952284201150903
BMP6	1.14002968461675	0.316911176110129	0.952284201150903
GTF2H2	1.13987066651643	0.150122275344419	0.938507405950696
CD70	1.1385599763353	0.318680628485125	0.952284201150903
FCRL2	1.13813769813299	0.680454212814298	0.961398825529104
EIF4EBP1	1.13801449120334	0.162751665667704	0.952284201150903
GPBAR1	1.13575322010686	0.552039531957893	0.952284201150903
SH2D1B	1.13545933311652	0.568770820065085	0.952284201150903
TBXAS1	1.13475429686904	0.191909267310438	0.952284201150903
PSRC1	1.13463705600926	0.585617168595785	0.952558169822929
MYL9	1.13436274574889	0.381325692957348	0.952284201150903
DDX11	1.1337806674125	0.231610739933255	0.952284201150903
STX8	1.13334325410289	0.215385264895976	0.952284201150903
F2R	1.13150706049111	0.386773598034388	0.952284201150903
MZB1	1.13146819381504	0.458645133855965	0.952284201150903
MYO1F	1.13102498600704	0.165710806887125	0.952284201150903
TLDC2	1.1305862877945	0.504694659395723	0.952284201150903
LIPT1	1.12967950468333	0.229606820056514	0.952284201150903
SLC16A4	1.12948875261553	0.553119078235593	0.952284201150903
TIMM8A	1.12945745408664	0.115358797517168	0.891578439320129
PDZD7	1.12938929441437	0.627690622556474	0.955748302339351
ZNF235	1.12929092206327	0.159538153289724	0.950321379446916
CCDC65	1.12890876557554	0.558279137199017	0.952284201150903
TCF19	1.12772244504163	0.256216932054607	0.952284201150903
C4orf36	1.12605761152759	0.229386950896395	0.952284201150903
PRR11	1.12593114593755	0.280392315950463	0.952284201150903
ADI1	1.12574243909518	0.0523526861501849	0.748723136850411
CALY	1.12510987448594	0.68573463552241	0.961398825529104
FAM13A	1.12509527160832	0.374532256880178	0.952284201150903
ZNF175	1.12489304953201	0.327843297791906	0.952284201150903
CLSTN3	1.12476725171731	0.0962152516729985	0.877719975199199
PAAF1	1.12475121016184	0.192966340169989	0.952284201150903
CNR1	1.12417121481654	0.588808964619946	0.952784902630276
WDSUB1	1.12399857229447	0.139026041541465	0.922600148922614
[truncated: 12,132 more rows]
